# Supplementary material for: Analysis by RNA-seq of transcriptomic changes elicited by heat shock in Leishmania major
Source: Sci Rep. 2019 May 6;9:6919. doi: 10.1038/s41598-019-43354-9 (PMC6502937; doi:10.1038/s41598-019-43354-9)
Supplement: Supplementary file 2 — Dataset 1 [file 41598_2019_43354_MOESM2_ESM.xlsx]

## Sheet: Readme
Analysis by RNA-seq of transcriptomic changes elicited by heat shock in Leishmania major
Alberto Rastrojo, Laura Corvo, Rodrigo Lombraña, Jose C. Solana, Begoña Aguado, Jose M. Requena
Supplementary dataset 1
all_transcripts: relative expression levels for all the transcripts
Sig_transcripts: list of differentially expressed transcripts
Expression levels are indicated as CPM (counts per million of reads)

## Sheet: all_transcripts
Transcript_ID	26r1	26r2	26r3	37r1	37r2	37r3	baseMean	log2(37/26)	lfcSE	stat	pvalue	padj	sig	37_status	Reference	Description
LmjF.27.T0915-snoRNAs	123.601	46.1336	103.546	280.797	43.336	138.376	122.632	0.382666	0.293781	1.30256	0.192726	0.31115	no	up	LmjF.27.snoRNA0136|LmjF.27.snoRNA0135|LmjF.27.snoRNA0134|LmjF.27.snoRNA0131|LmjF.27.snoRNA0130|LmjF.27.snoRNA0138|LmjF.27.snoRNA0133|LmjF.27.snoRNA0132|LmjF.27.snoRNA0152|LmjF.27.snoRNA0154|LmjF.27.snoRNA0157|LmjF.27.snoRNA0139|LmjF.27.snoRNA0142|LmjF.27.snoRNA0143|LmjF.27.snoRNA0140|LmjF.27.snoRNA0141|LmjF.27.snoRNA0146|LmjF.27.snoRNA0147|LmjF.27.snoRNA0144|LmjF.27.snoRNA0145|LmjF.27.snoRNA0148|…	C/D+snoRNA|C/D+snoRNA|C/D+snoRNA|C/D+snoRNA|C/D+snoRNA|C/D+snoRNA|C/D+snoRNA|C/D+snoRNA|C/D+snoRNA|C/D+snoRNA|C/D+snoRNA|C/D+snoRNA|H/ACA-like+snoRNA|H/ACA-like+snoRNA|H/ACA-like+snoRNA|H/ACA-like+snoRNA|H/ACA-like+snoRNA|H/ACA-like+snoRNA|H/ACA-like+snoRNA|H/ACA-like+snoRNA|H/ACA-like+snoRNA|C/D+snoRNA|C/D+snoRNA|C/D+snoRNA|C/D+snoRNA|C/D+snoRNA|C/D+snoRNA|C/D+snoRNA|H/ACA-like+snoRNA|H/ACA-like…
LmjF.18.T0427-snoRNAs	6.18004	19.0898	19.0743	25.9812	9.34698	31.6892	18.5603	0.248407	0.292413	0.849508	0.395599	0.534178	no	up	LmjF.18.snoRNA0140|LmjF.18.snoRNA0143|LmjF.18.snoRNA0099|LmjF.18.snoRNA0128|LmjF.18.snoRNA0129|LmjF.18.snoRNA0126|LmjF.18.snoRNA0127|LmjF.18.snoRNA0124|LmjF.18.snoRNA0125|LmjF.18.snoRNA0120|LmjF.18.snoRNA0139|LmjF.18.snoRNA0138|LmjF.18.snoRNA0135|LmjF.18.snoRNA0134|LmjF.18.snoRNA0137|LmjF.18.snoRNA0136|LmjF.18.snoRNA0131|LmjF.18.snoRNA0130|LmjF.18.snoRNA0133|LmjF.18.snoRNA0132|LmjF.18.snoRNA0100|…	C/D+snoRNA|C/D+snoRNA|H/ACA-like+snoRNA|C/D+snoRNA|C/D+snoRNA|C/D+snoRNA|C/D+snoRNA|C/D+snoRNA|C/D+snoRNA|C/D+snoRNA|C/D+snoRNA|C/D+snoRNA|C/D+snoRNA|C/D+snoRNA|C/D+snoRNA|C/D+snoRNA|C/D+snoRNA|C/D+snoRNA|C/D+snoRNA|C/D+snoRNA|H/ACA-like+snoRNA|H/ACA-like+snoRNA|H/ACA-like+snoRNA|H/ACA-like+snoRNA|H/ACA-like+snoRNA|H/ACA-like+snoRNA|H/ACA-like+snoRNA|H/ACA-like+snoRNA|C/D+snoRNA|C/D+snoRNA|C/D+sn…
LmjF.05.T1217	248.746	270.438	342.429	279.798	278.71	323.23	290.559	0.0246991	0.163159	0.151381	0.879675	0.919749	no	up	LmjF.05.snoRNA0084|LmjF.05.snoRNA0090|LmjF.05.snoRNA0082|LmjF.05.snoRNA0064|LmjF.05.snoRNA0080|LmjF.05.snoRNA0092|LmjF.05.snoRNA0091|LmjF.05.snoRNA0074|LmjF.05.snoRNA0087|LmjF.05.snoRNA0086|LmjF.05.snoRNA0085|LmjF.05.snoRNA0081|LmjF.05.snoRNA0068|LmjF.05.snoRNA0089|LmjF.05.snoRNA0063|LmjF.05.snoRNA0079|LmjF.05.snoRNA0072|LmjF.05.snoRNA0073|LmjF.05.snoRNA0071|LmjF.05.snoRNA0076|LmjF.05.snoRNA0077|…	C/D+snoRNA|H/ACA-like+snoRNA|C/D+snoRNA|C/D+snoRNA|C/D+snoRNA|H/ACA-like+snoRNA|H/ACA-like+snoRNA|H/ACA-like+snoRNA|C/D+snoRNA|C/D+snoRNA|C/D+snoRNA|C/D+snoRNA|H/ACA-like+snoRNA|C/D+snoRNA|C/D+snoRNA|C/D+snoRNA|H/ACA-like+snoRNA|H/ACA-like+snoRNA|H/ACA-like+snoRNA|H/ACA-like+snoRNA|H/ACA-like+snoRNA|H/ACA-like+snoRNA|C/D+snoRNA|H/ACA-like+snoRNA|H/ACA-like+snoRNA
LmjF.33.T0285-snoRNAs	3071.48	3434.57	4287.18	1861.65	1092.75	1358.41	2517.67	-1.1667	0.190073	-6.13815	8.3486e-10	2.75372e-08	yes	down	LmjF.33.snoRNA0124|LmjF.33.snoRNA0123|LmjF.33.snoRNA0118|LmjF.33.snoRNA0101|LmjF.33.snoRNA0115|LmjF.33.snoRNA0116|LmjF.33.snoRNA0109|LmjF.33.snoRNA0108|LmjF.33.snoRNA0103|LmjF.33.snoRNA0102|LmjF.33.snoRNA0100|LmjF.33.snoRNA0110|LmjF.33.snoRNA0111|LmjF.33.snoRNA0112|LmjF.33.snoRNA0117|LmjF.33.snoRNA0099|LmjF.33.snoRNA0095|LmjF.33.snoRNA0094|LmjF.33.snoRNA0096|LmjF.33.snoRNA0093|LmjF.33.snoRNA0121|…	C/D+snoRNA|C/D+snoRNA|C/D+snoRNA|C/D+snoRNA|C/D+snoRNA|C/D+snoRNA|C/D+snoRNA|C/D+snoRNA|C/D+snoRNA|C/D+snoRNA|C/D+snoRNA|C/D+snoRNA|C/D+snoRNA|C/D+snoRNA|C/D+snoRNA|C/D+snoRNA|H/ACA-like+snoRNA|H/ACA-like+snoRNA|H/ACA-like+snoRNA|H/ACA-like+snoRNA|C/D+snoRNA|C/D+snoRNA
LmjF.35.T4198-snoRNAs	27.8102	3.97703	39.0569	84.9386	6.79781	43.3086	34.3148	0.278454	0.269826	1.03198	0.302083	0.438851	no	up	LmjF.35.snoRNA0204|LmjF.35.snoRNA0196|LmjF.35.snoRNA0215|LmjF.35.snoRNA0214|LmjF.35.snoRNA0189|LmjF.35.snoRNA0188|LmjF.35.snoRNA0170|LmjF.35.snoRNA0178|LmjF.35.snoRNA0224|LmjF.35.snoRNA0223|LmjF.35.snoRNA0203|LmjF.35.snoRNA0067|LmjF.35.snoRNA0165|LmjF.35.snoRNA0164|LmjF.35.snoRNA0169|LmjF.35.snoRNA0158|LmjF.35.snoRNA0157	C/D+snoRNA|H/ACA-like+snoRNA|C/D+snoRNA|C/D+snoRNA|H/ACA-like+snoRNA|H/ACA-like+snoRNA|C/D+snoRNA|C/D+snoRNA|H/ACA-like+snoRNA|H/ACA-like+snoRNA|C/D+snoRNA|LM35Cs4H1|C/D+snoRNA|C/D+snoRNA|C/D+snoRNA|C/D+snoRNA|C/D+snoRNA
LmjF.20.T0805.12-snoRNAs	0	0	0	0	0	0	0	NA	NA	NA	NA	NA	no	up	LmjF.20.snoRNA0226|LmjF.20.snoRNA0227|LmjF.20.snoRNA0225|LmjF.20.snoRNA0247|LmjF.20.snoRNA0206|LmjF.20.snoRNA0207|LmjF.20.snoRNA0208|LmjF.20.snoRNA0246|LmjF.20.snoRNA0190|LmjF.20.snoRNA0264|LmjF.20.snoRNA0265|LmjF.20.snoRNA0266|LmjF.20.snoRNA0189|LmjF.20.snoRNA0188|LmjF.20.snoRNA0245	C/D+snoRNA|C/D+snoRNA|C/D+snoRNA|C/D+snoRNA|C/D+snoRNA|C/D+snoRNA|C/D+snoRNA|C/D+snoRNA|C/D+snoRNA|C/D+snoRNA|C/D+snoRNA|C/D+snoRNA|C/D+snoRNA|C/D+snoRNA|C/D+snoRNA
LmjF.25.T1545.1-snoRNAs	0	0	0	0	0	0	0	NA	NA	NA	NA	NA	no	up	LmjF.25.snoRNA0169|LmjF.25.snoRNA0017|LmjF.25.snoRNA0125|LmjF.25.snoRNA0140|LmjF.25.snoRNA0153|LmjF.25.snoRNA0152|LmjF.25.snoRNA0151|LmjF.25.snoRNA0167|LmjF.25.snoRNA0127|LmjF.25.snoRNA0128|LmjF.25.snoRNA0168|LmjF.25.snoRNA0141|LmjF.25.snoRNA0139|LmjF.25.snoRNA0126	C/D+snoRNA|LM25C1C1|C/D+snoRNA|C/D+snoRNA|C/D+snoRNA|C/D+snoRNA|C/D+snoRNA|C/D+snoRNA|C/D+snoRNA|C/D+snoRNA|C/D+snoRNA|C/D+snoRNA|C/D+snoRNA|C/D+snoRNA
LmjF.20.T0805.11-snoRNAs	0	0	0	0	0	0	0	NA	NA	NA	NA	NA	no	up	LmjF.20.snoRNA0223|LmjF.20.snoRNA0204|LmjF.20.snoRNA0205|LmjF.20.snoRNA0224|LmjF.20.snoRNA0262|LmjF.20.snoRNA0263|LmjF.20.snoRNA0187|LmjF.20.snoRNA0186|LmjF.20.snoRNA0185|LmjF.20.snoRNA0242|LmjF.20.snoRNA0243|LmjF.20.snoRNA0244	C/D+snoRNA|C/D+snoRNA|C/D+snoRNA|C/D+snoRNA|C/D+snoRNA|C/D+snoRNA|C/D+snoRNA|C/D+snoRNA|C/D+snoRNA|C/D+snoRNA|C/D+snoRNA|C/D+snoRNA
LmjF.26.T1782.14-snoRNAs	0	0	0	0	0	0	0	NA	NA	NA	NA	NA	no	up	LmjF.26.snoRNA0425|LmjF.26.snoRNA0463|LmjF.26.snoRNA0504|LmjF.26.snoRNA0487|LmjF.26.snoRNA0574|LmjF.26.snoRNA0610|LmjF.26.snoRNA0538|LmjF.26.snoRNA0446|LmjF.26.snoRNA0592|LmjF.26.snoRNA0522|LmjF.26.snoRNA0557	C/D+snoRNA|H/ACA-like+snoRNA|C/D+snoRNA|H/ACA-like+snoRNA|H/ACA-like+snoRNA|C/D+snoRNA|H/ACA-like+snoRNA|H/ACA-like+snoRNA|H/ACA-like+snoRNA|H/ACA-like+snoRNA|H/ACA-like+snoRNA
LmjF.36.T2635-snoRNAs	88.0655	46.929	121.712	119.913	57.7814	114.081	91.4138	0.122649	0.277694	0.44167	0.658728	0.765099	no	up	LmjF.36.snoRNA0067|LmjF.36.snoRNA0066|LmjF.36.snoRNA0065|LmjF.36.snoRNA0064|LmjF.36.snoRNA0069|LmjF.36.snoRNA0068|LmjF.36.snoRNA0081|LmjF.36.snoRNA0083|LmjF.36.snoRNA0082|LmjF.36.snoRNA0080|LmjF.36.snoRNA0070	C/D+snoRNA|C/D+snoRNA|C/D+snoRNA|C/D+snoRNA|C/D+snoRNA|C/D+snoRNA|C/D+snoRNA|H/ACA-like+snoRNA|H/ACA-like+snoRNA|C/D+snoRNA|C/D+snoRNA
LmjF.25.T1545.7-snoRNAs	6.18004	7.95406	9.083	7.99422	3.3989	8.45046	7.17678	-0.0995602	0.285421	-0.348818	0.727226	0.8151	no	down	LmjF.25.snoRNA0160|LmjF.25.snoRNA0144|LmjF.25.snoRNA0132|LmjF.25.snoRNA0145|LmjF.25.snoRNA0175|LmjF.25.snoRNA0176|LmjF.25.snoRNA0161|LmjF.25.snoRNA0146|LmjF.25.snoRNA0177|LmjF.25.snoRNA0133|LmjF.25.snoRNA0046	C/D+snoRNA|C/D+snoRNA|C/D+snoRNA|C/D+snoRNA|C/D+snoRNA|C/D+snoRNA|C/D+snoRNA|C/D+snoRNA|C/D+snoRNA|C/D+snoRNA|LM25C1C4
LmjF.15.T0435.3-snoRNAs	0	0	0	0	0	0	0	NA	NA	NA	NA	NA	no	up	LmjF.15.snoRNA0063|LmjF.15.snoRNA0056|LmjF.15.snoRNA0062|LmjF.15.snoRNA0052|LmjF.15.snoRNA0061|LmjF.15.snoRNA0051|LmjF.15.snoRNA0053|LmjF.15.snoRNA0055|LmjF.15.snoRNA0054|LmjF.15.snoRNA0057	C/D+snoRNA|C/D+snoRNA|C/D+snoRNA|C/D+snoRNA|C/D+snoRNA|C/D+snoRNA|C/D+snoRNA|C/D+snoRNA|C/D+snoRNA|C/D+snoRNA
LmjF.18.T0425-snoRNAs	171.496	211.578	311.547	291.789	284.658	293.653	260.787	0.274155	0.201071	1.36348	0.172732	0.285866	no	up	LmjF.18.snoRNA0141|LmjF.18.snoRNA0142|LmjF.18.snoRNA0097|LmjF.18.snoRNA0098|LmjF.18.snoRNA0122|LmjF.18.snoRNA0123|LmjF.18.snoRNA0121|LmjF.18.snoRNA0112|LmjF.18.snoRNA0111|LmjF.18.snoRNA0110	C/D+snoRNA|C/D+snoRNA|H/ACA-like+snoRNA|H/ACA-like+snoRNA|C/D+snoRNA|C/D+snoRNA|C/D+snoRNA|C/D+snoRNA|C/D+snoRNA|C/D+snoRNA
LmjF.20.T0805.3-snoRNAs	0	0	0	0	0	0	0	NA	NA	NA	NA	NA	no	up	LmjF.20.snoRNA0234|LmjF.20.snoRNA0235|LmjF.20.snoRNA0215|LmjF.20.snoRNA0214|LmjF.20.snoRNA0195|LmjF.20.snoRNA0196|LmjF.20.snoRNA0253|LmjF.20.snoRNA0178|LmjF.20.snoRNA0177|LmjF.20.snoRNA0254	C/D+snoRNA|C/D+snoRNA|C/D+snoRNA|C/D+snoRNA|C/D+snoRNA|C/D+snoRNA|C/D+snoRNA|C/D+snoRNA|C/D+snoRNA|C/D+snoRNA
LmjF.26.T1782.4-snoRNAs	0	0	4.5415	11.9913	0	3.16892	3.28362	0.128809	0.161859	0.795811	0.426142	0.562751	no	up	LmjF.26.snoRNA0514|LmjF.26.snoRNA0456|LmjF.26.snoRNA0584|LmjF.26.snoRNA0549|LmjF.26.snoRNA0602|LmjF.26.snoRNA0438|LmjF.26.snoRNA0479|LmjF.26.snoRNA0497|LmjF.26.snoRNA0566|LmjF.26.snoRNA0418	H/ACA-like+snoRNA|H/ACA-like+snoRNA|H/ACA-like+snoRNA|H/ACA-like+snoRNA|C/D+snoRNA|H/ACA-like+snoRNA|H/ACA-like+snoRNA|C/D+snoRNA|H/ACA-like+snoRNA|C/D+snoRNA
LmjF.33.T0292-snoRNAs	162.226	175.785	262.499	305.779	68.8278	121.475	182.765	-0.168936	0.287018	-0.588592	0.556135	0.681604	no	down	LmjF.33.snoRNA0125|LmjF.33.snoRNA0126|LmjF.33.snoRNA0120|LmjF.33.snoRNA0105|LmjF.33.snoRNA0104|LmjF.33.snoRNA0119|LmjF.33.snoRNA0113|LmjF.33.snoRNA0114|LmjF.33.snoRNA0098|LmjF.33.snoRNA0097	C/D+snoRNA|C/D+snoRNA|C/D+snoRNA|C/D+snoRNA|C/D+snoRNA|C/D+snoRNA|C/D+snoRNA|C/D+snoRNA|H/ACA-like+snoRNA|H/ACA-like+snoRNA
LmjF.33.T1455-snoRNAs	373.892	685.64	852.894	660.522	605.855	510.196	614.833	-0.0898197	0.226781	-0.396064	0.692058	0.788772	no	down	LmjF.33.snoRNA0092|LmjF.33.snoRNA0127|LmjF.33.snoRNA0128|LmjF.33.snoRNA0130|LmjF.33.snoRNA0091|LmjF.33.snoRNA0090|LmjF.33.snoRNA0129|LmjF.33.snoRNA0132|LmjF.33.snoRNA0131|LmjF.33.snoRNA0037	H/ACA-like+snoRNA|C/D+snoRNA|C/D+snoRNA|H/ACA-like+snoRNA|H/ACA-like+snoRNA|H/ACA-like+snoRNA|C/D+snoRNA|H/ACA-like+snoRNA|H/ACA-like+snoRNA|LM33C1C1
LmjF.26.T1782.5-snoRNAs	6.18004	15.9081	14.5328	11.9913	8.49726	21.1261	13.0393	0.0609558	0.292756	0.208213	0.835062	0.887787	no	up	LmjF.26.snoRNA0515|LmjF.26.snoRNA0457|LmjF.26.snoRNA0585|LmjF.26.snoRNA0603|LmjF.26.snoRNA0439|LmjF.26.snoRNA0480|LmjF.26.snoRNA0498|LmjF.26.snoRNA0567|LmjF.26.snoRNA0419	H/ACA-like+snoRNA|H/ACA-like+snoRNA|H/ACA-like+snoRNA|C/D+snoRNA|H/ACA-like+snoRNA|H/ACA-like+snoRNA|C/D+snoRNA|H/ACA-like+snoRNA|C/D+snoRNA
LmjF.20.T0805.1-snoRNAs	40.1702	14.3173	39.9652	43.9682	4.24863	28.5203	28.5316	-0.111936	0.284982	-0.392783	0.69448	0.790322	no	down	LmjF.20.snoRNA0232|LmjF.20.snoRNA0231|LmjF.20.snoRNA0212|LmjF.20.snoRNA0211|LmjF.20.snoRNA0193|LmjF.20.snoRNA0174|LmjF.20.snoRNA0175|LmjF.20.snoRNA0251|LmjF.20.snoRNA0250	C/D+snoRNA|C/D+snoRNA|C/D+snoRNA|C/D+snoRNA|C/D+snoRNA|C/D+snoRNA|C/D+snoRNA|C/D+snoRNA|C/D+snoRNA
LmjF.20.T0805.10-snoRNAs	0	0	0	0	0	0	0	NA	NA	NA	NA	NA	no	up	LmjF.20.snoRNA0222|LmjF.20.snoRNA0221|LmjF.20.snoRNA0202|LmjF.20.snoRNA0203|LmjF.20.snoRNA0260|LmjF.20.snoRNA0261|LmjF.20.snoRNA0184|LmjF.20.snoRNA0241	C/D+snoRNA|C/D+snoRNA|C/D+snoRNA|C/D+snoRNA|C/D+snoRNA|C/D+snoRNA|C/D+snoRNA|C/D+snoRNA
LmjF.26.T1782.11-snoRNAs	0	0	0	0	0	0	0	NA	NA	NA	NA	NA	no	up	LmjF.26.snoRNA0589|LmjF.26.snoRNA0423|LmjF.26.snoRNA0485|LmjF.26.snoRNA0571|LmjF.26.snoRNA0536|LmjF.26.snoRNA0624|LmjF.26.snoRNA0520|LmjF.26.snoRNA0554	H/ACA-like+snoRNA|C/D+snoRNA|H/ACA-like+snoRNA|H/ACA-like+snoRNA|H/ACA-like+snoRNA|H/ACA-like+snoRNA|H/ACA-like+snoRNA|H/ACA-like+snoRNA
LmjF.35.T4195-snoRNAs	57.1653	7.95406	114.446	180.869	22.0929	78.1667	76.7823	0.130268	0.236442	0.550952	0.581666	0.704393	no	up	LmjF.35.snoRNA0200|LmjF.35.snoRNA0193|LmjF.35.snoRNA0211|LmjF.35.snoRNA0185|LmjF.35.snoRNA0220|LmjF.35.snoRNA0166|LmjF.35.snoRNA0161|LmjF.35.snoRNA0154	C/D+snoRNA|H/ACA-like+snoRNA|C/D+snoRNA|H/ACA-like+snoRNA|H/ACA-like+snoRNA|C/D+snoRNA|C/D+snoRNA|C/D+snoRNA
LmjF.35.T4196-snoRNAs	33.9902	5.56785	67.2142	76.9443	8.49726	27.464	36.613	0.0244422	0.270798	0.0902599	0.928081	0.954175	no	up	LmjF.35.snoRNA0162|LmjF.35.snoRNA0201|LmjF.35.snoRNA0194|LmjF.35.snoRNA0212|LmjF.35.snoRNA0186|LmjF.35.snoRNA0221|LmjF.35.snoRNA0167|LmjF.35.snoRNA0155	C/D+snoRNA|C/D+snoRNA|H/ACA-like+snoRNA|C/D+snoRNA|H/ACA-like+snoRNA|H/ACA-like+snoRNA|C/D+snoRNA|C/D+snoRNA
LmjF.27.T0905-snoRNAs	976.446	711.093	866.518	743.462	791.945	893.636	830.517	-0.0645558	0.146834	-0.439651	0.66019	0.766021	no	down	LmjF.27.snoRNA0171|LmjF.27.snoRNA0170|LmjF.27.snoRNA0172|LmjF.27.snoRNA0151|LmjF.27.snoRNA0173|LmjF.27.snoRNA0150|LmjF.27.snoRNA0123|LmjF.27.snoRNA0124	C/D+snoRNA|C/D+snoRNA|H/ACA-like+snoRNA|C/D+snoRNA|H/ACA-like+snoRNA|C/D+snoRNA|C/D+snoRNA|C/D+snoRNA
LmjF.26.T1782.22-snoRNAs	10.8151	43.7474	22.7075	8.99349	6.79781	3.16892	16.0384	-0.829442	0.29022	-2.85797	0.00426358	0.0147296	yes	down	LmjF.26.snoRNA0453|LmjF.26.snoRNA0581|LmjF.26.snoRNA0511|LmjF.26.snoRNA0470|LmjF.26.snoRNA0616|LmjF.26.snoRNA0494|LmjF.26.snoRNA0599|LmjF.26.snoRNA0529	H/ACA-like+snoRNA|H/ACA-like+snoRNA|C/D+snoRNA|H/ACA-like+snoRNA|C/D+snoRNA|H/ACA-like+snoRNA|H/ACA-like+snoRNA|H/ACA-like+snoRNA
LmjF.35.T4197-snoRNAs	0	0	3.6332	0	0	0	0.605533	-0.0619173	0.0843339	-0.734192	0.462832	0.59949	no	down	LmjF.35.snoRNA0202|LmjF.35.snoRNA0195|LmjF.35.snoRNA0213|LmjF.35.snoRNA0187|LmjF.35.snoRNA0222|LmjF.35.snoRNA0163|LmjF.35.snoRNA0168|LmjF.35.snoRNA0156	C/D+snoRNA|H/ACA-like+snoRNA|C/D+snoRNA|H/ACA-like+snoRNA|H/ACA-like+snoRNA|C/D+snoRNA|C/D+snoRNA|C/D+snoRNA
LmjF.26.T1885-snoRNAs	409.427	584.624	989.139	1841.67	785.996	1221.09	971.991	0.697235	0.260579	2.67572	0.00745698	0.0232916	yes	up	LmjF.26.snoRNA0435|LmjF.26.snoRNA0434|LmjF.26.snoRNA0475|LmjF.26.snoRNA0474|LmjF.26.snoRNA0476|LmjF.26.snoRNA0473|LmjF.26.snoRNA0472	H/ACA-like+snoRNA|H/ACA-like+snoRNA|H/ACA-like+snoRNA|C/D+snoRNA|H/ACA-like+snoRNA|C/D+snoRNA|C/D+snoRNA
LmjF.26.T1782.1-snoRNAs	0	0	0.9083	0	0	4.22523	0.855588	0.062055	0.106052	0.585135	0.558457	0.683834	no	up	LmjF.26.snoRNA0454|LmjF.26.snoRNA0582|LmjF.26.snoRNA0600|LmjF.26.snoRNA0436|LmjF.26.snoRNA0477|LmjF.26.snoRNA0495|LmjF.26.snoRNA0564	H/ACA-like+snoRNA|H/ACA-like+snoRNA|C/D+snoRNA|H/ACA-like+snoRNA|H/ACA-like+snoRNA|C/D+snoRNA|H/ACA-like+snoRNA
LmjF.26.T1782.18-snoRNAs	0	0	0	0	0	0	0	NA	NA	NA	NA	NA	no	up	LmjF.26.snoRNA0428|LmjF.26.snoRNA0466|LmjF.26.snoRNA0541|LmjF.26.snoRNA0613|LmjF.26.snoRNA0490|LmjF.26.snoRNA0629|LmjF.26.snoRNA0525	C/D+snoRNA|H/ACA-like+snoRNA|H/ACA-like+snoRNA|C/D+snoRNA|H/ACA-like+snoRNA|H/ACA-like+snoRNA|H/ACA-like+snoRNA
LmjF.26.T1782.20-snoRNAs	0	0	0	0	0	0	0	NA	NA	NA	NA	NA	no	up	LmjF.26.snoRNA0631|LmjF.26.snoRNA0468|LmjF.26.snoRNA0543|LmjF.26.snoRNA0430|LmjF.26.snoRNA0615|LmjF.26.snoRNA0492|LmjF.26.snoRNA0527	H/ACA-like+snoRNA|H/ACA-like+snoRNA|H/ACA-like+snoRNA|C/D+snoRNA|C/D+snoRNA|H/ACA-like+snoRNA|H/ACA-like+snoRNA
LmjF.26.T1782.6-snoRNAs	3.09002	1.59081	4.5415	8.99349	5.09836	9.50677	5.47016	0.410049	0.272668	1.50384	0.132622	0.232245	no	up	LmjF.26.snoRNA0458|LmjF.26.snoRNA0586|LmjF.26.snoRNA0604|LmjF.26.snoRNA0499|LmjF.26.snoRNA0568|LmjF.26.snoRNA0440|LmjF.26.snoRNA0551	H/ACA-like+snoRNA|H/ACA-like+snoRNA|C/D+snoRNA|C/D+snoRNA|H/ACA-like+snoRNA|H/ACA-like+snoRNA|H/ACA-like+snoRNA
LmjF.20.T0807-snoRNAs	471.228	587.01	834.728	678.509	457.153	522.872	591.917	-0.165587	0.207568	-0.797752	0.425015	0.561746	no	down	LmjF.20.snoRNA0229|LmjF.20.snoRNA0249|LmjF.20.snoRNA0078|LmjF.20.snoRNA0210|LmjF.20.snoRNA0192|LmjF.20.snoRNA0248|LmjF.20.snoRNA0268	C/D+snoRNA|C/D+snoRNA|LM20C1C4|C/D+snoRNA|C/D+snoRNA|C/D+snoRNA|C/D+snoRNA
LmjF.36.T2358-snoRNAs	3176.54	2695.63	4380.73	5578.96	1200.66	2477.04	3251.59	-0.0674629	0.292718	-0.230471	0.817726	0.87741	no	down	LmjF.36.snoRNA0062|LmjF.36.snoRNA0079|LmjF.36.snoRNA0059|LmjF.36.snoRNA0084|LmjF.36.snoRNA0086|LmjF.36.snoRNA0071|LmjF.36.snoRNA0073	C/D+snoRNA|H/ACA-like+snoRNA|H/ACA-like+snoRNA|C/D+snoRNA|H/ACA-like+snoRNA|C/D+snoRNA|H/ACA-like+snoRNA
LmjF.05.T1218	55.6203	100.221	131.703	165.88	74.7759	134.151	110.392	0.255408	0.271005	0.942449	0.345963	0.482894	no	up	LmjF.05.snoRNA0083|LmjF.05.snoRNA0093|LmjF.05.snoRNA0088|LmjF.05.snoRNA0078|LmjF.05.snoRNA0070|LmjF.05.snoRNA0066	C/D+snoRNA|H/ACA-like+snoRNA|C/D+snoRNA|H/ACA-like+snoRNA|H/ACA-like+snoRNA|C/D+snoRNA
LmjF.20.T0805.6-snoRNAs	0	0	0	0	0	0	0	NA	NA	NA	NA	NA	no	up	LmjF.20.snoRNA0181|LmjF.20.snoRNA0237|LmjF.20.snoRNA0238|LmjF.20.snoRNA0218|LmjF.20.snoRNA0199|LmjF.20.snoRNA0257	C/D+snoRNA|C/D+snoRNA|C/D+snoRNA|C/D+snoRNA|C/D+snoRNA|C/D+snoRNA
LmjF.23.T0123.3-snoRNAs	140.596	149.536	294.289	275.8	163.997	164.784	198.167	0.0328962	0.256643	0.128179	0.898007	0.932821	no	up	LmjF.23.snoRNA0034|LmjF.23.snoRNA0035|LmjF.23.snoRNA0038|LmjF.23.snoRNA0039|LmjF.23.snoRNA0042|LmjF.23.snoRNA0031	H/ACA-like+snoRNA|H/ACA-like+snoRNA|C/D+snoRNA|C/D+snoRNA|C/D+snoRNA|C/D+snoRNA
LmjF.25.T1545.10-snoRNAs	84.9755	104.198	118.079	123.91	119.811	133.095	114.012	0.247042	0.187955	1.31436	0.188724	0.306158	no	up	LmjF.25.snoRNA0148|LmjF.25.snoRNA0149|LmjF.25.snoRNA0165|LmjF.25.snoRNA0180|LmjF.25.snoRNA0137|LmjF.25.snoRNA0136	C/D+snoRNA|C/D+snoRNA|C/D+snoRNA|C/D+snoRNA|C/D+snoRNA|C/D+snoRNA
LmjF.26.T1782.13-snoRNAs	0	0	0	0	0	0	0	NA	NA	NA	NA	NA	no	up	LmjF.26.snoRNA0424|LmjF.26.snoRNA0462|LmjF.26.snoRNA0609|LmjF.26.snoRNA0486|LmjF.26.snoRNA0537|LmjF.26.snoRNA0521	C/D+snoRNA|H/ACA-like+snoRNA|C/D+snoRNA|H/ACA-like+snoRNA|H/ACA-like+snoRNA|H/ACA-like+snoRNA
LmjF.26.T1782.8-snoRNAs	0	0	0	0	0	0	0	NA	NA	NA	NA	NA	no	up	LmjF.26.snoRNA0459|LmjF.26.snoRNA0421|LmjF.26.snoRNA0606|LmjF.26.snoRNA0501|LmjF.26.snoRNA0518|LmjF.26.snoRNA0483	H/ACA-like+snoRNA|C/D+snoRNA|C/D+snoRNA|C/D+snoRNA|H/ACA-like+snoRNA|H/ACA-like+snoRNA
LmjF.35.T4193-snoRNAs	12.3601	1.59081	12.7162	21.9841	0	12.6757	10.2211	0.0710393	0.227917	0.311689	0.755277	0.83605	no	up	LmjF.35.snoRNA0198|LmjF.35.snoRNA0191|LmjF.35.snoRNA0218|LmjF.35.snoRNA0209|LmjF.35.snoRNA0159|LmjF.35.snoRNA0152	C/D+snoRNA|H/ACA-like+snoRNA|H/ACA-like+snoRNA|C/D+snoRNA|C/D+snoRNA|C/D+snoRNA
LmjF.35.T4194-snoRNAs	9.27006	3.18163	9.083	22.9834	3.3989	10.5631	9.74667	0.24737	0.27297	0.906217	0.364821	0.502629	no	up	LmjF.35.snoRNA0199|LmjF.35.snoRNA0219|LmjF.35.snoRNA0210|LmjF.35.snoRNA0192|LmjF.35.snoRNA0160|LmjF.35.snoRNA0153	C/D+snoRNA|H/ACA-like+snoRNA|C/D+snoRNA|H/ACA-like+snoRNA|C/D+snoRNA|C/D+snoRNA
LmjF.36.T4075-snoRNAs	132.871	177.376	329.713	495.641	197.986	301.048	272.439	0.432971	0.272691	1.58777	0.112338	0.204738	no	up	LmjF.36.snoRNA0061|LmjF.36.snoRNA0060|LmjF.36.snoRNA0074|LmjF.36.snoRNA0076|LmjF.36.snoRNA0075|LmjF.36.snoRNA0077	C/D+snoRNA|C/D+snoRNA|H/ACA-like+snoRNA|H/ACA-like+snoRNA|H/ACA-like+snoRNA|H/ACA-like+snoRNA
LmjF.30.T0435-snoRNAs	1347.25	725.411	1555.92	1558.87	553.172	910.537	1108.53	-0.146586	0.291912	-0.502158	0.615557	0.730996	no	down	LmjF.30.snoRNA0021|LmjF.30.snoRNA0023|LmjF.30.snoRNA0022|LmjF.30.snoRNA0017|LmjF.30.snoRNA0018|LmjF.30.snoRNA0019	C/D+snoRNA|C/D+snoRNA|C/D+snoRNA|C/D+snoRNA|C/D+snoRNA|C/D+snoRNA
LmjF.20.T0805.2-snoRNAs	0	0	0	0	0	0	0	NA	NA	NA	NA	NA	no	up	LmjF.20.snoRNA0233|LmjF.20.snoRNA0213|LmjF.20.snoRNA0194|LmjF.20.snoRNA0176|LmjF.20.snoRNA0252	C/D+snoRNA|C/D+snoRNA|C/D+snoRNA|C/D+snoRNA|C/D+snoRNA
LmjF.22.T1415.3-snoRNAs	0	3.97703	3.6332	13.9899	4.24863	10.5631	6.06864	0.469867	0.262813	1.78784	0.0738019	0.146577	no	up	LmjF.22.snoRNA0039|LmjF.22.snoRNA0038|LmjF.22.snoRNA0033|LmjF.22.snoRNA0032|LmjF.22.snoRNA0034	C/D+snoRNA|C/D+snoRNA|C/D+snoRNA|C/D+snoRNA|C/D+snoRNA
LmjF.26.T1782.15-snoRNAs	0	0	0	0	0	0	0	NA	NA	NA	NA	NA	no	up	LmjF.26.snoRNA0464|LmjF.26.snoRNA0488|LmjF.26.snoRNA0611|LmjF.26.snoRNA0426|LmjF.26.snoRNA0523	H/ACA-like+snoRNA|H/ACA-like+snoRNA|C/D+snoRNA|C/D+snoRNA|H/ACA-like+snoRNA
LmjF.26.T1782.17-snoRNAs	0	0	0	0	0	0	0	NA	NA	NA	NA	NA	no	up	LmjF.26.snoRNA0465|LmjF.26.snoRNA0506|LmjF.26.snoRNA0489|LmjF.26.snoRNA0612|LmjF.26.snoRNA0448	H/ACA-like+snoRNA|C/D+snoRNA|H/ACA-like+snoRNA|C/D+snoRNA|H/ACA-like+snoRNA
LmjF.26.T1782.19-snoRNAs	0	0	0	0	0	0	0	NA	NA	NA	NA	NA	no	up	LmjF.26.snoRNA0450|LmjF.26.snoRNA0508|LmjF.26.snoRNA0467|LmjF.26.snoRNA0614|LmjF.26.snoRNA0491	H/ACA-like+snoRNA|C/D+snoRNA|H/ACA-like+snoRNA|C/D+snoRNA|H/ACA-like+snoRNA
LmjF.26.T1782.2-snoRNAs	0	0	0	0	0	0	0	NA	NA	NA	NA	NA	no	up	LmjF.26.snoRNA0513|LmjF.26.snoRNA0455|LmjF.26.snoRNA0601|LmjF.26.snoRNA0478|LmjF.26.snoRNA0417	H/ACA-like+snoRNA|H/ACA-like+snoRNA|C/D+snoRNA|H/ACA-like+snoRNA|C/D+snoRNA
LmjF.26.T1782.7-snoRNAs	0	0	0	0	0	0	0	NA	NA	NA	NA	NA	no	up	LmjF.26.snoRNA0517|LmjF.26.snoRNA0420|LmjF.26.snoRNA0605|LmjF.26.snoRNA0482|LmjF.26.snoRNA0471	H/ACA-like+snoRNA|C/D+snoRNA|C/D+snoRNA|H/ACA-like+snoRNA|H/ACA-like+snoRNA
LmjF.22.T1415.2-snoRNAs	0	0	0.9083	0	0.849726	0	0.293004	-0.00213668	0.0828882	-0.0257779	0.979434	0.987654	no	down	LmjF.22.snoRNA0040|LmjF.22.snoRNA0036|LmjF.22.snoRNA0029|LmjF.22.snoRNA0031|LmjF.22.snoRNA0030	C/D+snoRNA|C/D+snoRNA|C/D+snoRNA|C/D+snoRNA|C/D+snoRNA
LmjF.21.T1095	35.5352	27.0438	35.4237	95.9306	135.956	124.644	75.7556	1.51569	0.230168	6.58512	4.54523e-11	1.96576e-09	yes	up	LmjF.21.TRNAPRO.01|LmjF.21.5SrRNA.02|LmjF.21.TRNAVAL.01|LmjF.21.TRNALYS.02	tRNA-Pro|5S(M5)+ribosomal+RNA|tRNA-Val|tRNA-Lys
LmjF.20.T0805.5-snoRNAs	0	0	0	0	0	0	0	NA	NA	NA	NA	NA	no	up	LmjF.20.snoRNA0236|LmjF.20.snoRNA0217|LmjF.20.snoRNA0198|LmjF.20.snoRNA0256	C/D+snoRNA|C/D+snoRNA|C/D+snoRNA|C/D+snoRNA
LmjF.20.T0805.8-snoRNAs	0	0	0	0	0	0	0	NA	NA	NA	NA	NA	no	up	LmjF.20.snoRNA0220|LmjF.20.snoRNA0201|LmjF.20.snoRNA0239|LmjF.20.snoRNA0259	C/D+snoRNA|C/D+snoRNA|C/D+snoRNA|C/D+snoRNA
LmjF.23.T0123.1-snoRNAs	50.9853	17.4989	45.415	142.897	18.694	43.3086	53.1331	0.353717	0.289743	1.2208	0.222162	0.346906	no	up	LmjF.23.snoRNA0032|LmjF.23.snoRNA0036|LmjF.23.snoRNA0040|LmjF.23.snoRNA0029	H/ACA-like+snoRNA|C/D+snoRNA|C/D+snoRNA|C/D+snoRNA
LmjF.23.T0123.2-snoRNAs	0	0	0	0	0	0	0	NA	NA	NA	NA	NA	no	up	LmjF.23.snoRNA0041|LmjF.23.snoRNA0033|LmjF.23.snoRNA0030|LmjF.23.snoRNA0037	C/D+snoRNA|H/ACA-like+snoRNA|C/D+snoRNA|C/D+snoRNA
LmjF.25.T1545.3-snoRNAs	0	0	0	0	0	0	0	NA	NA	NA	NA	NA	no	up	LmjF.25.snoRNA0129|LmjF.25.snoRNA0142|LmjF.25.snoRNA0155|LmjF.25.snoRNA0171	C/D+snoRNA|C/D+snoRNA|C/D+snoRNA|C/D+snoRNA
LmjF.25.T1545.8-snoRNAs	0	0	0	0	0	0	0	NA	NA	NA	NA	NA	no	up	LmjF.25.snoRNA0178|LmjF.25.snoRNA0162|LmjF.25.snoRNA0053|LmjF.25.snoRNA0134	C/D+snoRNA|C/D+snoRNA|LM25C1C1|C/D+snoRNA
LmjF.26.T1782.10-snoRNAs	0	0	0	0	0	0	0	NA	NA	NA	NA	NA	no	up	LmjF.26.snoRNA0460|LmjF.26.snoRNA0607|LmjF.26.snoRNA0519|LmjF.26.snoRNA0484	H/ACA-like+snoRNA|C/D+snoRNA|H/ACA-like+snoRNA|H/ACA-like+snoRNA
LmjF.26.T1782.16-snoRNAs	0	0	0	0	0	0	0	NA	NA	NA	NA	NA	no	up	LmjF.26.snoRNA0575|LmjF.26.snoRNA0593|LmjF.26.snoRNA0628|LmjF.26.snoRNA0558	H/ACA-like+snoRNA|H/ACA-like+snoRNA|H/ACA-like+snoRNA|H/ACA-like+snoRNA
LmjF.26.T1782.9-snoRNAs	0	0	0	0	0	0	0	NA	NA	NA	NA	NA	no	up	LmjF.26.snoRNA0422|LmjF.26.snoRNA0535|LmjF.26.snoRNA0623|LmjF.26.snoRNA0553	C/D+snoRNA|H/ACA-like+snoRNA|H/ACA-like+snoRNA|H/ACA-like+snoRNA
LmjF.27.TrRNA.29-rRNA.35-rRNA.41-rRNA.51	0	0	0	0	0	0	0	NA	NA	NA	NA	NA	no	up	LmjF.27.rRNA.29|LmjF.27.rRNA.41|LmjF.27.rRNA.35|LmjF.27.rRNA.51	28S+ribosomal+RNA+(LSU-beta)|28S+ribosomal+RNA+(LSU-zeta,+M6)|28S+ribosomal+RNA+(LSU-delta,+M2)|28S+ribosomal+RNA+(LSU-epsilon,+M4)
LmjF.35.T3086-snoRNAs	687.529	305.436	668.509	1599.84	388.325	622.165	711.968	0.271096	0.289727	0.935696	0.34943	0.486737	no	up	LmjF.35.snoRNA0181|LmjF.35.snoRNA0180|LmjF.35.snoRNA0206|LmjF.35.snoRNA0207	C/D+snoRNA|C/D+snoRNA|C/D+snoRNA|C/D+snoRNA
LmjF.35.T4199-snoRNAs	1160.3	1043.57	1653.11	1102.2	519.183	696.107	1029.08	-0.596066	0.230308	-2.58813	0.0096499	0.0288445	yes	down	LmjF.35.snoRNA0190|LmjF.35.snoRNA0197|LmjF.35.snoRNA0001|LmjF.35.snoRNA0171	H/ACA-like+snoRNA|H/ACA-like+snoRNA|LM35C1C1|C/D+snoRNA
LmjF.33.T0755snoRNAs	772.505	1127.09	1597.7	1412.98	759.655	1010.89	1113.47	-0.109916	0.234821	-0.468083	0.639725	0.749543	no	down	LmjF.33.snoRNA0107|LmjF.33.snoRNA0133|LmjF.33.snoRNA0106|LmjF.33.snoRNA0089	H/ACA-like+snoRNA|C/D+snoRNA|H/ACA-like+snoRNA|C/D+snoRNA
LmjF.36.T2357-snoRNAs	220.936	172.603	292.473	315.772	45.8852	119.363	194.505	-0.189097	0.283654	-0.666646	0.504998	0.636777	no	down	LmjF.36.snoRNA0058|LmjF.36.snoRNA0072|LmjF.36.snoRNA0001|LmjF.36.snoRNA0078	H/ACA-like+snoRNA|H/ACA-like+snoRNA|LM36C3C3|H/ACA-like+snoRNA
LmjF.34.T3076-snoRNAs	517.578	364.296	565.871	662.521	744.36	800.681	609.218	0.552475	0.173186	3.19007	0.00142239	0.00605619	yes	up	LmjF.34.snoRNA0013|LmjF.34.snoRNA0015|LmjF.34.snoRNA0011	C/D+snoRNA|H/ACA-like+snoRNA|H/ACA-like+snoRNA
LmjF.34.T3126-snoRNAs	511.398	365.092	492.299	884.36	570.166	764.767	598.013	0.619343	0.187146	3.30941	0.000934944	0.00429821	yes	up	LmjF.34.snoRNA0016|LmjF.34.snoRNA0014|LmjF.34.snoRNA0012	H/ACA-like+snoRNA|C/D+snoRNA|H/ACA-like+snoRNA
LmjF.15.T0435.1-snoRNAs	0	0	0	0	0	0	0	NA	NA	NA	NA	NA	no	up	LmjF.15.snoRNA0046|LmjF.15.snoRNA0047|LmjF.15.snoRNA0045	C/D+snoRNA|C/D+snoRNA|C/D+snoRNA
LmjF.20.T0805.13-snoRNAs	0	6.36325	9.083	17.987	0	6.33784	6.62851	0.0854389	0.203765	0.419301	0.674996	0.77539	no	up	LmjF.20.snoRNA0228|LmjF.20.snoRNA0209|LmjF.20.snoRNA0267	C/D+snoRNA|C/D+snoRNA|C/D+snoRNA
LmjF.20.T0805.4-snoRNAs	0	0	0	0	0	0	0	NA	NA	NA	NA	NA	no	up	LmjF.20.snoRNA0216|LmjF.20.snoRNA0197|LmjF.20.snoRNA0255	C/D+snoRNA|C/D+snoRNA|C/D+snoRNA
LmjF.20.T0805.7-snoRNAs	0	0	0	0	0	0	0	NA	NA	NA	NA	NA	no	up	LmjF.20.snoRNA0200|LmjF.20.snoRNA0219|LmjF.20.snoRNA0258	C/D+snoRNA|C/D+snoRNA|C/D+snoRNA
LmjF.25.T1545.9-snoRNAs	0	0	0	0	0	0	0	NA	NA	NA	NA	NA	no	up	LmjF.25.snoRNA0147|LmjF.25.snoRNA0179|LmjF.25.snoRNA0135	C/D+snoRNA|C/D+snoRNA|C/D+snoRNA
LmjF.27.TrRNA.22-rRNA.28-rRNA.34	0	0	0	0	0	0	0	NA	NA	NA	NA	NA	no	up	LmjF.27.rRNA.34|LmjF.27.rRNA.22|LmjF.27.rRNA.28	28S+ribosomal+RNA+(LSU-delta,+M2)|28S+ribosomal+RNA+(LSU-gamma,+M1)|28S+ribosomal+RNA+(LSU-beta)
LmjF.18.T0715-snoRNAs	1350.34	1399.92	1397.87	1100.2	1339.17	1364.75	1325.37	-0.120158	0.116314	-1.03304	0.301583	0.43841	no	down	LmjF.18.snoRNA0144|LmjF.18.snoRNA0108|LmjF.18.snoRNA0109	C/D+snoRNA|H/ACA-like+snoRNA|C/D+snoRNA
LmjF.25.T1542-snoRNAs	91.1555	229.077	312.455	165.88	166.546	198.586	193.95	-0.184199	0.26798	-0.687363	0.491854	0.624737	no	down	LmjF.25.snoRNA0124|LmjF.25.snoRNA0166|LmjF.25.snoRNA0001	C/D+snoRNA|C/D+snoRNA|LM25C1C1
LmjF.02.T0150-0155	3621.5	3393.2	3420.66	4267.91	4099.08	4241.07	3840.57	0.268896	0.076723	3.50477	0.000457009	0.00239127	yes	up	LmjF.02.0150|LmjF.02.0155	hypothetical+protein,+conserved|hypothetical+protein
LmjF.04.T1020-1030	9497.17	10177.2	10889.6	14740.3	15245.8	15787.6	12722.9	0.568703	0.0888479	6.40086	1.54504e-10	6.12316e-09	yes	up	LmjF.04.1020|LmjF.04.1030	hypothetical+protein,+conserved|hypothetical+protein,+conserved
LmjF.10.T0930-0935	3304.77	3896.7	4125.5	7904.28	6143.52	7059.3	5405.68	0.848537	0.133007	6.37962	1.77523e-10	6.90419e-09	yes	up	LmjF.10.0930|LmjF.10.0935	hypothetical+protein,+conserved+(pseudogene)|hypothetical+protein
LmjF.14.T.0907-snoRNAs	1243.73	1037.21	1640.39	3195.69	1779.33	2452.75	1891.52	0.786757	0.207442	3.79267	0.000149038	0.000944331	yes	up	LmjF.14.snoRNA0005|LmjF.14.snoRNA0004	C/D+snoRNA|C/D+snoRNA
LmjF.30.T1585-snoRNAs	862.115	554.398	1111.76	2313.33	1192.17	1791.5	1304.21	0.854217	0.234701	3.6396	0.000273064	0.00155019	yes	up	LmjF.30.snoRNA0020|LmjF.30.snoRNA0024	C/D+snoRNA|C/D+snoRNA
LmjF.36.T1357	10.8151	3.18163	0.9083	13.9899	32.2896	25.3514	14.4226	0.829413	0.285124	2.90895	0.0036264	0.0129224	yes	up	LmjF.36.TRNATHR.01|LmjF.36.TRNATYR.01	tRNA-Thr|tRNA-Tyr
LmjF.19.T1638-snoRNAs	1710.33	1823.87	2038.23	1609.84	2037.64	1984.8	1867.45	0.0139288	0.129774	0.107331	0.914526	0.944802	no	up	LmjF.19.snoRNA0004|LmjF.19.snoRNA0003	C/D+snoRNA|C/D+snoRNA
LmjF.20.T0340-0343	2326.78	2745.74	2419.71	2372.28	2895.87	2683.02	2573.9	0.0814212	0.118685	0.686026	0.492696	0.625274	no	up	LmjF.20.0340|LmjF.20.0343	hypothetical+protein,+conserved|hypothetical+protein,+conserved
LmjF.23.T1075-1080	1.54501	0	0	0.999277	0	1.05631	0.600099	0.0301422	0.116767	0.25814	0.796299	0.861425	no	up	LmjF.23.1075|LmjF.23.1080	hypothetical+protein|small+hydrophilic+endoplasmic+reticulum-associated+protein+(sherp)+(SHERP1)
LmjF.25.T1545.4-snoRNAs	0	0	0	0	0	0	0	NA	NA	NA	NA	NA	no	up	LmjF.25.snoRNA0130|LmjF.25.snoRNA0029	C/D+snoRNA|LM25C1C1
LmjF.25.T1545.5-snoRNAs	0	0	0	0	0	0	0	NA	NA	NA	NA	NA	no	up	LmjF.25.snoRNA0157|LmjF.25.snoRNA0143	C/D+snoRNA|C/D+snoRNA
LmjF.27.TrRNA.02-rRNA.08	0	0	0	0	0	0	0	NA	NA	NA	NA	NA	no	up	LmjF.27.rRNA.08|LmjF.27.rRNA.02	5.8S+ribosomal+(M3)+RNA|18S+ribosomal+(SSU)+RNA
LmjF.27.TrRNA.04-rRNA.10	0	0	0	0	0	0	0	NA	NA	NA	NA	NA	no	up	LmjF.27.rRNA.10|LmjF.27.rRNA.04	5.8S+ribosomal+(M3)+RNA|18S+ribosomal+(SSU)+RNA
LmjF.27.TrRNA.05-rRNA.11	0	0	0	0	0	0	0	NA	NA	NA	NA	NA	no	up	LmjF.27.rRNA.05|LmjF.27.rRNA.11	18S+ribosomal+(SSU)+RNA|5.8S+ribosomal+(M3)+RNA
LmjF.27.TrRNA.25-rRNA.31	30.9002	20.6806	32.6988	37.9725	13.5956	48.5901	30.7396	0.136905	0.292139	0.46863	0.639334	0.749329	no	up	LmjF.27.rRNA.31|LmjF.27.rRNA.25	28S+ribosomal+RNA+(LSU-delta,+M2)|28S+ribosomal+RNA+(LSU-beta)
LmjF.27.TrRNA.37-rRNA.43	0	0	0	0	0	0	0	NA	NA	NA	NA	NA	no	up	LmjF.27.rRNA.37|LmjF.27.rRNA.43	28S+ribosomal+RNA+(LSU-zeta,+M6)|28S+ribosomal+RNA+(LSU-epsilon,+M4)
LmjF.27.TrRNA.38-rRNA.45-rRNA.46	0	0	0	0	0	0	0	NA	NA	NA	NA	NA	no	up	LmjF.27.rRNA.45|LmjF.27.rRNA.38	28S+ribosomal+RNA+(LSU-epsilon,+M4)|28S+ribosomal+RNA+(LSU-zeta,+M6)
LmjF.27.TrRNA.40-rRNA.50	0	0	0	0	0	0	0	NA	NA	NA	NA	NA	no	up	LmjF.27.rRNA.40|LmjF.27.rRNA.50	28S+ribosomal+RNA+(LSU-zeta,+M6)|28S+ribosomal+RNA+(LSU-epsilon,+M4)
LmjF.27.TrRNA.42-rRNA.52	0	0	0	0	0	2.11261	0.352102	0.0369372	0.0828882	0.445627	0.655867	0.762653	no	up	LmjF.27.rRNA.42|LmjF.27.rRNA.52	28S+ribosomal+RNA+(LSU-zeta,+M6)|28S+ribosomal+RNA+(LSU-epsilon,+M4)
LmjF.27.TrRNA.48-rRNA.49	0	0	0	0	0	0	0	NA	NA	NA	NA	NA	no	up	LmjF.27.rRNA.48|LmjF.27.rRNA.49	28S+ribosomal+RNA+(LSU-epsilon,+M4)|28S+ribosomal+RNA+(LSU-epsilon,+M4)
LmjF.31.T2660-2670	3544.25	3314.46	3953.83	5172.26	3635.13	4714.3	4055.7	0.300808	0.146783	2.04934	0.0404288	0.0917374	no	up	LmjF.31.2660|LmjF.31.2670	glutamamyl+carboxypeptidase+(pseudogene),+putative|hypothetical+protein,+unknown+function
LmjF.32.T2470-2480	7451.58	7238.99	8086.59	9716.97	7816.63	8763.13	8178.98	0.199383	0.111691	1.78514	0.0742387	0.147276	no	up	LmjF.32.2480|LmjF.32.2470	hypothetical+protein,+conserved|hypothetical+protein,+unknown+function
LmjF.35.T0470-0480	1977.61	1357.76	1340.65	2388.27	2018.95	1813.68	1816.15	0.37464	0.172365	2.17352	0.0297409	0.0715579	no	up	LmjF.35.0470|LmjF.35.0480	hypothetical+protein,+conserved|hypothetical+protein,+conserved
LmjF.35.T4192-snoRNAs	488.223	282.369	759.339	943.318	336.491	633.784	573.921	0.166558	0.293628	0.56724	0.570551	0.694702	no	up	LmjF.35.snoRNA0208|LmjF.35.snoRNA0183	C/D+snoRNA|C/D+snoRNA
LmjF.11.T1060-1070	6569.38	5891.58	6203.69	6384.38	5871.61	6377.98	6216.44	-0.00191249	0.0882502	-0.0216712	0.98271	0.989632	no	down	LmjF.11.1070|LmjF.11.1060	hypothetical+protein|hypothetical+protein
LmjF.15.T0435.4-snoRNAs	0	0	3.6332	0.999277	0.849726	0	0.9137	-0.0491405	0.128279	-0.383074	0.701665	0.796586	no	down	LmjF.15.snoRNA0060|LmjF.15.snoRNA0064	C/D+snoRNA|C/D+snoRNA
LmjF.20.T0347-snoRNAs	891.47	1116.75	1120.84	995.28	1005.23	951.733	1013.55	-0.08349	0.122879	-0.679448	0.496854	0.629248	no	down	LmjF.20.snoRNA0230|LmjF.20.snoRNA0002	C/D+snoRNA|LM20C1C2
LmjF.23.T1084-1086	4682.92	1504.11	2531.43	3988.11	1403.75	2320.71	2738.51	-0.0838444	0.293413	-0.285756	0.775065	0.849581	no	down	LmjF.23.1086|LmjF.23.1084	small+hydrophilic+endoplasmic+reticulum-associated+protein+(sherp)+(SHERP2)|hypothetical+protein
LmjF.25.T1545.6-snoRNAs	9.27006	6.36325	13.6245	10.992	0.849726	7.39415	8.08229	-0.182952	0.268527	-0.681317	0.495671	0.627978	no	down	LmjF.25.snoRNA0037|LmjF.25.snoRNA0131	LM25C1C1|C/D+snoRNA
LmjF.26.T1782.3-snoRNAs	1.54501	9.54488	9.9913	11.9913	2.54918	0	5.93695	-0.100324	0.224168	-0.447538	0.654487	0.762032	no	down	LmjF.26.snoRNA0618|LmjF.26.snoRNA0531	H/ACA-like+snoRNA|H/ACA-like+snoRNA
LmjF.27.TrRNA.06-rRNA.12-rRNA.18-rRNA.24-rRNA.30-rRNA.36-rRNA.42-rRNA.52	52.5303	44.5428	134.428	23.9827	16.9945	50.7028	53.8636	-0.70428	0.293332	-2.40097	0.0163517	0.044326	yes	down	LmjF.27.rRNA.06|LmjF.27.rRNA.12	18S+ribosomal+(SSU)+RNA|5.8S+ribosomal+(M3)+RNA
LmjF.27.TrRNA.01-rRNA.07	0	0	1.8166	0	0	0	0.302767	-0.0412106	0.0828882	-0.497182	0.61906	0.733485	no	down	LmjF.27.rRNA.07|LmjF.27.rRNA.01	5.8S+ribosomal+(M3)+RNA|18S+ribosomal+(SSU)+RNA
LmjF.27.TrRNA.03-rRNA.09	88.0655	34.2025	81.747	25.9812	12.7459	59.1532	50.3159	-0.531028	0.293771	-1.80763	0.0706648	0.141728	no	down	LmjF.27.rRNA.03|LmjF.27.rRNA.09	18S+ribosomal+(SSU)+RNA|5.8S+ribosomal+(M3)+RNA
LmjF.27.TrRNA.15-rRNA.21	10.8151	3.18163	10.8996	9.99277	1.69945	11.6194	8.03465	-0.0247457	0.267705	-0.0924364	0.926351	0.952863	no	down	LmjF.27.rRNA.21|LmjF.27.rRNA.15	28S+ribosomal+RNA+(LSU-gamma,+M1)|28S+ribosomal+RNA+(LSU-alpha)
LmjF.27.TrRNA.26-rRNA.32	534.573	270.438	527.722	518.625	181.841	489.07	420.378	-0.113225	0.270901	-0.417957	0.675979	0.776047	no	down	LmjF.27.rRNA.32|LmjF.27.rRNA.26	28S+ribosomal+RNA+(LSU-delta,+M2)|28S+ribosomal+RNA+(LSU-beta)
LmjF.30.T2010-2020	6473.59	4850.39	5802.22	5970.68	5252.16	5370.27	5619.88	-0.0427326	0.128811	-0.331747	0.74008	0.824658	no	down	LmjF.30.2020|LmjF.30.2010	hypothetical+protein,+unknown+function|hypothetical+protein,+unknown+function
LmjF.15.T1345.ncRNA1	2113.57	2356.79	2235.33	1976.57	1894.04	1858.04	2072.39	-0.223234	0.0891337	-2.50449	0.0122629	0.0349035	yes	down	LmjF.15.1345|LmjF.15.ncRNA1	hypothetical+protein,+conserved|unspecified+product
LmjF.36.T2359-snoRNAs	619.549	579.056	905.575	846.388	553.172	638.01	690.291	-0.0414661	0.199464	-0.207888	0.835317	0.887787	no	down	LmjF.36.snoRNA0063|LmjF.36.snoRNA0085	C/D+snoRNA|C/D+snoRNA
LmjF.29.T0555-0560	2062.59	2346.45	2276.2	2234.38	2243.28	2201.34	2227.37	-0.00304202	0.0901304	-0.0337513	0.973075	0.983931	no	down	LmjF.29.0555|LmjF.29.0560	hypothetical+protein|hypothetical+protein,+conserved
LmjF.01.T0010	6496.76	4134.52	5418.01	7804.35	5035.48	7102.61	5998.62	0.276948	0.188921	1.46594	0.142664	0.245458	no	up	LmjF.01.0010	hypothetical+protein,+unknown+function
LmjF.01.T0020	1940.53	1859.66	2008.25	1869.65	2093.72	1941.49	1952.22	0.0237509	0.0926201	0.256433	0.797616	0.862402	no	up	LmjF.01.0020	hypothetical+protein,+conserved
LmjF.01.T0045	809.585	680.073	755.706	1000.28	848.026	885.186	829.809	0.273649	0.122299	2.23754	0.0252512	0.0627398	no	up	unknown	unknown
LmjF.01.T0080	1110.86	1048.35	1109.94	1233.11	1142.88	1143.98	1131.52	0.1048	0.0931468	1.12511	0.260543	0.392263	no	up	LmjF.01.0080	hypothetical+protein,+conserved
LmjF.01.T0130	1685.61	1753.87	1801.16	1968.58	1839.66	1795.72	1807.43	0.0934547	0.0885109	1.05585	0.291035	0.426701	no	up	LmjF.01.0130	hypothetical+protein,+conserved
LmjF.01.T0190	1540.37	1660.81	1648.56	1699.77	2171.9	1825.3	1757.79	0.22167	0.121075	1.83085	0.0671227	0.136411	no	up	LmjF.01.0190	hypothetical+protein,+conserved
LmjF.01.T0230	825.035	909.945	900.125	972.297	1061.31	861.947	921.776	0.129136	0.118841	1.08662	0.277203	0.412049	no	up	LmjF.01.0230	hypothetical+protein,+conserved
LmjF.01.T0260	2553.9	3020.95	3048.25	2722.03	3267.2	2844.64	2909.5	0.0324983	0.120126	0.270535	0.786749	0.856874	no	up	LmjF.01.0260	hypothetical+protein,+conserved
LmjF.01.T0300	6289.73	6431.66	6788.63	5718.86	8869.44	8149.41	7041.29	0.203599	0.157742	1.2907	0.196806	0.316072	no	up	LmjF.01.0300	hypothetical+protein,+conserved
LmjF.01.T0330	3898.06	3298.55	3589.6	3962.13	3315.63	3929.46	3665.57	0.0535156	0.116196	0.460564	0.645111	0.754149	no	up	LmjF.01.0330	hypothetical+protein,+conserved
LmjF.01.T0070	1662.43	1477.87	1406.05	2267.36	2255.17	2133.74	1867.1	0.535603	0.101513	5.27619	1.31895e-07	2.37845e-06	yes	up	LmjF.01.0070	hypothetical+protein,+conserved
LmjF.01.T0380	3755.92	3799.66	3402.49	3506.46	4041.3	3633.7	3689.92	0.0286774	0.100664	0.284882	0.775735	0.849583	no	up	LmjF.01.0380	hypothetical+protein,+conserved
LmjF.01.T0400	625.729	629.167	567.687	700.493	610.103	598.926	622.018	0.0650625	0.119461	0.544632	0.586007	0.707009	no	up	LmjF.01.0400	hypothetical+protein,+conserved
LmjF.01.T0160	852.845	751.659	779.321	1005.27	1182.82	984.478	926.066	0.397591	0.12059	3.29705	0.000977074	0.00444718	yes	up	LmjF.01.0160	hypothetical+protein,+conserved
LmjF.01.T0216	316.727	377.023	270.673	627.546	496.24	460.55	424.793	0.645563	0.173416	3.72263	0.000197161	0.00119339	yes	up	unknown	unknown
LmjF.01.T0250	1769.04	1542.29	1634.94	2052.52	1875.35	1990.08	1810.7	0.253086	0.0981036	2.57978	0.00988625	0.0293825	yes	up	LmjF.01.0250	hypothetical+protein,+conserved
LmjF.01.T0290	2264.98	2167.48	1745.75	2621.1	2943.45	2653.44	2399.37	0.392529	0.126953	3.09193	0.00198857	0.00795721	yes	up	LmjF.01.0290	hypothetical+protein,+conserved
LmjF.01.T0540	3559.7	3184.01	3347.09	4170.98	2914.56	3556.59	3455.49	0.0721558	0.141342	0.510505	0.609697	0.726652	no	up	LmjF.01.0540	hypothetical+protein,+conserved
LmjF.01.T0340	2815.01	2654.27	2658.59	4634.65	3388.71	3831.23	3330.41	0.516082	0.13101	3.93925	8.17379e-05	0.000571412	yes	up	LmjF.01.0340	hypothetical+protein,+conserved
LmjF.01.T0580	4041.74	4062.94	4151.84	4119.02	5209.67	4457.62	4340.47	0.163439	0.111956	1.45985	0.14433	0.247834	no	up	LmjF.01.0580	hypothetical+protein,+conserved
LmjF.01.T0360	1481.66	1561.38	1325.21	1804.69	2053.79	1974.24	1700.16	0.402421	0.109307	3.68158	0.000231797	0.00136067	yes	up	LmjF.01.0360	hypothetical+protein,+conserved
LmjF.01.T0510	1562	1590.81	1449.65	1859.65	2116.67	1923.54	1750.39	0.348385	0.0994172	3.50427	0.000457859	0.00239331	yes	up	LmjF.01.0510	fatty+acyl+CoA+synthetase+2,+putative
LmjF.01.T0525	1280.81	1244.81	1327.93	1638.81	1700.3	1644.67	1472.89	0.363516	0.0847379	4.28989	1.78766e-05	0.000159254	yes	up	unknown	unknown
LmjF.01.T0560	3263.06	2869.83	2829.35	3931.16	3675.91	3706.58	3379.32	0.328127	0.0964853	3.4008	0.000671895	0.00328632	yes	up	LmjF.01.0560	hypothetical+protein,+conserved
LmjF.01.T0630	4225.6	4233.95	3929.31	4989.39	4926.71	4492.48	4466.24	0.213159	0.0886171	2.40539	0.016155	0.0439415	yes	up	LmjF.01.0630	hypothetical+protein,+unknown+function
LmjF.01.T0670	1980.7	1811.14	1800.25	2358.29	2170.2	2218.25	2056.47	0.265593	0.0913801	2.90647	0.00365532	0.0130076	yes	up	LmjF.01.0670	hypothetical+protein,+conserved
LmjF.01.T0675	791.045	814.496	832.911	1095.21	1326.42	1237.99	1016.35	0.563156	0.112016	5.02745	4.97038e-07	7.4973e-06	yes	up	unknown	unknown
LmjF.01.T0680	5681	5556.71	5414.38	8616.77	6728.98	7719.49	6619.55	0.451817	0.113383	3.98488	6.75147e-05	0.000487669	yes	up	LmjF.01.0680	hypothetical+protein,+unknown+function
LmjF.01.T0700	4458.9	4356.44	3832.12	4633.65	6044.1	5021.69	4724.48	0.296497	0.128866	2.30083	0.0214015	0.0549699	no	up	LmjF.01.0700	hypothetical+protein,+unknown+function
LmjF.01.T0690	2937.06	1812.73	2350.68	4559.7	4404.13	4487.19	3425.25	0.846886	0.161856	5.23234	1.67374e-07	2.932e-06	yes	up	LmjF.01.0690	hypothetical+protein,+unknown+function
LmjF.01.T0720	3074.57	2387.01	2474.21	3776.27	3168.63	3050.62	2988.55	0.314538	0.13826	2.27499	0.0229068	0.0581359	no	up	LmjF.01.0720	hypothetical+protein,+conserved
LmjF.01.T0740	2329.87	2123.74	1905.61	2148.45	2685.98	2485.49	2279.86	0.194258	0.126953	1.53016	0.125977	0.223538	no	up	LmjF.01.0740	hypothetical+protein,+conserved
LmjF.01.T0760	3629.23	3229.35	3667.72	7559.53	5495.18	6964.23	5090.87	0.874039	0.136928	6.3832	1.73423e-10	6.76999e-09	yes	up	LmjF.01.0760	hypothetical+protein,+conserved
LmjF.01.T0795	5384.36	4521.09	4719.53	10548.4	13150.4	10576.8	8150.08	1.16877	0.127204	9.18812	3.99781e-20	7.89894e-18	yes	up	unknown	unknown
LmjF.01.T0790	2183.1	1878.75	1893.81	2685.06	2197.39	2310.14	2191.37	0.261544	0.120213	2.17568	0.0295792	0.0712513	no	up	LmjF.01.0790	hypothetical+protein,+conserved
LmjF.02.T0075	821.945	555.194	619.461	1617.83	1293.28	1402.78	1051.75	1.02235	0.163022	6.27125	3.58163e-10	1.31913e-08	yes	up	unknown	unknown
LmjF.02.T0002	0	0	0	1.99855	0	0	0.333092	0.0369372	0.0828882	0.445627	0.655867	0.762653	no	up	unknown	unknown
LmjF.02.T0005	94.2456	60.4509	146.236	128.907	100.268	120.419	108.421	0.16151	0.254732	0.634039	0.526055	0.655165	no	up	unknown	unknown
LmjF.02.T0015	9.27006	30.2254	16.3494	21.9841	18.694	21.1261	19.6082	0.0552296	0.29252	0.188806	0.850245	0.898793	no	up	unknown	unknown
LmjF.02.T0030	108.151	120.902	93.5549	147.893	150.401	99.2929	120.032	0.25739	0.210521	1.22263	0.22147	0.346135	no	up	LmjF.02.0030	tagatose-6-phosphate+kinase-like+protein
LmjF.02.T0060	854.39	913.922	905.575	848.386	983.983	884.129	898.398	0.0212102	0.106909	0.198395	0.842736	0.893211	no	up	LmjF.02.0060	hypothetical+protein,+conserved
LmjF.02.T0085	981.081	917.104	901.942	1594.85	1410.54	1606.64	1235.36	0.698188	0.103538	6.74327	1.54858e-11	7.61359e-10	yes	up	LmjF.02.0085	hypothetical+protein,+conserved
LmjF.02.T0080	3148.73	2923.12	2591.38	3033.81	2837.23	3007.31	2923.6	0.0351304	0.105103	0.334247	0.738193	0.822995	no	up	LmjF.02.0080	hypothetical+protein,+conserved
LmjF.02.T0430	1070.69	963.237	1031.83	1236.11	1396.1	1266.51	1160.75	0.338205	0.103345	3.27259	0.00106567	0.00478402	yes	up	LmjF.02.0430	serine+peptidase,+Clan+S-,+family+S54,+putative
LmjF.02.T0470	6512.21	6904.92	7069.3	8624.76	7929.64	8231.8	7545.44	0.268949	0.0818077	3.28757	0.00101055	0.00457162	yes	up	LmjF.02.0470	hypothetical+protein,+unknown+function
LmjF.02.T0490	1761.31	1674.33	1416.95	2286.35	1888.09	1953.11	1830.02	0.320493	0.128682	2.49059	0.0127532	0.0360822	yes	up	LmjF.02.0490	hypothetical+protein,+conserved
LmjF.02.T0135	321.362	400.885	353.329	325.764	373.03	432.03	367.733	0.0615841	0.155772	0.395347	0.692587	0.789202	no	up	unknown	unknown
LmjF.02.T0510	2105.85	1396.73	1570.45	3277.63	2213.54	3004.14	2261.39	0.664668	0.182402	3.64398	0.000268458	0.00152988	yes	up	LmjF.02.0510	hypothetical+protein,+conserved
LmjF.02.T0529	373.892	378.613	383.303	568.589	403.62	576.744	447.46	0.40891	0.161189	2.53684	0.0111857	0.0325032	yes	up	unknown	unknown
LmjF.02.T0190	275.012	254.53	251.599	374.729	275.311	309.498	290.113	0.275308	0.157176	1.75158	0.0798454	0.155936	no	up	LmjF.02.0190	phosphoglycan+beta+1,3+galactosyltransferase+(SCGR4)
LmjF.02.T0200	3490.18	3549.1	3174.51	4001.11	3605.39	3755.17	3595.91	0.149769	0.0934066	1.60341	0.108845	0.19984	no	up	LmjF.02.0200	phosphoglycan+beta+1,3+galactosyltransferase+(SCGR3)
LmjF.02.T0572	103.516	221.123	199.826	247.821	336.491	259.852	228.105	0.544693	0.232129	2.34651	0.0189499	0.0498099	yes	up	unknown	unknown
LmjF.02.T0230	287.372	217.941	272.49	339.754	273.612	279.921	278.515	0.187945	0.164971	1.13926	0.254595	0.385368	no	up	LmjF.02.0230	phosphoglycan+beta+1,3+galactosyltransferase+(SCGR1)
LmjF.02.T0250	4582.5	4581.54	4499.72	4489.75	5536.81	4985.77	4779.35	0.131579	0.10442	1.2601	0.207633	0.329601	no	up	LmjF.02.0250	hypothetical+protein,+conserved
LmjF.02.T0280	2195.46	2239.07	2115.43	2418.25	2411.52	2329.16	2284.81	0.126056	0.078779	1.60013	0.109571	0.20068	no	up	LmjF.02.0280	hypothetical+protein,+conserved
LmjF.02.T0305	1784.49	2179.41	2245.32	1850.66	2351.19	2171.77	2097.14	0.0344113	0.136377	0.252325	0.80079	0.864484	no	up	unknown	unknown
LmjF.02.T0580	5580.57	5337.18	5724.11	7606.5	6621.06	6999.09	6311.42	0.342399	0.091214	3.75379	0.000174179	0.00107234	yes	up	LmjF.02.0580	hypothetical+protein,+conserved
LmjF.03.T0140	2017.78	1929.66	2013.7	2524.17	2241.58	2441.13	2194.67	0.267284	0.0903883	2.95707	0.00310579	0.0114186	yes	up	LmjF.03.0140	hypothetical+protein,+conserved
LmjF.02.T0440	5308.65	4936.29	5777.7	4885.47	5908.99	5750.54	5427.94	0.0445458	0.114938	0.387563	0.69834	0.793675	no	up	LmjF.02.0440	amino+acid+permease,+putative+(AAT18)
LmjF.03.T0240	1294.72	1326.74	1204.41	2500.19	2357.99	2638.66	1887.12	0.943823	0.0958883	9.84294	7.35294e-23	2.12888e-20	yes	up	LmjF.03.0240	hypothetical+protein,+conserved
LmjF.03.T0280	2349.96	2236.68	2429.7	2908.9	2789.65	3037.94	2625.47	0.309362	0.0864367	3.57906	0.000344831	0.00188472	yes	up	LmjF.03.0280	hypothetical+protein
LmjF.03.T0330	1376.6	1336.28	1422.4	1617.83	1736.84	1711.22	1533.53	0.286552	0.0873184	3.28169	0.00103186	0.00466191	yes	up	LmjF.03.0330	hypothetical+protein,+conserved
LmjF.03.T0340	1410.59	1411.85	1500.51	1904.62	2015.55	1906.63	1691.63	0.420951	0.0860084	4.8943	9.86572e-07	1.34419e-05	yes	up	LmjF.03.0340	hypothetical+protein,+conserved
LmjF.03.T0450	2811.92	2796.65	2635.89	3166.71	3072.61	3261.88	2957.61	0.201028	0.0803397	2.50222	0.0123417	0.0351181	yes	up	LmjF.03.0450	TLD+domain+protein,+conserved
LmjF.02.T0530	4948.66	4750.17	4777.66	7673.45	4798.4	5951.24	5483.26	0.319696	0.160064	1.9973	0.0457923	0.101057	no	up	LmjF.02.0530	hypothetical+protein,+conserved
LmjF.02.T0540	3664.76	4095.55	3834.84	4512.74	3940.18	4186.15	4039.04	0.120085	0.0967858	1.24073	0.214705	0.33815	no	up	LmjF.02.0540	hypothetical+protein,+conserved
LmjF.03.T0465	860.57	975.168	996.405	1255.09	1293.28	1159.83	1090.06	0.372607	0.107792	3.45671	0.000546813	0.00276485	yes	up	unknown	unknown
LmjF.02.T0575	140.596	120.902	126.254	157.886	227.727	137.32	151.781	0.375134	0.208695	1.79752	0.0722525	0.14427	no	up	unknown	unknown
LmjF.03.T0550	2561.63	2340.88	2298	2974.85	2977.44	3111.88	2710.78	0.325993	0.087228	3.73726	0.00018604	0.00113464	yes	up	LmjF.03.0550	hypothetical+protein,+conserved
LmjF.03.T0560	2734.67	2009.2	1896.53	4108.03	2944.3	3586.16	2879.81	0.618624	0.169643	3.64663	0.000265702	0.00151749	yes	up	LmjF.03.0560	hypothetical+protein
LmjF.02.T0640	2869.08	2650.29	2886.58	2918.89	3015.68	2768.58	2851.52	0.0498355	0.0876607	0.568505	0.569692	0.694004	no	up	LmjF.02.0640	hypothetical+protein,+unknown+function
LmjF.02.T0650	1699.51	2140.44	1916.51	2103.48	2212.69	1884.45	1992.85	0.100903	0.123079	0.819818	0.41232	0.550341	no	up	LmjF.02.0650	hypothetical+protein,+conserved
LmjF.02.T0690	968.721	953.692	904.667	1168.15	887.114	1100.67	997.17	0.150147	0.131039	1.14582	0.251869	0.382241	no	up	LmjF.02.0690	hypothetical+protein,+conserved
LmjF.02.T0700	180.766	237.031	257.957	289.79	262.565	295.766	253.979	0.288671	0.164758	1.75209	0.0797583	0.155795	no	up	LmjF.02.0700	hypothetical+protein,+conserved
LmjF.03.T0565	913.1	1067.44	967.339	1359.02	1582.19	1450.31	1223.23	0.550754	0.113297	4.86116	1.16702e-06	1.57359e-05	yes	up	unknown	unknown
LmjF.02.T0720	18.5401	29.43	34.5154	27.9798	37.3879	35.9144	30.6279	0.186574	0.271012	0.688434	0.491179	0.624109	no	up	LmjF.02.0720	hypothetical+protein,+unknown+function
LmjF.03.T0605	288.917	377.023	314.272	393.715	510.685	448.931	388.924	0.424081	0.15857	2.67441	0.00748604	0.0233684	yes	up	unknown	unknown
LmjF.03.T0015	89.6105	106.584	125.345	117.915	136.806	116.194	115.409	0.172547	0.192259	0.897469	0.369469	0.507776	no	up	unknown	unknown
LmjF.03.T0610	3182.72	3483.08	3560.54	3711.32	4783.11	4200.93	3820.28	0.2979	0.120741	2.46726	0.013615	0.0381886	yes	up	LmjF.03.0610	kinase-like+protein
LmjF.03.T0180	1779.85	1947.16	2233.51	2216.4	2000.25	2133.74	2051.82	0.0861264	0.116152	0.741494	0.458394	0.595369	no	up	LmjF.03.0180	hypothetical+protein,+conserved
LmjF.03.T0630	2998.86	2721.09	2655.87	3776.27	3225.56	3503.77	3146.9	0.317093	0.103875	3.05263	0.00226845	0.00885875	yes	up	LmjF.03.0630	hypothetical+protein,+conserved
LmjF.03.T0260	1027.43	1162.09	1168.98	1181.15	1563.5	1459.82	1260.49	0.304871	0.134736	2.26273	0.0236524	0.0596344	no	up	LmjF.03.0260	hypothetical+protein,+conserved
LmjF.03.T0650	4557.78	4859.93	3908.41	6393.37	8291.63	7313.87	5887.5	0.683799	0.133513	5.12159	3.02968e-07	4.89588e-06	yes	up	LmjF.03.0650	hypothetical+protein
LmjF.03.T0675	372.347	430.315	480.491	722.477	729.915	545.055	546.767	0.584283	0.159683	3.65902	0.000253186	0.00145558	yes	up	unknown	unknown
LmjF.03.T0730	2714.58	2556.44	2843.89	3681.34	3020.78	3737.22	3092.37	0.34829	0.116611	2.98677	0.0028194	0.0106012	yes	up	LmjF.03.0730	hypothetical+protein,+conserved
LmjF.03.T0310	1670.15	1845.34	1882.91	1899.63	2156.6	1997.48	1908.69	0.159002	0.101078	1.57306	0.115704	0.209299	no	up	LmjF.03.0310	hypothetical+protein
LmjF.03.T0320	4577.86	4679.38	5184.58	5792.81	4773.76	5131.54	5023.32	0.115533	0.110416	1.04634	0.295406	0.431779	no	up	LmjF.03.0320	hypothetical+protein,+conserved
LmjF.03.T0770	1631.53	1765.01	1625.86	1914.61	2059.74	1937.27	1822.34	0.22885	0.0898449	2.54717	0.0108602	0.0317252	yes	up	LmjF.03.0770	hypothetical+protein,+conserved
LmjF.03.T0895	529.938	554.398	699.391	732.47	817.436	859.834	698.911	0.403871	0.143064	2.82301	0.00475749	0.0161155	yes	up	unknown	unknown
LmjF.04.T0005	310.547	479.63	411.46	686.503	662.786	580.969	521.983	0.616055	0.167597	3.6758	0.000237104	0.00138606	yes	up	unknown	unknown
LmjF.04.T0035	780.23	720.638	882.868	1034.25	984.832	968.634	895.242	0.312575	0.115993	2.69477	0.00704376	0.0222409	yes	up	LmjF.04.0035	unspecified+product
LmjF.04.T0100	3065.3	2337.7	2711.28	4031.08	3794.03	3873.48	3302.14	0.506205	0.120025	4.21749	2.47033e-05	0.000208941	yes	up	LmjF.04.0100	hypothetical+protein,+conserved
LmjF.03.T0470	3462.37	3899.88	3747.65	3687.33	4534.99	3964.32	3882.76	0.128009	0.112319	1.13969	0.254414	0.385206	no	up	LmjF.03.0470	hypothetical+protein,+conserved
LmjF.04.T0175	299.732	236.236	317.905	414.7	463.95	510.196	373.787	0.649593	0.158632	4.09496	4.22247e-05	0.00032649	yes	up	unknown	unknown
LmjF.03.T0510	4764.81	4520.29	4455.21	5560.98	4823.89	5106.19	4871.9	0.168914	0.092491	1.82628	0.0678081	0.137334	no	up	LmjF.03.0510	hypothetical+protein,+conserved
LmjF.04.T0230	2612.61	1853.3	2151.76	3642.36	2827.89	3109.77	2699.62	0.495989	0.152861	3.24471	0.00117569	0.00515751	yes	up	LmjF.04.0230	hypothetical+protein,+conserved
LmjF.04.T0240	12004.7	8636.52	8908.61	13440.3	12729.7	12121.1	11306.8	0.351234	0.141343	2.48497	0.0129563	0.0365873	yes	up	LmjF.04.0240	hypothetical+protein,+conserved
LmjF.04.T0395	1637.71	1269.47	1350.64	2623.1	2237.33	2599.57	1952.97	0.768689	0.131207	5.85862	4.6673e-09	1.27811e-07	yes	up	unknown	unknown
LmjF.04.T0405	410.972	519.4	399.652	770.443	808.939	873.566	630.495	0.825605	0.13993	5.90015	3.63177e-09	1.02041e-07	yes	up	unknown	unknown
LmjF.04.T0410	3576.7	3544.33	3545.09	5561.98	5025.28	5497.02	4458.4	0.580713	0.0821402	7.06977	1.55186e-12	9.29602e-11	yes	up	LmjF.04.0410	hypothetical+protein,+conserved
LmjF.04.T0455	2651.24	2579.5	2535.07	3231.66	3644.47	3503.77	3024.29	0.409631	0.0879676	4.65661	3.21459e-06	3.72699e-05	yes	up	unknown	unknown
LmjF.04.T0465	1229.83	1323.56	1004.58	1909.62	1890.64	2027.05	1564.21	0.677183	0.126616	5.34831	8.87804e-08	1.68247e-06	yes	up	LmjF.04.0465	hypothetical+protein
LmjF.04.T0510	8752.48	8207	8404.5	13274.4	10948.7	12103.2	10281.7	0.502426	0.101372	4.95627	7.18606e-07	1.02885e-05	yes	up	LmjF.04.0510	hypothetical+protein
LmjF.03.T0660	3630.77	3603.19	3323.47	3312.6	3965.67	3773.13	3601.47	0.0642255	0.104703	0.613407	0.539607	0.667022	no	up	LmjF.03.0660	hypothetical+protein,+conserved
LmjF.04.T0530	1433.77	1563.77	1436.02	1711.76	1749.59	1865.44	1626.72	0.25657	0.093115	2.75541	0.00586191	0.0190755	yes	up	LmjF.04.0530	hypothetical+protein,+conserved
LmjF.03.T0700	6082.7	5528.07	6190.97	6801.08	6568.38	6670.58	6306.97	0.167621	0.0839882	1.99577	0.0459591	0.101168	no	up	LmjF.03.0700	hypothetical+protein,+conserved
LmjF.03.T0720	2428.75	2142.83	2089.09	2633.1	2551.73	2482.32	2387.97	0.199103	0.0975557	2.04091	0.0412593	0.0930835	no	up	LmjF.03.0720	hypothetical+protein,+conserved
LmjF.04.T0660	1809.21	1628.2	1789.35	2157.44	2041.04	2093.6	1919.81	0.262358	0.0902916	2.90568	0.00366458	0.0130361	yes	up	LmjF.04.0660	hypothetical+protein,+conserved
LmjF.03.T0760	954.816	1132.66	1077.24	1199.13	1206.61	1153.49	1120.66	0.160658	0.104962	1.53063	0.125861	0.223408	no	up	LmjF.03.0760	hypothetical+protein,+conserved
LmjF.04.T0840	2234.08	2012.38	1929.23	2949.87	2353.74	2593.23	2345.42	0.33987	0.120687	2.81613	0.00486066	0.0163798	yes	up	LmjF.04.0840	tyrosine+phospatase-like+protein
LmjF.03.T0805	0	2.38622	0	0.999277	0	6.33784	1.62056	0.0915582	0.144613	0.633128	0.52665	0.655671	no	up	unknown	unknown
LmjF.03.T0810	2621.88	2850.74	2769.41	2640.09	2964.69	2771.75	2769.76	0.0221488	0.0911461	0.243003	0.808003	0.870202	no	up	LmjF.03.0810	hypothetical+protein
LmjF.03.T0820	5574.39	5351.49	5444.35	5818.79	5687.22	5516.04	5565.38	0.0558619	0.0721113	0.774662	0.43854	0.575317	no	up	LmjF.03.0820	hypothetical+protein,+conserved
LmjF.03.T0830	1362.7	1388.78	1503.24	1543.88	1678.21	1655.23	1522.01	0.190943	0.0942134	2.02671	0.0426919	0.0956324	no	up	LmjF.03.0830	hypothetical+protein,+conserved
LmjF.03.T0860	3113.19	2886.53	3222.65	3160.71	3217.06	3074.91	3112.51	0.0353474	0.085768	0.412128	0.680246	0.779486	no	up	LmjF.03.0860	hypothetical+protein,+conserved
LmjF.03.T0880	4074.19	4366.78	4298.08	4611.66	4494.2	4284.38	4354.88	0.069973	0.0802013	0.872467	0.382953	0.521427	no	up	LmjF.03.0880	hypothetical+protein,+conserved
LmjF.04.T0880	1500.2	1553.43	1505.96	1980.57	1956.92	1755.58	1708.78	0.311836	0.0934543	3.33677	0.000847565	0.00398199	yes	up	LmjF.04.0880	hypothetical+protein
LmjF.04.T0885	364.622	453.382	439.617	660.522	630.497	634.841	530.58	0.578249	0.124598	4.64092	3.46863e-06	3.99487e-05	yes	up	unknown	unknown
LmjF.04.T1045	744.694	681.663	781.138	1051.24	878.617	993.985	855.223	0.388114	0.119493	3.24801	0.00116217	0.00510677	yes	up	unknown	unknown
LmjF.03.T0985	38.6252	61.2463	48.1399	62.9545	80.724	72.8852	60.7625	0.42397	0.234169	1.81053	0.0702141	0.141222	no	up	unknown	unknown
LmjF.04.T0002	0	0	0	0	0	0	0	NA	NA	NA	NA	NA	no	up	unknown	unknown
LmjF.04.T1060	1620.71	1529.57	1498.69	2394.27	1950.12	2247.82	1873.53	0.485528	0.111447	4.35657	1.32119e-05	0.000123063	yes	up	LmjF.04.1060	hypothetical+protein
LmjF.04.T1070	891.47	678.482	751.164	984.288	1054.51	1115.46	912.562	0.423294	0.131962	3.2077	0.001338	0.00574146	yes	up	LmjF.04.1070	hypothetical+protein,+conserved
LmjF.04.T0050	10408.7	11301.9	12967.8	11101	13056.9	14085.9	12153.7	0.13374	0.129764	1.03064	0.30271	0.439435	no	up	LmjF.04.0050	hypothetical+protein,+conserved
LmjF.04.T0070	1461.58	1827.84	1658.56	1607.84	1865.15	1911.92	1722.15	0.114429	0.125513	0.911692	0.361931	0.499656	no	up	LmjF.04.0070	hypothetical+protein,+conserved
LmjF.04.T0080	960.996	1016.53	963.706	972.297	1034.97	1049.97	999.744	0.0532255	0.0940538	0.565905	0.571459	0.695506	no	up	LmjF.04.0080	hypothetical+protein,+conserved
LmjF.04.T1100	1175.75	1197.88	1077.24	1299.06	1480.22	1497.84	1288	0.299469	0.107363	2.78932	0.00528183	0.0175103	yes	up	LmjF.04.1100	hypothetical+protein,+conserved
LmjF.04.T0110	2220.18	2223.96	2043.67	2372.28	2533.03	2398.87	2298.67	0.167871	0.087205	1.92502	0.054227	0.115114	no	up	LmjF.04.0110	hypothetical+protein,+conserved
LmjF.04.T0140	0	0	0	0	0	0	0	NA	NA	NA	NA	NA	no	up	LmjF.04.0140	hypothetical+protein,+conserved+in+leishmania
LmjF.04.T0150	0	0	0	0	0	0	0	NA	NA	NA	NA	NA	no	up	LmjF.04.0150	hypothetical+protein,+conserved+in+leishmania
LmjF.04.T0160	84.9755	60.4509	62.6727	89.9349	65.4289	68.66	72.0205	0.100708	0.226645	0.444342	0.656795	0.763441	no	up	LmjF.04.0160	hypothetical+protein,+conserved+in+leishmania
LmjF.04.T0170	129.781	80.3361	152.594	143.896	96.8688	136.264	123.29	0.0463866	0.23886	0.1942	0.846019	0.895319	no	up	LmjF.04.0170	hypothetical+protein,+conserved+in+leishmania
LmjF.04.T1150	1211.29	1139.82	1179.88	1584.85	1624.68	1610.87	1391.9	0.441374	0.0839857	5.25534	1.4775e-07	2.62799e-06	yes	up	LmjF.04.1150	hypothetical+protein,+conserved
LmjF.04.T0220	3181.17	2978.8	3096.39	3509.46	3155.03	3394.97	3219.31	0.117746	0.0867584	1.35718	0.174725	0.288067	no	up	LmjF.04.0220	hypothetical+protein
LmjF.04.T1200	1951.35	2108.62	1931.95	2433.24	2574.67	2407.32	2234.53	0.299871	0.0878247	3.41442	0.000639178	0.00314549	yes	up	LmjF.04.1200	hypothetical+protein,+conserved
LmjF.05.T0005	217.846	209.192	243.424	265.808	313.549	311.611	260.238	0.382361	0.147219	2.59723	0.0093979	0.0282208	yes	up	unknown	unknown
LmjF.05.T0060	6730.06	6586.76	6419.86	7463.6	8411.44	7693.09	7217.47	0.250747	0.0853951	2.93631	0.00332137	0.0120413	yes	up	LmjF.05.0060	major+vault+protein,+putative
LmjF.04.T0300	3796.09	3911.01	3866.63	3589.4	4438.12	3777.36	3896.44	0.0276472	0.108359	0.255145	0.798611	0.863119	no	up	LmjF.04.0300	hypothetical+protein,+conserved
LmjF.04.T0350	8896.16	4864.71	6530.68	13008.6	4472.96	8055.4	7638.08	0.197132	0.288509	0.683279	0.494431	0.626864	no	up	LmjF.04.0350	hypothetical+protein,+conserved
LmjF.04.T0385	1.54501	18.2943	3.6332	13.9899	26.3415	22.1825	14.3311	0.45685	0.279262	1.63592	0.101856	0.189582	no	up	unknown	unknown
LmjF.05.T0230	1960.62	1707.74	1825.68	2296.34	2037.64	2182.33	2001.72	0.240035	0.101315	2.36919	0.017827	0.0475221	yes	up	LmjF.05.0230	hydrogenase,+putative
LmjF.05.T0300	2399.4	2130.1	1900.16	3011.82	3040.32	2900.62	2563.74	0.461342	0.111829	4.12542	3.70064e-05	0.000293544	yes	up	LmjF.05.0300	hypothetical+protein,+conserved
LmjF.05.T0423	324.452	296.687	269.765	496.641	469.049	448.931	384.254	0.639227	0.129105	4.95121	7.37532e-07	1.05161e-05	yes	up	unknown	unknown
LmjF.04.T0435	1129.4	1098.46	1182.61	1429.97	1171.77	1209.47	1203.61	0.15351	0.11548	1.32932	0.183743	0.299993	no	up	unknown	unknown
LmjF.04.T0442	228.661	202.033	269.765	271.803	240.472	208.093	236.805	0.0373852	0.172489	0.21674	0.828411	0.884749	no	up	unknown	unknown
LmjF.04.T0447	1670.15	1803.19	1866.56	2144.45	1747.04	1837.97	1844.89	0.0962708	0.115227	0.835488	0.403443	0.54218	no	up	unknown	unknown
LmjF.05.T0425	874.475	851.085	935.549	1365.01	1209.16	1255.95	1081.87	0.508191	0.102791	4.94391	7.65719e-07	1.0887e-05	yes	up	unknown	unknown
LmjF.05.T0430	1676.33	1235.27	1342.47	1859.65	1809.07	1899.24	1637.01	0.370483	0.13188	2.80923	0.00496599	0.0166754	yes	up	LmjF.05.0430	hypothetical+protein,+conserved
LmjF.05.T0440	746.239	613.258	600.386	911.341	791.095	958.071	770.065	0.419601	0.135709	3.09191	0.00198873	0.00795721	yes	up	LmjF.05.0440	hypothetical+protein,+conserved
LmjF.05.T0540	1152.58	1422.98	1242.55	1986.56	2052.09	1979.52	1639.38	0.630085	0.109693	5.74405	9.24396e-09	2.32168e-07	yes	up	LmjF.05.0540	hypothetical+protein,+conserved
LmjF.05.T0695	854.39	742.91	786.588	1198.13	1338.32	1266.51	1031.14	0.654774	0.106382	6.15491	7.51216e-10	2.50959e-08	yes	up	unknown	unknown
LmjF.05.T0730	2799.56	2632.8	2389.74	3471.49	3108.3	3221.74	2937.27	0.316203	0.102043	3.09873	0.00194353	0.00782084	yes	up	LmjF.05.0730	hypothetical+protein,+conserved
LmjF.04.T0535	800.315	765.976	798.396	842.391	915.155	909.481	838.619	0.16993	0.0973943	1.74477	0.0810252	0.157561	no	up	LmjF.04.0530	hypothetical+protein,+conserved
LmjF.04.T0555	103.516	108.971	209.817	278.798	152.951	198.586	175.44	0.427165	0.255192	1.6739	0.0941499	0.178034	no	up	unknown	unknown
LmjF.05.T0770	2589.44	2880.96	2535.07	3649.36	3885.8	3250.26	3131.81	0.414262	0.109513	3.78275	0.000155103	0.000975335	yes	up	LmjF.05.0770	hypothetical+protein,+unknown+function
LmjF.04.T0610	1143.31	1029.26	1031.83	1290.07	1249.95	1193.63	1156.34	0.217205	0.0977852	2.22124	0.0263344	0.0649975	no	up	LmjF.04.0610	hypothetical+protein,+conserved
LmjF.04.T0635	37.0802	30.2254	10.8996	52.9617	49.2841	41.196	36.9412	0.553021	0.285643	1.93606	0.0528603	0.112764	no	up	unknown	unknown
LmjF.05.T0775	0	0	0	7.99422	3.3989	6.33784	2.95516	0.518229	0.215782	2.40163	0.0163224	0.0442812	yes	up	unknown	unknown
LmjF.05.T1085	414.062	403.271	435.984	508.632	532.778	515.478	468.368	0.301798	0.110305	2.73603	0.00621856	0.0200483	yes	up	unknown	unknown
LmjF.04.T0670	9421.47	12631.9	10818.8	11046	16900.2	13460.5	12379.8	0.303133	0.167575	1.80894	0.0704599	0.141509	no	up	LmjF.04.0670	hypothetical+protein,+conserved
LmjF.04.T0690	5912.75	5780.22	5288.12	6738.13	5224.96	5709.34	5775.59	0.0550963	0.120976	0.455433	0.648797	0.757269	no	up	LmjF.04.0690	hypothetical+protein
LmjF.04.T0700	726.154	890.855	792.038	973.296	998.428	855.609	872.73	0.217327	0.124917	1.73978	0.0818977	0.158961	no	up	LmjF.04.0700	hypothetical+protein,+conserved
LmjF.04.T0720	2363.86	2200.09	2199.9	3017.82	2012.15	2227.75	2336.93	0.0941925	0.154647	0.609079	0.542472	0.669134	no	up	LmjF.04.0720	hypothetical+protein
LmjF.04.T0740	2482.83	2350.43	2377.93	3052.79	2666.44	2713.65	2607.35	0.220253	0.0948694	2.32164	0.0202523	0.0524967	no	up	LmjF.04.0740	hypothetical+protein,+conserved
LmjF.04.T0800	2504.46	2192.14	2220.79	2492.2	2178.7	2356.62	2324.15	0.0232269	0.104173	0.222965	0.823563	0.881114	no	up	LmjF.04.0800	hypothetical+protein,+conserved
LmjF.04.T0830	5413.71	5839.87	5845.82	6174.53	6099.33	6363.2	5956.08	0.121319	0.0776607	1.56217	0.118248	0.212831	no	up	LmjF.04.0830	hypothetical+protein,+conserved
LmjF.05.T1115	1477.03	1216.18	1405.14	2049.52	2103.92	1940.44	1698.7	0.554164	0.10949	5.06134	4.1633e-07	6.4338e-06	yes	up	unknown	unknown
LmjF.05.T1125	0	0	0.9083	12.9906	3.3989	5.28154	3.76322	0.560252	0.230443	2.4312	0.015049	0.0414194	yes	up	unknown	unknown
LmjF.05.T1165	835.85	824.837	703.932	906.344	961.04	1008.77	873.463	0.272686	0.115893	2.35291	0.0186269	0.0491859	yes	up	unknown	unknown
LmjF.04.T0910	1631.53	1521.61	1488.7	1979.57	1696.05	1743.96	1676.91	0.217198	0.104624	2.07599	0.0378945	0.0870333	no	up	LmjF.04.0910	hypothetical+protein,+conserved
LmjF.04.T0970	1594.45	1314.01	1327.93	1875.64	1589.84	1599.25	1550.19	0.247377	0.125824	1.96605	0.0492932	0.106878	no	up	LmjF.04.0970	hypothetical+protein,+conserved
LmjF.04.T0975	1579	1304.47	1347.01	1438.96	1619.58	1431.3	1453.38	0.0851856	0.117557	0.724631	0.468679	0.604883	no	up	LmjF.04.0975	hypothetical+protein
LmjF.04.T0980	2366.95	1961.47	2176.29	2390.27	2285.76	2379.86	2260.1	0.115302	0.102922	1.12029	0.26259	0.394662	no	up	LmjF.04.0980	hypothetical+protein,+conserved
LmjF.06.T0020	2370.04	1851.71	1909.25	4802.53	2362.24	3308.35	2767.35	0.65872	0.208465	3.15986	0.00157846	0.00661022	yes	up	LmjF.06.0020	hypothetical+protein,+conserved
LmjF.06.T0070	1790.67	1635.36	1788.44	2357.29	2427.67	2557.32	2092.79	0.482639	0.0906412	5.32472	1.01107e-07	1.88522e-06	yes	up	LmjF.06.0070	hypothetical+protein,+conserved
LmjF.06.T0150	974.901	901.196	1023.65	1669.79	1447.08	1536.93	1258.93	0.658912	0.108055	6.09794	1.07446e-09	3.3631e-08	yes	up	LmjF.06.0150	hypothetical+protein,+conserved
LmjF.06.T0360	1823.11	1819.09	1752.11	2094.48	2095.42	2033.39	1936.27	0.203026	0.0784878	2.58672	0.00968934	0.0289127	yes	up	LmjF.06.0360	hypothetical+protein,+conserved
LmjF.06.T0368	13.9051	21.476	19.9826	47.9653	41.6366	33.8018	29.7946	0.781764	0.270177	2.89353	0.00380942	0.0134824	yes	up	unknown	unknown
LmjF.04.T1080	3998.48	4171.91	3840.29	3998.11	4637.8	4076.29	4120.48	0.0796905	0.0983227	0.810499	0.417653	0.555326	no	up	LmjF.04.1080	hypothetical+protein,+conserved
LmjF.06.T0480	2578.62	2702.79	2783.94	2966.85	3307.98	3389.69	2954.98	0.253388	0.0944818	2.68187	0.00732128	0.022946	yes	up	LmjF.06.0480	hypothetical+protein,+conserved
LmjF.06.T0520	3525.71	2638.36	3248.08	4550.71	3902.79	4158.68	3670.72	0.400489	0.132347	3.02605	0.00247773	0.00954022	yes	up	LmjF.06.0520	hypothetical+protein,+conserved
LmjF.04.T1140	1850.92	1685.47	1624.04	2045.52	2035.94	1906.63	1858.09	0.210852	0.0957333	2.20249	0.0276304	0.0674927	no	up	LmjF.04.1140	hypothetical+protein
LmjF.06.T0555	0	3.97703	0	6.99494	29.7404	14.7883	9.25011	0.713541	0.254934	2.79893	0.00512725	0.0171067	yes	up	unknown	unknown
LmjF.04.T1165	3573.61	3359	3503.31	3285.62	3695.46	3638.98	3509.33	0.0252133	0.0895025	0.281705	0.77817	0.851177	no	up	LmjF.04.1165	hypothetical+protein
LmjF.04.T1180	8767.93	9590.22	9717.9	9388.21	9163.44	9566.98	9365.78	0.00166393	0.081315	0.0204627	0.983674	0.989752	no	up	LmjF.04.1180	hypothetical+protein,+conserved
LmjF.06.T0600	2988.05	2736.99	2986.49	3355.57	3381.91	3548.14	3166.19	0.235171	0.0847491	2.7749	0.00552179	0.0182017	yes	up	LmjF.06.0600	hypothetical+protein,+conserved
LmjF.04.T1235	387.797	614.849	557.696	655.526	777.499	545.055	589.737	0.298513	0.189	1.57943	0.114237	0.207221	no	up	unknown	unknown
LmjF.06.T0670	4199.33	4372.35	4122.77	5849.77	5195.22	5795.96	4922.57	0.397839	0.0890623	4.46697	7.93346e-06	7.951e-05	yes	up	LmjF.06.0670	hypothetical+protein,+conserved
LmjF.05.T0010	1687.15	2143.62	1899.26	2266.36	2256.02	2057.69	2051.68	0.189348	0.118471	1.59827	0.109984	0.201187	no	up	LmjF.05.0010	hypothetical+protein,+conserved
LmjF.06.T0685	1112.41	982.327	1016.39	1976.57	1277.99	1647.84	1335.59	0.602992	0.16094	3.74669	0.000179183	0.00109796	yes	up	LmjF.06.0685	hypothetical+protein,+conserved
LmjF.06.T0710	1270	1228.9	1172.62	1649.81	1501.47	1505.24	1388	0.334818	0.0947274	3.53454	0.000408486	0.00218006	yes	up	LmjF.06.0710	hypothetical+protein,+unknown+function
LmjF.05.T0120	2010.06	1968.63	1921.96	1865.65	2244.13	1851.71	1977.02	0.0151532	0.110955	0.136571	0.89137	0.928295	no	up	LmjF.05.0120	hypothetical+protein,+conserved
LmjF.06.T0760	3179.63	3217.42	3276.24	3835.23	3973.32	3646.37	3521.37	0.239366	0.0790122	3.02948	0.00244975	0.00945344	yes	up	LmjF.06.0760	hypothetical+protein,+conserved
LmjF.06.T0780	6224.84	4887.77	5269.05	9899.84	6259.93	6860.72	6567.02	0.443123	0.174456	2.54002	0.0110845	0.032245	yes	up	LmjF.06.0780	hypothetical+protein,+unknown+function
LmjF.05.T0270	2275.8	2356.79	2194.45	2228.39	2375.83	2277.4	2284.78	0.0113189	0.0831039	0.136202	0.891661	0.92845	no	up	LmjF.05.0270	hypothetical+protein,+conserved
LmjF.06.T0790	1889.55	1961.47	1695.8	2560.15	2474.4	1982.69	2094.01	0.322156	0.129836	2.48124	0.0130924	0.0369017	yes	up	LmjF.06.0790	hypothetical+protein,+unknown+function
LmjF.05.T0287	16.9951	15.9081	19.9826	28.979	27.1912	33.8018	23.8097	0.514932	0.274549	1.87556	0.0607163	0.125881	no	up	unknown	unknown
LmjF.06.T0830	6552.38	5269.57	5723.2	8602.78	7927.09	8102.93	7029.66	0.472645	0.109324	4.32333	1.53693e-05	0.000140276	yes	up	LmjF.06.0830	lipin,+putative
LmjF.06.T0890	2368.5	2109.42	1951.03	2915.89	2885.67	2922.8	2525.55	0.428464	0.102293	4.18858	2.80703e-05	0.000231835	yes	up	LmjF.06.0890	hypothetical+protein,+conserved
LmjF.06.T0995	696.799	614.849	640.351	855.381	834.431	874.622	752.739	0.385013	0.10315	3.73257	0.000189535	0.00115191	yes	up	LmjF.06.0995	hypothetical+protein,+unknown+function
LmjF.06.T1010	1900.36	1667.17	1644.93	2018.54	2191.44	2128.46	1925.15	0.275943	0.100607	2.74278	0.00609212	0.0197199	yes	up	LmjF.06.1010	hypothetical+protein,+conserved
LmjF.06.T1040	3154.91	2662.23	2674.04	3575.41	3579.05	3575.6	3203.54	0.328923	0.101241	3.24892	0.00115846	0.00509649	yes	up	LmjF.06.1040	hypothetical+protein,+conserved
LmjF.06.T1120	1061.42	978.35	924.649	1311.05	1599.18	1370.03	1207.45	0.509168	0.120338	4.23113	2.32518e-05	0.000198163	yes	up	LmjF.06.1120	hypothetical+protein,+conserved
LmjF.05.T0445	21.6301	18.2943	34.5154	16.9877	35.6885	22.1825	24.8831	0.00670326	0.28896	0.0231979	0.981492	0.988893	no	up	unknown	unknown
LmjF.05.T0495	506.763	511.446	416.001	435.685	605.855	485.901	493.609	0.0858409	0.161127	0.532752	0.594205	0.713033	no	up	unknown	unknown
LmjF.06.T1140	1906.54	1533.54	1693.98	2406.26	2221.18	2255.22	2002.79	0.409041	0.11216	3.64693	0.000265388	0.00151707	yes	up	LmjF.06.1140	hypothetical+protein,+conserved
LmjF.05.T0570	4902.31	4468.59	4681.38	4624.65	5349.02	5157.95	4863.99	0.1044	0.0963544	1.0835	0.278589	0.413426	no	up	LmjF.05.0570	hypothetical+protein,+conserved
LmjF.05.T0600	1685.61	1677.51	1550.47	1808.69	1837.96	1899.24	1743.25	0.17137	0.0869883	1.97003	0.0488347	0.106125	no	up	LmjF.05.0600	hypothetical+protein,+conserved
LmjF.05.T0670	6804.22	6543.81	6507.97	6147.55	7333.13	7077.26	6735.66	0.0489107	0.0990636	0.49373	0.621497	0.735469	no	up	LmjF.05.0670	hypothetical+protein,+conserved
LmjF.06.T1150	1455.4	1350.6	1509.59	1873.64	1808.22	1855.93	1642.23	0.351664	0.0902418	3.89691	9.74268e-05	0.000668519	yes	up	LmjF.06.1150	hypothetical+protein,+conserved
LmjF.05.T0700	5813.87	6285.3	6509.79	7847.32	6344.05	6212.14	6502.08	0.126637	0.120954	1.04699	0.295106	0.431522	no	up	LmjF.05.0700	hypothetical+protein,+conserved
LmjF.06.T1160	2478.19	2036.24	2026.42	2555.15	2848.28	2884.78	2471.51	0.328861	0.118555	2.77392	0.00553857	0.0182339	yes	up	LmjF.06.1160	hypothetical+protein,+conserved
LmjF.05.T0735	738.514	634.734	790.221	795.425	657.688	793.287	734.978	0.0514434	0.137249	0.374818	0.707796	0.800407	no	up	unknown	unknown
LmjF.05.T0740	3054.48	2981.18	2780.31	3518.45	3491.52	3190.05	3169.33	0.205992	0.0907383	2.27017	0.0231971	0.0586995	no	up	LmjF.05.0740	hypothetical+protein,+conserved
LmjF.06.T1210	3018.95	2573.94	2698.56	4357.85	3529.76	4256.92	3405.99	0.526741	0.121348	4.34076	1.41993e-05	0.000130972	yes	up	LmjF.06.1210	hypothetical+protein,+unknown+function
LmjF.06.T1220	2700.68	2113.39	2261.67	3993.11	2758.21	3400.25	2871.22	0.481425	0.156587	3.0745	0.00210858	0.00833119	yes	up	LmjF.06.1220	hypothetical+protein,+unknown+function
LmjF.06.T1250	1778.31	1549.45	1458.73	2353.3	2292.56	1959.45	1898.63	0.445156	0.123391	3.60767	0.000308956	0.00172206	yes	up	LmjF.06.1250	hypothetical+protein,+conserved
LmjF.07.T0210	438.783	396.112	432.351	579.581	601.606	569.35	502.964	0.452541	0.111426	4.06134	4.87921e-05	0.000369057	yes	up	LmjF.07.0210	hypothetical+protein,+conserved
LmjF.05.T0840	6436.51	6472.22	6161.91	6789.09	6717.93	6456.15	6505.63	0.0651182	0.0729913	0.892137	0.37232	0.510684	no	up	LmjF.05.0840	hypothetical+protein,+unknown+function
LmjF.05.T0850	2016.24	2538.14	2274.38	2124.46	2687.68	2325.99	2327.82	0.0595435	0.133143	0.447216	0.654719	0.76209	no	up	LmjF.05.0850	hypothetical+protein,+conserved
LmjF.05.T0860	1008.89	1045.16	913.75	1047.24	1262.69	1074.26	1058.67	0.182024	0.120704	1.50802	0.131549	0.23087	no	up	LmjF.05.0860	hypothetical+protein,+conserved
LmjF.05.T0870	5767.52	5385.7	5196.38	6536.27	5606.49	5791.73	5714.02	0.129841	0.100044	1.29784	0.194341	0.313175	no	up	LmjF.05.0870	hypothetical+protein,+conserved
LmjF.05.T0910	4699.92	3776.59	3642.28	4997.38	4441.52	3993.9	4258.6	0.140775	0.137121	1.02665	0.304584	0.44148	no	up	LmjF.05.0910	hypothetical+protein,+conserved
LmjF.07.T0255	139.051	164.649	118.987	259.812	238.773	307.385	204.776	0.828502	0.180489	4.59033	4.42554e-06	4.9124e-05	yes	up	unknown	unknown
LmjF.05.T0940	4268.86	4218.04	3988.35	4637.64	3895.14	4100.59	4184.77	0.0176971	0.100893	0.175406	0.860761	0.906783	no	up	LmjF.05.0940	hypothetical+protein,+conserved
LmjF.05.T0945	591.739	492.357	429.626	581.579	748.609	647.516	581.904	0.360724	0.157784	2.28619	0.0222433	0.0567266	no	up	unknown	unknown
LmjF.05.T0964	0	0.795406	0	0.999277	0	1.05631	0.475165	0.0335837	0.109807	0.305841	0.759725	0.839281	no	up	LmjF.11.5SRRNA.02	5S(M5)+ribosomal+RNA
LmjF.05.T1000	4262.68	3794.09	3775.8	4727.58	4088.03	4243.19	4148.56	0.138411	0.103269	1.34029	0.180149	0.295421	no	up	LmjF.05.1000	hypothetical+protein,+conserved
LmjF.05.T1045	38.6252	64.4279	38.1486	38.9718	63.7294	52.8154	49.4531	0.091718	0.263425	0.348175	0.727708	0.815494	no	up	unknown	unknown
LmjF.07.T0330	2183.1	1950.34	2127.24	2461.22	3219.61	2774.92	2452.74	0.413776	0.125456	3.29819	0.000973117	0.00443304	yes	up	LmjF.07.0330	hypothetical+protein,+conserved
LmjF.07.T0590	6677.53	6214.51	6194.61	7612.49	8283.98	8060.68	7173.97	0.321866	0.0823722	3.90746	9.32717e-05	0.000643822	yes	up	LmjF.07.0590	hypothetical+protein,+conserved
LmjF.05.T1087	91.1555	93.0626	100.821	137.9	84.9726	118.306	104.37	0.21366	0.213227	1.00203	0.316329	0.453896	no	up	unknown	unknown
LmjF.07.T0592	186.946	217.941	182.568	283.795	335.642	276.753	247.274	0.560383	0.15592	3.59404	0.000325592	0.00179843	yes	up	unknown	unknown
LmjF.05.T1120	956.361	777.908	880.143	941.319	809.789	982.366	891.314	0.0629383	0.130204	0.483382	0.628824	0.741094	no	up	LmjF.05.1120	hypothetical+protein,+unknown+function
LmjF.07.T0655	528.393	851.88	672.142	894.353	1202.36	1155.6	884.122	0.58871	0.18287	3.21928	0.00128513	0.00555805	yes	up	unknown	unknown
LmjF.07.T0660	3170.36	4019.98	3055.52	4866.48	6865.79	5811.8	4631.66	0.715303	0.157338	4.54627	5.46039e-06	5.83729e-05	yes	up	LmjF.07.0660	hypothetical+protein,+conserved
LmjF.05.T1180	1915.81	1814.32	1807.52	2197.41	1839.66	1860.16	1905.81	0.0881148	0.108104	0.815093	0.415019	0.552811	no	up	LmjF.05.1180	hypothetical+protein,+conserved
LmjF.05.T1225	0	0	0	0	0	0	0	NA	NA	NA	NA	NA	no	up	LmjF.22.1225	hypothetical+protein
LmjF.05.T1235	0	0	0	0	0	0	0	NA	NA	NA	NA	NA	no	up	unknown	unknown
LmjF.07.T0732	526.848	620.417	627.635	883.361	761.354	734.134	692.292	0.396609	0.13	3.05085	0.00228197	0.00889491	yes	up	unknown	unknown
LmjF.06.T0025	2828.91	2917.55	2891.12	3104.75	3227.26	3306.24	3045.97	0.154937	0.0762374	2.0323	0.0421238	0.0945755	no	up	unknown	unknown
LmjF.07.T0743	1744.32	1519.23	1463.27	2385.27	2398.78	2404.16	1985.84	0.588919	0.101078	5.82638	5.66439e-09	1.49468e-07	yes	up	LmjF.07.0743	hypothetical+protein,+conserved
LmjF.06.T0040	3697.21	4459.05	4331.68	4109.03	5421.25	4655.15	4445.56	0.173314	0.134001	1.29338	0.19588	0.314876	no	up	LmjF.06.0040	hypothetical+protein,+conserved
LmjF.06.T0045	4845.15	7686.81	7587.03	7468.6	8747.93	8558.2	7482.29	0.271609	0.171488	1.58383	0.113232	0.206007	no	up	unknown	unknown
LmjF.06.T0055	1796.85	1382.42	1542.29	2263.36	1632.32	1943.61	1760.14	0.285486	0.152431	1.87289	0.0610832	0.126424	no	up	unknown	unknown
LmjF.07.T0745	1616.08	1183.56	1250.73	2866.93	3195.82	3046.39	2193.25	1.10489	0.136902	8.07066	6.99165e-16	8.00813e-14	yes	up	LmjF.07.0745	hypothetical+protein
LmjF.06.T0096	50.9853	58.0647	59.9478	70.9487	58.6311	50.7028	58.2134	0.0696706	0.227114	0.306765	0.759022	0.838771	no	up	unknown	unknown
LmjF.06.T0110	4613.4	5368.2	4367.11	4564.7	5699.11	4954.08	4927.77	0.080532	0.127256	0.632835	0.526841	0.655762	no	up	LmjF.06.0110	hypothetical+protein,+conserved
LmjF.06.T0130	1750.5	1885.11	1955.57	2156.44	1921.23	2014.38	1947.2	0.118703	0.0969232	1.22472	0.220682	0.345268	no	up	LmjF.06.0130	hypothetical+protein,+conserved
LmjF.07.T0750	1337.98	1276.63	1173.52	2156.44	2074.18	1952.06	1661.8	0.687892	0.0990127	6.94751	3.71787e-12	2.0183e-10	yes	up	LmjF.07.0750	hypothetical+protein,+conserved
LmjF.07.T0885	2949.42	2739.38	2756.69	5201.24	4439.82	4349.87	3739.4	0.70429	0.105998	6.64439	3.04472e-11	1.39802e-09	yes	up	unknown	unknown
LmjF.06.T0190	2119.75	2009.2	2016.43	2570.14	2182.95	2143.25	2173.62	0.161113	0.107233	1.50246	0.132979	0.232792	no	up	LmjF.06.0190	hypothetical+protein,+conserved
LmjF.06.T0205	616.459	539.286	618.552	625.547	729.065	763.71	648.77	0.24491	0.128495	1.90599	0.0566509	0.119239	no	up	unknown	unknown
LmjF.06.T0220	2033.23	2317.81	2336.15	2390.27	2192.29	2266.84	2256.1	0.0317592	0.0990985	0.320482	0.748603	0.831312	no	up	LmjF.06.0220	hypothetical+protein,+conserved
LmjF.06.T0230	1710.33	1982.15	1905.61	1497.92	2533.88	2205.57	1972.58	0.139976	0.177036	0.790664	0.42914	0.565564	no	up	LmjF.06.0230	hypothetical+protein,+conserved
LmjF.06.T0240	4852.87	5665.68	4776.75	5696.88	6062.79	5802.3	5476.21	0.192764	0.101727	1.89492	0.0581027	0.121583	no	up	LmjF.06.0240	hypothetical+protein,+conserved
LmjF.06.T0285	1667.06	1717.28	1699.43	1633.82	1850.7	1796.78	1727.51	0.0533774	0.0923111	0.578233	0.563107	0.688395	no	up	unknown	unknown
LmjF.06.T0330	2841.27	2979.59	3002.84	2686.06	3036.07	3206.95	2958.8	0.0161148	0.101012	0.159533	0.873249	0.915732	no	up	LmjF.06.0330	hypothetical+protein,+conserved
LmjF.07.T0910	4673.65	4571.2	4120.96	5762.83	5274.25	5136.82	4923.29	0.267791	0.0970833	2.75836	0.00580924	0.0189455	yes	up	LmjF.07.0910	hypothetical+protein,+conserved
LmjF.06.T0365	38.6252	74.7682	56.3146	43.9682	77.3251	79.2231	61.7041	0.159996	0.264258	0.605456	0.544876	0.671623	no	up	unknown	unknown
LmjF.06.T0367	7.72505	6.36325	5.4498	13.9899	9.34698	1.05631	7.32188	0.0991716	0.267187	0.37117	0.710511	0.80226	no	up	unknown	unknown
LmjF.07.T0915	1753.59	1395.94	1434.21	2203.41	1779.33	2001.7	1761.36	0.365399	0.133839	2.73015	0.00633057	0.0203233	yes	up	unknown	unknown
LmjF.06.T0412	1716.51	1771.37	1874.73	1954.59	1672.26	1872.83	1810.38	0.03405	0.102435	0.332407	0.739582	0.82428	no	up	LmjF.06.0412	hypothetical+protein,+conserved
LmjF.06.T0420	2652.78	2348.04	2555.05	3176.7	2737.82	2764.36	2705.79	0.193982	0.105759	1.83419	0.0666262	0.135554	no	up	LmjF.06.0420	hypothetical+protein,+conserved
LmjF.06.T0430	3826.99	4170.32	4156.38	4207.96	4318.31	4534.73	4202.45	0.100787	0.0843533	1.19482	0.232157	0.358273	no	up	LmjF.06.0430	hypothetical+protein,+conserved
LmjF.06.T0450	2023.96	1652.85	1416.95	2238.38	1757.23	1895.02	1830.73	0.195286	0.155264	1.25776	0.208477	0.330639	no	up	LmjF.06.0450	hypothetical+protein,+unknown+function
LmjF.07.T0945	584.013	610.872	598.57	997.279	712.07	896.805	733.268	0.502545	0.1448	3.47061	0.000519286	0.00265412	yes	up	unknown	unknown
LmjF.07.T0950	8681.41	7632.72	9334.6	13767	9834.73	11848.6	10183.2	0.437195	0.143461	3.04749	0.00230759	0.00897196	yes	up	LmjF.07.0950	hypothetical+protein,+conserved
LmjF.06.T0530	1966.8	2589.05	2100.9	2281.35	2810.89	2276.34	2337.55	0.136451	0.143363	0.951788	0.341204	0.4782	no	up	LmjF.06.0530	hypothetical+protein,+conserved
LmjF.06.T0550	3159.54	2429.97	2855.7	3182.7	2559.37	3088.64	2879.32	0.0614399	0.13695	0.448629	0.6537	0.761418	no	up	LmjF.06.0550	hypothetical+protein,+conserved
LmjF.07.T0960	4086.55	3923.74	3971.09	5874.75	5536.81	5801.24	4865.7	0.514547	0.0742818	6.92696	4.29972e-12	2.3101e-10	yes	up	LmjF.07.0960	hypothetical+protein,+conserved
LmjF.06.T0590	2918.52	2336.11	2622.26	2944.87	2657.09	3035.83	2752.45	0.128615	0.117414	1.0954	0.273344	0.407474	no	up	LmjF.06.0590	hypothetical+protein,+conserved
LmjF.07.T0970	3752.83	3512.51	3473.34	4590.68	3999.66	4543.18	3978.7	0.282769	0.0963707	2.93418	0.00334435	0.0121119	yes	up	LmjF.07.0970	hypothetical+protein,+conserved
LmjF.06.T0628	208.576	243.394	250.691	174.873	316.098	217.599	235.205	0.00962458	0.208947	0.0460623	0.963261	0.976951	no	up	unknown	unknown
LmjF.07.T1032	2217.09	1896.25	1889.26	2538.16	2797.3	2691.47	2338.26	0.407338	0.105634	3.85614	0.000115194	0.000765241	yes	up	unknown	unknown
LmjF.06.T0680	1520.29	1947.95	1758.47	1763.72	2161.7	1869.66	1836.97	0.139507	0.13279	1.05058	0.29345	0.429401	no	up	LmjF.06.0680	hypothetical+protein,+conserved
LmjF.07.T1035	1419.86	1329.92	1288.88	2033.53	2173.6	2071.42	1719.53	0.623565	0.089652	6.9554	3.51574e-12	1.92109e-10	yes	up	LmjF.07.1035	hypothetical+protein,+conserved
LmjF.06.T0690	7873.37	7560.34	7910.38	9757.94	7615.24	8042.72	8126.67	0.117632	0.116618	1.00869	0.313123	0.450947	no	up	LmjF.06.0690	hypothetical+protein,+conserved
LmjF.06.T0705	954.816	944.943	1020.02	1020.26	1094.45	940.114	995.767	0.0634038	0.106206	0.596989	0.550515	0.676812	no	up	unknown	unknown
LmjF.07.T1040	2540	2363.15	2250.77	2975.85	2784.55	3010.48	2654.13	0.287654	0.0919074	3.12982	0.00174913	0.00718328	yes	up	LmjF.07.1040	hypothetical+protein,+conserved
LmjF.06.T0732	222.481	286.346	278.848	318.769	229.426	263.021	266.482	0.0307306	0.173885	0.176729	0.859721	0.905962	no	up	unknown	unknown
LmjF.07.T1125	661.264	699.162	626.727	947.315	1062.16	943.282	823.318	0.550824	0.109851	5.01429	5.32296e-07	7.94859e-06	yes	up	unknown	unknown
LmjF.08.T0005	177.676	198.056	194.376	316.771	349.237	277.809	252.321	0.67241	0.151029	4.45218	8.50034e-06	8.44605e-05	yes	up	unknown	unknown
LmjF.08.T0040	2550.81	2396.56	2486.02	3646.36	3387.86	3510.11	2996.29	0.495277	0.0810631	6.10977	9.97758e-10	3.20976e-08	yes	up	LmjF.08.0040	hypothetical+protein,+conserved
LmjF.06.T0784	784.865	595.759	521.364	926.33	609.253	657.023	682.432	0.182512	0.193046	0.945432	0.344438	0.481452	no	up	unknown	unknown
LmjF.08.T0190	3640.04	3911.81	3750.37	4210.95	4541.78	4228.4	4047.23	0.195364	0.0824004	2.37092	0.0177441	0.0473736	yes	up	LmjF.08.0190	hypothetical+protein,+unknown+function
LmjF.06.T0800	4514.52	3747.16	4140.94	5365.12	4194.25	4468.18	4405.03	0.169115	0.128728	1.31374	0.188935	0.306405	no	up	LmjF.06.0800	hypothetical+protein,+conserved
LmjF.06.T0805	275.012	267.257	268.857	367.734	242.172	310.554	288.598	0.164009	0.172278	0.952004	0.341095	0.478111	no	up	unknown	unknown
LmjF.06.T0820	999.621	828.814	803.845	1059.23	903.259	1029.9	937.445	0.178495	0.129676	1.37647	0.168675	0.281228	no	up	LmjF.06.0820	Qb-SNARE+protein,+putative
LmjF.06.T0822	275.012	143.173	209.817	251.818	184.391	219.712	213.987	0.059929	0.220502	0.271784	0.785788	0.856339	no	up	unknown	unknown
LmjF.08.T0293	145.231	209.987	188.926	308.777	299.104	325.343	246.228	0.698342	0.163659	4.26707	1.98059e-05	0.00017275	yes	up	unknown	unknown
LmjF.06.T0845	151.411	116.925	102.638	174.873	115.563	170.065	138.579	0.269392	0.214825	1.25401	0.209839	0.332287	no	up	unknown	unknown
LmjF.08.T0360	2095.03	2090.33	1980.09	2302.33	2365.64	2427.39	2210.14	0.199162	0.0808259	2.46408	0.0137365	0.0384363	yes	up	LmjF.08.0360	hypothetical+protein,+conserved
LmjF.06.T0920	2472.01	2914.37	2705.83	3069.78	2999.53	2999.91	2860.24	0.158435	0.0955228	1.65861	0.0971944	0.1825	no	up	LmjF.06.0920	hypothetical+protein,+conserved
LmjF.06.T0940	2181.55	1667.97	1850.21	2357.29	1832.86	1942.55	1972.07	0.10018	0.143947	0.695953	0.486459	0.620607	no	up	LmjF.06.0940	hypothetical+protein,+conserved
LmjF.08.T0460	6071.89	5800.1	5505.21	6688.16	7354.38	6956.84	6396.1	0.267657	0.0863027	3.10137	0.00192625	0.00776862	yes	up	LmjF.08.0460	hypothetical+protein,+unknown+function
LmjF.06.T0970	3301.68	3242.08	3138.18	3586.41	3394.65	3229.13	3315.35	0.0754727	0.0843222	0.895051	0.37076	0.508946	no	up	LmjF.06.0970	hypothetical+protein,+conserved
LmjF.08.T0480	1266.91	1167.66	961.89	1778.71	1743.64	1723.89	1440.45	0.600278	0.123934	4.84353	1.27552e-06	1.69268e-05	yes	up	LmjF.08.0480	hypothetical+protein,+conserved
LmjF.08.T0590	3290.87	2623.25	2757.6	5482.03	3488.12	3929.46	3595.22	0.519331	0.171771	3.0234	0.00249955	0.00961537	yes	up	LmjF.08.0590	hypothetical+protein,+unknown+function
LmjF.08.T0605	2294.34	2503.14	2599.55	3449.5	3477.93	3430.89	2959.23	0.473499	0.0866965	5.46157	4.71949e-08	9.95774e-07	yes	up	unknown	unknown
LmjF.08.T0615	1251.46	1187.54	1393.33	1586.85	1495.52	1651.01	1427.62	0.293825	0.106107	2.76914	0.00562042	0.0184742	yes	up	unknown	unknown
LmjF.08.T0640	53406.3	26254.8	42437.6	72403.6	64523.1	70375.4	54900.1	0.66135	0.200179	3.3038	0.000953827	0.00436999	yes	up	LmjF.08.0640	hypothetical+protein,+unknown+function
LmjF.06.T1055	1470.85	1364.12	1251.64	1418.97	1698.6	1541.15	1457.56	0.183298	0.116276	1.5764	0.114934	0.208213	no	up	unknown	unknown
LmjF.06.T1090	1524.92	1551.84	1563.18	1595.85	1887.24	1709.11	1638.69	0.157465	0.10077	1.56262	0.118143	0.212714	no	up	LmjF.06.1090	hypothetical+protein,+conserved
LmjF.06.T1105	1110.86	1310.83	1270.71	1208.13	1338.32	1174.61	1235.58	0.00872972	0.113025	0.0772372	0.938435	0.960741	no	up	unknown	unknown
LmjF.06.T1110	3575.15	3447.29	3621.39	4600.67	3902.79	3871.37	3836.44	0.210516	0.103289	2.03813	0.0415372	0.0936092	no	up	LmjF.06.1110	hypothetical+protein,+conserved
LmjF.06.T1112	571.653	459.745	470.499	592.571	540.426	523.928	526.471	0.140168	0.132764	1.05577	0.291072	0.426701	no	up	unknown	unknown
LmjF.08.T0645	2241.81	2868.24	2019.15	2933.88	4346.35	3176.32	2930.96	0.496886	0.176629	2.81317	0.00490561	0.0165099	yes	up	unknown	unknown
LmjF.08.T0662	1237.55	1226.52	1292.51	1796.7	1430.94	1532.7	1419.49	0.32695	0.117184	2.79006	0.00526978	0.0174871	yes	up	unknown	unknown
LmjF.08.T0680	281.192	182.148	223.442	650.529	359.434	416.185	352.155	0.878187	0.22123	3.96957	7.20025e-05	0.000515087	yes	up	LmjF.08.0680	amastin-like+protein
LmjF.08.T0685	157.591	101.017	112.629	151.89	181.841	214.43	153.233	0.492702	0.20809	2.36773	0.0178977	0.0476861	yes	up	unknown	unknown
LmjF.08.T0700	576.288	309.413	385.119	1396.99	691.677	948.564	718.008	1.00279	0.2368	4.23474	2.28814e-05	0.000195326	yes	up	LmjF.08.0700	amastin-like+protein
LmjF.08.T0720	176.131	93.858	96.2798	374.729	180.142	238.725	193.311	0.836676	0.256563	3.26109	0.00110985	0.00493512	yes	up	LmjF.08.0720	amastin-like+protein
LmjF.06.T1195	7513.38	1845.34	3263.52	9850.87	5161.24	8353.28	5997.94	0.426344	0.293595	1.45215	0.14646	0.250902	no	up	unknown	unknown
LmjF.08.T0765	81.8855	75.5636	94.4632	108.921	187.789	132.038	113.444	0.632992	0.22477	2.81618	0.00485983	0.0163798	yes	up	unknown	unknown
LmjF.08.T0770	440.328	209.987	267.04	640.537	401.92	461.606	403.57	0.575749	0.235258	2.44731	0.0143925	0.0398125	yes	up	LmjF.08.0770	amastin-like+protein
LmjF.08.T0780	2180.01	1795.23	2028.23	2872.92	2461.66	2754.85	2348.82	0.414044	0.115849	3.57399	0.000351586	0.00191508	yes	up	LmjF.08.0780	tuzin,+putative
LmjF.08.T0790	2200.09	1974.2	2047.31	2702.05	2251.77	2749.57	2320.83	0.296518	0.114698	2.58522	0.00973182	0.0290145	yes	up	LmjF.08.0790	tuzin,+putative
LmjF.06.T1245	608.734	655.415	564.963	636.54	821.685	756.316	673.942	0.260347	0.136092	1.91302	0.0557457	0.11768	no	up	LmjF.06.1245	hypothetical+protein,+conserved
LmjF.08.T0795	1798.39	1713.31	1640.39	1917.61	2252.62	2031.28	1892.27	0.260331	0.103128	2.52435	0.0115913	0.0334023	yes	up	LmjF.08.0795	tuzin,+putative+(pseudogene)
LmjF.06.T1292	0	0	0	0	0	0	0	NA	NA	NA	NA	NA	no	up	unknown	unknown
LmjF.06.T1295	435.693	294.3	310.639	375.728	363.683	400.34	363.397	0.127719	0.168949	0.75596	0.449673	0.58741	no	up	unknown	unknown
LmjF.08.T0810	1395.14	882.106	1163.53	2211.4	1614.48	1731.29	1499.66	0.621191	0.179789	3.45511	0.000550077	0.00277112	yes	up	LmjF.08.0810	amastin-like+protein
LmjF.06.T1302	77.2505	40.5657	62.6727	92.9328	86.672	94.0114	75.6842	0.4993	0.235002	2.12466	0.0336147	0.0790536	no	up	unknown	unknown
LmjF.06.T1306	0	0	0	1.99855	0	0	0.333092	0.0369372	0.0828882	0.445627	0.655867	0.762653	no	up	unknown	unknown
LmjF.07.T0002	0	0	0	0	0	0	0	NA	NA	NA	NA	NA	no	up	unknown	unknown
LmjF.08.T0811	364.622	221.123	304.28	630.544	419.765	406.678	391.169	0.607201	0.211348	2.873	0.004066	0.0141644	yes	up	unknown	unknown
LmjF.07.T0017	879.11	581.442	765.697	745.461	736.712	805.962	752.397	0.0401099	0.158699	0.252742	0.800467	0.864319	no	up	unknown	unknown
LmjF.07.T0020	1245.28	1065.05	979.147	1220.12	1108.04	1198.91	1136.09	0.0987986	0.122423	0.807029	0.41965	0.557057	no	up	LmjF.07.0020	hypothetical+protein,+conserved
LmjF.07.T0095	290.462	342.025	329.713	323.766	327.144	336.962	325.012	0.0290827	0.128932	0.225567	0.821538	0.880051	no	up	unknown	unknown
LmjF.07.T0105	1860.19	1934.43	1941.04	1688.78	2166.8	1979.52	1928.46	0.0237067	0.117733	0.201361	0.840416	0.891115	no	up	unknown	unknown
LmjF.08.T0813	151.411	104.198	115.354	199.855	165.697	181.685	153.033	0.510977	0.187138	2.73048	0.00632419	0.0203134	yes	up	unknown	unknown
LmjF.07.T0140	1793.76	1827.84	1805.7	1795.7	2053.79	1944.66	1870.24	0.0920587	0.092362	0.996716	0.318902	0.456144	no	up	LmjF.07.0140	hypothetical+protein,+conserved
LmjF.07.T0150	4054.1	4138.5	4288.99	4252.92	4173.85	4240.02	4191.4	0.0204175	0.0724146	0.281952	0.77798	0.851059	no	up	LmjF.07.0150	hypothetical+protein,+conserved
LmjF.08.T0820	1549.64	1074.59	1112.67	2332.31	1703.7	1963.68	1622.77	0.621477	0.170775	3.63915	0.000273537	0.00155203	yes	up	LmjF.08.0820	amastin-like+protein
LmjF.07.T0168	400.157	412.021	463.233	661.521	385.776	516.534	473.207	0.258134	0.187874	1.37398	0.169449	0.282002	no	up	unknown	unknown
LmjF.07.T0180	1319.44	1307.65	1489.61	1577.86	1551.6	1472.49	1453.11	0.155328	0.0998633	1.55541	0.119849	0.214895	no	up	LmjF.07.0180	hypothetical+protein,+unknown+function
LmjF.08.T0835	32.4452	31.8163	32.6988	61.9552	56.0819	46.4775	43.5791	0.598373	0.242225	2.47032	0.0134994	0.0379154	yes	up	unknown	unknown
LmjF.07.T0230	1356.52	1742.74	1735.76	1445.95	2016.4	1723.89	1670.21	0.0923479	0.155583	0.59356	0.552806	0.678631	no	up	LmjF.07.0230	hypothetical+protein,+conserved
LmjF.07.T0240	2010.06	2274.86	2139.05	2150.44	2550.03	2190.78	2219.2	0.0969599	0.110453	0.87784	0.380031	0.518735	no	up	LmjF.07.0240	hypothetical+protein,+conserved
LmjF.08.T0850	896.105	562.352	665.784	1390.99	989.931	1005.6	918.462	0.595957	0.190189	3.13349	0.0017274	0.00712211	yes	up	LmjF.08.0850	amastin-like+protein
LmjF.08.T0860	18252.7	12978.6	14829.8	44047.1	47802.2	48365.1	31045.9	1.51505	0.135977	11.142	7.83632e-29	4.80459e-26	yes	up	LmjF.08.0860	hypothetical+protein,+unknown+function
LmjF.07.T0265	2008.51	2011.58	2286.19	1874.64	2256.02	2298.52	2122.58	0.0262603	0.120066	0.218716	0.826871	0.884037	no	up	unknown	unknown
LmjF.08.T1210	1595.99	1605.13	1377.89	1964.58	1888.94	1937.27	1728.3	0.329176	0.100883	3.26294	0.00110263	0.0049079	yes	up	LmjF.08.1210	hypothetical+protein,+conserved
LmjF.07.T0320	5614.56	5513.76	6084.7	6945.98	5623.49	6641	6070.58	0.152213	0.111734	1.36229	0.173108	0.286306	no	up	LmjF.07.0320	hypothetical+protein,+conserved
LmjF.08.T1218	165.316	194.079	172.577	294.787	245.571	255.626	221.326	0.53107	0.154534	3.43659	0.000589096	0.00293928	yes	up	LmjF.08.1218	hypothetical+protein,+conserved
LmjF.08.T1235	2124.39	1772.96	1870.19	2299.34	2308.71	2355.57	2121.86	0.26571	0.101607	2.61507	0.00892094	0.0270008	yes	up	unknown	unknown
LmjF.07.T0360	1775.22	1897.04	1969.19	1940.6	2306.16	2020.72	1984.82	0.145997	0.107551	1.35747	0.174631	0.287961	no	up	LmjF.07.0360	hypothetical+protein,+conserved
LmjF.07.T0380	9260.78	8782.88	8984.9	10193.6	9262.86	9296.56	9296.94	0.0876389	0.0819539	1.06937	0.284904	0.420438	no	up	LmjF.07.0380	hypothetical+protein,+conserved
LmjF.07.T0390	2601.8	2358.38	2493.28	2648.08	2926.46	2920.69	2658.11	0.185026	0.0926676	1.99666	0.0458619	0.101073	no	up	LmjF.07.0390	hypothetical+protein,+conserved
LmjF.07.T0410	2932.43	2661.43	2541.42	3320.6	2633.3	2953.44	2840.44	0.125639	0.120224	1.04505	0.296001	0.432527	no	up	LmjF.07.0410	hypothetical+protein,+conserved
LmjF.07.T0471	52.5303	45.3382	76.2972	49.9639	85.8223	71.8289	63.6301	0.189642	0.255101	0.743398	0.457241	0.594019	no	up	unknown	unknown
LmjF.07.T0472	0	0	0	0	3.3989	0	0.566484	0.0560356	0.0841827	0.665642	0.50564	0.637277	no	up	unknown	unknown
LmjF.07.T0473.2	0	0	0	0	0.849726	0	0.141621	0.0174003	0.0828882	0.209924	0.833727	0.887096	no	up	unknown	unknown
LmjF.07.T0473.5	0	0	0	0	0	0	0	NA	NA	NA	NA	NA	no	up	unknown	unknown
LmjF.07.T0473.7	0	0	0	0	0	0	0	NA	NA	NA	NA	NA	no	up	unknown	unknown
LmjF.07.T0474	122.056	236.236	152.594	227.835	311.849	217.599	211.362	0.454705	0.228905	1.98644	0.046985	0.102926	no	up	unknown	unknown
LmjF.07.T0545	77.2505	134.424	142.603	114.917	151.251	98.2366	119.78	0.0234365	0.237072	0.0988581	0.921251	0.94874	no	up	unknown	unknown
LmjF.07.T0547	356.897	415.998	416.91	450.674	467.349	542.942	441.795	0.27377	0.135278	2.02376	0.0429953	0.0961673	no	up	unknown	unknown
LmjF.07.T0550	5699.54	7125.25	6935.78	7469.6	7475.89	7213.52	6986.6	0.15847	0.111025	1.42734	0.153482	0.260928	no	up	LmjF.07.0550	hypothetical+protein,+conserved
LmjF.08.T1237	38.6252	31.0209	37.2403	77.9436	83.2731	87.6735	59.2961	1.01382	0.223544	4.5352	5.75493e-06	6.05933e-05	yes	up	unknown	unknown
LmjF.07.T0580	5847.86	5913.05	6355.37	6311.43	6314.31	6475.16	6202.87	0.0746702	0.0771463	0.967904	0.333092	0.469927	no	up	LmjF.07.0580	hypothetical+protein,+conserved
LmjF.08.T1250	145.231	139.196	148.053	182.868	237.074	252.457	184.146	0.575817	0.173999	3.30931	0.000935272	0.00429821	yes	up	LmjF.08.1250	hypothetical+protein,+conserved
LmjF.08.T1265	52.5303	100.221	88.1051	180.869	114.713	164.784	116.87	0.721283	0.23914	3.01616	0.00256001	0.00978831	yes	up	LmjF.08.1265	unspecified+product
LmjF.07.T0615	1160.3	1227.31	1217.12	1280.07	1289.88	1300.31	1245.83	0.0986501	0.0849963	1.16064	0.245788	0.375116	no	up	LmjF.07.0615	hypothetical+protein,+conserved
LmjF.09.T0002	58.7103	78.7452	54.498	97.9292	142.754	121.475	92.352	0.748554	0.223476	3.34959	0.000809302	0.00383119	yes	up	unknown	unknown
LmjF.09.T0003	409.427	447.018	425.084	611.558	718.018	728.852	556.66	0.649633	0.123468	5.26154	1.42857e-07	2.5453e-06	yes	up	LmjF.09.0003	hypothetical+protein,+conserved
LmjF.09.T0085	945.546	998.235	1026.38	1437.96	1221.06	1302.43	1155.27	0.399317	0.106941	3.734	0.000188465	0.00114607	yes	up	unknown	unknown
LmjF.09.T0180	506.763	496.334	454.15	626.547	644.942	625.334	559.012	0.369704	0.107928	3.42547	0.000613745	0.00303754	yes	up	LmjF.09.0180	ATG8/AUT7/APG8/PAZ2,+putative+(ATG8C.13)
LmjF.09.T0190	1135.58	1023.69	952.807	1366.01	1380.8	1400.66	1209.93	0.404248	0.103433	3.9083	9.29469e-05	0.000642005	yes	up	LmjF.09.0190	hypothetical+protein,+conserved
LmjF.09.T0200	2594.07	2581.09	2481.48	3605.39	3582.44	3617.85	3077.05	0.489537	0.073193	6.6883	2.2577e-11	1.0648e-09	yes	up	LmjF.09.0200	hypothetical+protein,+conserved
LmjF.09.T0225	448.053	433.497	387.844	667.517	719.718	730.965	564.599	0.711768	0.116172	6.12684	8.96437e-10	2.90173e-08	yes	up	unknown	unknown
LmjF.09.T0280	2115.12	1792.85	1794.8	2305.33	2527.08	2338.66	2145.64	0.321303	0.107745	2.98205	0.00286321	0.0107427	yes	up	LmjF.09.0280	hypothetical+protein,+conserved
LmjF.09.T0345	747.784	526.559	624.91	1131.18	719.718	916.875	777.838	0.485259	0.184605	2.62864	0.00857271	0.026155	yes	up	LmjF.09.0345	hypothetical+protein,+conserved
LmjF.09.T0370	1113.95	1029.26	905.575	1262.09	1361.26	1241.16	1152.22	0.331259	0.115092	2.87821	0.00399934	0.014003	yes	up	LmjF.09.0370	hypothetical+protein,+conserved
LmjF.07.T0824	168.406	351.57	254.324	353.744	402.77	325.343	309.359	0.395291	0.218541	1.80878	0.0704856	0.141528	no	up	unknown	unknown
LmjF.07.T0860	5888.03	8841.74	9367.3	6269.46	8718.19	9260.65	8057.56	0.00768209	0.189225	0.0405976	0.967617	0.980028	no	up	LmjF.07.0860	hypothetical+protein,+unknown+function
LmjF.09.T0385	696.799	653.029	657.609	1000.28	829.332	839.764	779.468	0.394701	0.119536	3.30196	0.00096012	0.00438918	yes	up	unknown	unknown
LmjF.07.T0890	5911.21	5237.75	6055.64	7236.76	5823.17	6564.95	6138.25	0.182178	0.116773	1.5601	0.118735	0.213339	no	up	LmjF.07.0890	hypothetical+protein,+unknown+function
LmjF.07.T0895	1500.2	1115.16	1313.4	1622.83	1475.12	1559.11	1430.97	0.235091	0.13072	1.79843	0.072109	0.144011	no	up	unknown	unknown
LmjF.09.T0490	2490.55	2549.28	2320.71	2954.86	2974.04	2983.01	2712.08	0.270636	0.0818907	3.30484	0.0009503	0.00435767	yes	up	LmjF.09.0490	hypothetical+protein,+conserved
LmjF.09.T0510	2501.37	2302.7	2119.06	2988.84	2851.68	2989.35	2625.5	0.342343	0.0975418	3.5097	0.000448606	0.00235795	yes	up	LmjF.09.0510	hypothetical+protein,+conserved
LmjF.07.T0920	6952.54	6271.78	5982.06	7240.76	7079.92	6773.04	6716.68	0.132371	0.0934485	1.41651	0.156626	0.265276	no	up	LmjF.07.0920	hypothetical+protein,+conserved
LmjF.07.T0930	7471.66	7704.31	7705.11	8744.67	7148.74	7744.85	7753.22	0.0452929	0.102474	0.441995	0.658493	0.765073	no	up	LmjF.07.0930	hypothetical+protein,+conserved
LmjF.07.T0940	7562.82	7510.23	6746.85	10804.2	7300.84	7195.57	7853.42	0.195777	0.162339	1.20597	0.227828	0.353791	no	up	LmjF.07.0940	hypothetical+protein,+conserved
LmjF.09.T0530	9027.49	8900.6	9813.27	16722.9	9961.34	13818.6	11374	0.495837	0.169579	2.92392	0.0034565	0.0124489	yes	up	LmjF.09.0530	leucine-rich+repeat+protein,+putative
LmjF.09.T0535	990.351	922.672	1001.85	1737.74	1024.77	1480.94	1193.06	0.486871	0.177029	2.75024	0.00595521	0.0193128	yes	up	unknown	unknown
LmjF.09.T0610	5694.9	5029.36	5160.05	7051.9	7321.24	6931.49	6198.16	0.4148	0.0876459	4.73268	2.21575e-06	2.76067e-05	yes	up	LmjF.09.0610	hypothetical+protein,+conserved
LmjF.09.T0620	1313.26	1224.13	1328.84	2151.44	1973.91	2150.64	1690.37	0.681548	0.092963	7.3314	2.27767e-13	1.64862e-11	yes	up	LmjF.09.0620	hypothetical+protein,+conserved
LmjF.09.T0680	1197.38	898.809	1091.78	1397.99	1362.96	1437.63	1231.09	0.380358	0.128163	2.96776	0.00299978	0.0111047	yes	up	LmjF.09.0680	hypothetical+protein,+conserved
LmjF.09.T1000	1402.87	1382.42	1495.06	1843.67	1828.61	1911.92	1644.09	0.374608	0.0861928	4.34616	1.38541e-05	0.000128015	yes	up	LmjF.09.1000	hypothetical+protein,+conserved
LmjF.09.T1035	678.259	674.505	614.011	801.42	878.617	910.537	759.558	0.384283	0.109847	3.49835	0.000468142	0.00243364	yes	up	unknown	unknown
LmjF.07.T1100	1376.6	1430.14	1149.91	1596.84	1563.5	1546.43	1443.9	0.241155	0.11449	2.10634	0.035175	0.0820016	no	up	LmjF.07.1100	hypothetical+protein,+conserved
LmjF.09.T1160	1863.28	1893.86	1750.29	2674.07	2617.16	2659.78	2243.07	0.519598	0.0813494	6.38724	1.68905e-10	6.64339e-09	yes	up	LmjF.09.1160	hypothetical+protein,+conserved
LmjF.07.T1130	4502.16	4212.47	3817.58	4834.5	4948.8	4696.34	4501.98	0.203565	0.0955501	2.13046	0.0331341	0.0781172	no	up	LmjF.07.1130	hypothetical+protein,+conserved
LmjF.09.T1190	1634.62	1657.63	1604.97	1902.62	2056.34	1997.48	1808.94	0.276849	0.0834537	3.31739	0.00090862	0.00420726	yes	up	LmjF.09.1190	hypothetical+protein,+conserved
LmjF.07.T1148	1413.68	1552.63	1413.31	1282.07	1656.97	1493.62	1468.71	0.0162993	0.124525	0.130891	0.895861	0.9313	no	up	unknown	unknown
LmjF.07.T1150	9563.61	10197.9	9432.7	10296.6	10405.7	10687.7	10097.4	0.10267	0.0752005	1.36529	0.172162	0.285285	no	up	LmjF.07.1150	hypothetical+protein,+conserved
LmjF.08.T0002	0	0	0	0	0	0	0	NA	NA	NA	NA	NA	no	up	unknown	unknown
LmjF.09.T1280	2538.45	2448.26	2921.09	4136.01	3690.36	4369.94	3350.69	0.599499	0.11545	5.19271	2.07253e-07	3.49756e-06	yes	up	LmjF.09.1280	hypothetical+protein,+conserved
LmjF.09.T1290	1858.65	2011.58	2162.66	2746.01	2458.26	2752.74	2331.65	0.384903	0.103837	3.7068	0.000209893	0.0012524	yes	up	LmjF.09.1290	hypothetical+protein,+conserved
LmjF.09.T1315	2811.92	3019.36	3006.47	3280.63	3443.94	3739.33	3216.94	0.236564	0.0926714	2.55272	0.0106884	0.0313024	yes	up	LmjF.09.1315	hypothetical+protein
LmjF.08.T0135	3086.93	2688.47	3051.89	2995.83	2950.25	3030.55	2967.32	0.0244942	0.0931383	0.262988	0.79256	0.859797	no	up	LmjF.08.0135	hypothetical+protein,+conserved+(pseudogene)
LmjF.08.T0170	11498	15234.4	15946.1	15415.8	18348.1	20493.4	16156	0.320166	0.154662	2.0701	0.0384431	0.0881224	no	up	LmjF.08.0170	hypothetical+protein,+unknown+function
LmjF.09.T1330	2285.07	2185.78	2226.24	3849.22	3301.19	3490.04	2889.59	0.650124	0.0955317	6.80532	1.00827e-11	5.12646e-10	yes	up	LmjF.09.1330	hypothetical+protein,+conserved
LmjF.10.T0037	438.783	528.15	488.665	863.375	791.945	733.077	640.666	0.675334	0.125731	5.37128	7.81816e-08	1.51466e-06	yes	up	unknown	unknown
LmjF.08.T0205	378.527	287.142	305.189	480.652	364.532	353.863	361.651	0.281399	0.172013	1.63591	0.101858	0.189582	no	up	unknown	unknown
LmjF.10.T0087	1436.86	1619.45	1610.42	1889.63	1971.36	1863.33	1731.84	0.284884	0.0940599	3.02875	0.00245566	0.00946922	yes	up	unknown	unknown
LmjF.10.T0145	1263.82	925.853	878.326	2156.44	1357.01	1945.72	1421.19	0.735029	0.189396	3.88092	0.000104062	0.000702483	yes	up	unknown	unknown
LmjF.10.T0147	356.897	261.689	316.997	623.549	379.827	530.266	411.538	0.627126	0.193995	3.23269	0.00122632	0.00533481	yes	up	unknown	unknown
LmjF.10.T0165	1189.66	993.463	919.2	1282.07	1335.77	1414.4	1189.09	0.363404	0.125551	2.89448	0.00379788	0.0134507	yes	up	unknown	unknown
LmjF.08.T0340	7921.26	8329.5	7996.67	13621.1	8893.23	9181.42	9323.87	0.354248	0.162251	2.18333	0.0290118	0.0701191	no	up	LmjF.08.0340	hypothetical+protein,+conserved
LmjF.10.T0230	2896.89	2425.99	2768.5	4092.04	3180.52	3420.32	3130.71	0.382063	0.129879	2.94169	0.00326428	0.0118714	yes	up	LmjF.10.0230	hypothetical+protein,+conserved
LmjF.08.T0370	2784.11	2075.22	2238.96	2769	2521.14	2488.66	2479.51	0.126697	0.132233	0.958138	0.337993	0.475361	no	up	LmjF.08.0370	hypothetical+protein,+conserved
LmjF.08.T0380	5714.99	5135.94	5266.32	6744.12	4981.09	5969.19	5635.28	0.127941	0.129495	0.987995	0.323155	0.460331	no	up	LmjF.08.0380	hypothetical+protein,+conserved
LmjF.08.T0390	4346.11	3868.86	3784.89	4297.89	4041.3	4207.27	4091.05	0.0635486	0.0931182	0.682451	0.494954	0.627299	no	up	LmjF.08.0390	hypothetical+protein,+conserved
LmjF.08.T0400	3823.9	3738.41	3546	3799.25	3952.08	3752	3768.61	0.050163	0.0790441	0.634621	0.525676	0.655005	no	up	LmjF.08.0400	hypothetical+protein,+conserved
LmjF.10.T0240	4621.12	3720.91	4046.48	7630.48	6026.26	7642.38	5614.6	0.738699	0.134838	5.47841	4.29165e-08	9.14762e-07	yes	up	LmjF.10.0240	hypothetical+protein,+conserved
LmjF.10.T0320	5083.08	4956.97	4776.75	5767.83	5500.28	5541.39	5271.05	0.179409	0.0747835	2.39905	0.0164378	0.0445131	yes	up	LmjF.10.0320	hypothetical+protein,+conserved
LmjF.08.T0500	373.892	347.593	284.298	379.725	344.139	340.131	344.963	0.0803612	0.147321	0.545484	0.585421	0.706668	no	up	LmjF.08.0500	hypothetical+protein,+unknown+function
LmjF.08.T0560	2078.04	2574.73	2397	2163.43	2980.84	2386.2	2430.04	0.0882322	0.146572	0.60197	0.547194	0.673923	no	up	LmjF.08.0560	hypothetical+protein,+conserved
LmjF.08.T0570	1237.55	914.717	930.099	1340.03	930.45	977.084	1054.99	0.0698353	0.175275	0.398433	0.690311	0.787815	no	up	LmjF.08.0570	hypothetical+protein,+conserved
LmjF.08.T0580	1436.86	1124.7	1181.7	1526.9	1084.25	1196.8	1258.53	0.0242474	0.158173	0.153297	0.878164	0.919131	no	up	LmjF.08.0580	hypothetical+protein,+unknown+function
LmjF.10.T0330	3167.27	3168.9	3254.44	4200.96	3823.77	4148.12	3627.24	0.336774	0.0819656	4.10872	3.97863e-05	0.000310864	yes	up	LmjF.10.0330	hypothetical+protein,+conserved
LmjF.10.T0425	3797.63	3342.3	3580.52	4915.44	5130.65	5318.51	4347.51	0.507622	0.0903351	5.61932	1.91711e-08	4.43061e-07	yes	up	LmjF.10.0425	hypothetical+protein
LmjF.10.T0475	624.184	404.862	403.285	829.4	707.822	745.753	619.218	0.609457	0.178594	3.41252	0.000643642	0.00316597	yes	up	unknown	unknown
LmjF.08.T0632	114.331	86.6993	82.6553	109.92	117.262	127.813	106.447	0.297789	0.195228	1.52534	0.127174	0.225202	no	up	unknown	unknown
LmjF.10.T0482	33.9902	25.453	28.1573	56.9588	67.1283	69.7163	46.9007	0.915321	0.2409	3.79959	0.000144937	0.0009234	yes	up	unknown	unknown
LmjF.10.T0590	1413.68	1115.16	1285.24	1719.76	1410.54	1765.09	1451.58	0.340764	0.137093	2.48564	0.0129319	0.0365283	yes	up	LmjF.10.0590	hypothetical+protein,+conserved
LmjF.10.T0605	47.8953	61.2463	46.3233	157.886	141.904	129.926	97.5301	1.24892	0.204033	6.12116	9.28975e-10	2.99774e-08	yes	up	unknown	unknown
LmjF.10.T0620	6456.59	6255.87	6012.04	7703.43	7560.01	7893.78	6980.29	0.301883	0.0742715	4.06459	4.81172e-05	0.000365277	yes	up	LmjF.10.0620	hypothetical+protein,+conserved
LmjF.08.T0670	0	0	0	0	0	0	0	NA	NA	NA	NA	NA	no	up	LmjF.08.0670	amastin-like+protein
LmjF.08.T0675	15.4501	23.8622	23.6158	27.9798	28.8907	33.8018	25.6001	0.339174	0.27295	1.24262	0.214007	0.337203	no	up	unknown	unknown
LmjF.10.T0630	4029.38	4474.96	4049.2	5217.23	5149.34	4792.47	4618.76	0.265019	0.0903119	2.93449	0.00334099	0.012104	yes	up	LmjF.10.0630	flagellar+glycoprotein-like+protein
LmjF.10.T0650	1286.99	1131.86	1010.03	1845.66	1689.26	1802.06	1460.98	0.61358	0.118919	5.15965	2.47408e-07	4.09323e-06	yes	up	LmjF.10.0650	hypothetical+protein,+unknown+function
LmjF.08.T0690	0	0	0	0	0	0	0	NA	NA	NA	NA	NA	no	up	LmjF.08.0690	amastin-like+protein
LmjF.08.T0695	0	0	0	0	0	0	0	NA	NA	NA	NA	NA	no	up	unknown	unknown
LmjF.10.T0680	2274.25	1720.46	1886.54	2850.94	2402.18	2759.07	2315.57	0.422974	0.134378	3.14764	0.00164595	0.00684859	yes	up	LmjF.10.0680	hypothetical+protein,+unknown+function
LmjF.08.T0705	0	0	0	0	0	0	0	NA	NA	NA	NA	NA	no	up	unknown	unknown
LmjF.08.T0710	0	0	0	0	0	0	0	NA	NA	NA	NA	NA	no	up	LmjF.08.0710	amastin-like+protein
LmjF.08.T0712	0	0	0	0	0	0	0	NA	NA	NA	NA	NA	no	up	unknown	unknown
LmjF.08.T0713	217.846	198.056	223.442	570.587	210.732	301.048	286.952	0.572737	0.252764	2.26589	0.0234579	0.0592013	no	up	unknown	unknown
LmjF.08.T0715	0	0	0	0	0	0	0	NA	NA	NA	NA	NA	no	up	unknown	unknown
LmjF.10.T0725	979.536	928.239	871.06	1181.15	1085.95	1113.35	1026.55	0.276256	0.100086	2.76018	0.00577689	0.0188695	yes	up	unknown	unknown
LmjF.08.T0725	0	0	0	0	0	0	0	NA	NA	NA	NA	NA	no	up	unknown	unknown
LmjF.08.T0730	0	0	0	1.99855	1.69945	0	0.616334	0.0849019	0.1018	0.83401	0.404275	0.542878	no	up	LmjF.08.0730	amastin-like+protein
LmjF.08.T0735	0	0	0	0	0	0	0	NA	NA	NA	NA	NA	no	up	unknown	unknown
LmjF.08.T0738	0	0	0	0	0	0	0	NA	NA	NA	NA	NA	no	up	unknown	unknown
LmjF.08.T0743	0	0	0	0	0	0	0	NA	NA	NA	NA	NA	no	up	unknown	unknown
LmjF.08.T0745	0	0	0	0	0	0	0	NA	NA	NA	NA	NA	no	up	unknown	unknown
LmjF.08.T0750	0	0	0	0	0	0	0	NA	NA	NA	NA	NA	no	up	LmjF.08.0750	amastin-like+protein
LmjF.08.T0755	0	0	0	0	0	0	0	NA	NA	NA	NA	NA	no	up	unknown	unknown
LmjF.08.T0760	228.661	78.7452	130.795	333.759	102.817	178.516	175.549	0.302315	0.286602	1.05482	0.291506	0.427157	no	up	LmjF.08.0760	amastin-like+protein
LmjF.10.T0760	1609.9	1466.73	1410.59	1731.75	1853.25	1741.85	1635.68	0.24301	0.0966487	2.51436	0.0119247	0.0341272	yes	up	LmjF.10.0760	hypothetical+protein,+conserved
LmjF.10.T0820	1906.54	1665.58	1807.52	2359.29	2214.39	2296.41	2041.62	0.34521	0.0940102	3.67205	0.000240615	0.00140186	yes	up	LmjF.10.0820	hypothetical+protein,+conserved
LmjF.08.T0775	1877.19	1529.57	1604.06	1912.62	1945.02	1882.34	1791.8	0.191692	0.109082	1.75733	0.0788615	0.15439	no	up	unknown	unknown
LmjF.10.T0880	3346.49	3431.38	3138.18	5053.34	4166.21	4356.21	3915.3	0.437259	0.108037	4.04732	5.18072e-05	0.000387087	yes	up	LmjF.10.0880	hypothetical+protein,+conserved
LmjF.10.T0937.1	156.046	186.921	272.49	351.746	268.513	350.694	264.402	0.555046	0.207049	2.68074	0.00734594	0.022993	yes	up	unknown	unknown
LmjF.10.T0980	1968.34	1494.57	1503.24	4345.86	2169.35	2909.07	2398.4	0.7853	0.210283	3.73449	0.000188098	0.0011451	yes	up	LmjF.10.0980	hypothetical+protein,+unknown+function
LmjF.08.T0800	0	0	0	0	0	0	0	NA	NA	NA	NA	NA	no	up	LmjF.08.0800	amastin-like+protein
LmjF.10.T1000	724.609	755.636	610.378	1001.28	1055.36	915.818	843.846	0.484286	0.126374	3.83217	0.000127016	0.000827432	yes	up	LmjF.10.1000	ARP2/3+complex+subunit,+putative
LmjF.10.T1040	4593.31	4392.23	4324.42	5948.7	4863.83	5528.71	4941.87	0.286397	0.104767	2.73367	0.00626335	0.0201615	yes	up	LmjF.10.1040	hypothetical+protein,+conserved
LmjF.10.T1070	2397.85	2103.05	2442.42	2820.96	3223.86	2996.74	2664.15	0.369003	0.106238	3.47338	0.000513956	0.00262854	yes	up	LmjF.10.1070	hypothetical+protein,+unknown+function
LmjF.08.T0816	128.236	141.582	148.961	171.876	158.899	174.291	153.974	0.240348	0.160411	1.49832	0.134049	0.234237	no	up	unknown	unknown
LmjF.10.T1090	6646.63	7145.93	6777.73	7403.64	10964.9	8686.02	7937.47	0.369148	0.146085	2.52695	0.0115059	0.0332206	yes	up	LmjF.10.1090	hypothetical+protein,+conserved
LmjF.08.T0822	0	0	0	0	0.849726	0	0.141621	0.0174003	0.0828882	0.209924	0.833727	0.887096	no	up	unknown	unknown
LmjF.08.T0825	0	0	0	0	0	0	0	NA	NA	NA	NA	NA	no	up	unknown	unknown
LmjF.08.T0830	0	0	0	0	0	0	0	NA	NA	NA	NA	NA	no	up	LmjF.08.0830	amastin-like+protein
LmjF.10.T1130	6235.66	5820.78	6075.62	7348.68	6946.51	7368.8	6632.68	0.252576	0.0771216	3.27503	0.0010565	0.00475713	yes	up	LmjF.10.1130	hypothetical+protein,+conserved
LmjF.08.T0840	0	0	0	0	0	0	0	NA	NA	NA	NA	NA	no	up	LmjF.08.0840	amastin-like+protein
LmjF.08.T0842	0	0	0	0	0	0	0	NA	NA	NA	NA	NA	no	up	unknown	unknown
LmjF.08.T0845	12.3601	11.1357	10.8996	11.9913	24.6421	7.39415	13.0705	0.173807	0.292847	0.593509	0.552841	0.678631	no	up	unknown	unknown
LmjF.10.T1225.2	1918.9	1959.09	1812.06	3480.48	3449.89	3204.84	2637.54	0.814449	0.0870641	9.3546	8.39195e-21	1.78509e-18	yes	up	unknown	unknown
LmjF.08.T0855	250.291	274.415	228.892	311.774	277.86	241.894	264.188	0.130544	0.156368	0.834848	0.403804	0.542517	no	up	unknown	unknown
LmjF.10.T1240	8676.77	7439.44	8294.6	9622.04	9205.08	9806.76	8840.78	0.224612	0.0935134	2.40193	0.016309	0.0442563	yes	up	LmjF.10.1240	hypothetical+protein,+conserved
LmjF.08.T0910	5670.18	5559.89	5563.34	5508.02	5808.73	5911.1	5670.21	0.0364432	0.0737416	0.494202	0.621164	0.735225	no	up	LmjF.08.0910	hypothetical+protein,+conserved
LmjF.08.T0925	2506	2105.44	1967.38	2651.08	2244.13	2565.77	2339.97	0.173802	0.127596	1.36213	0.173157	0.286342	no	up	unknown	unknown
LmjF.08.T0927	174.586	225.895	287.931	338.755	244.721	327.455	266.557	0.341639	0.201013	1.69959	0.089209	0.170423	no	up	unknown	unknown
LmjF.08.T0940	1117.04	1240.83	1261.63	1203.13	1244.85	1450.31	1252.97	0.100456	0.116775	0.860251	0.389651	0.5282	no	up	LmjF.08.0940	hypothetical+protein,+conserved
LmjF.08.T0950	1489.39	1955.11	1790.26	1453.95	2024.9	1811.57	1754.19	0.0130343	0.154811	0.084195	0.932901	0.957522	no	up	LmjF.08.0950	hypothetical+protein,+conserved
LmjF.08.T0980	2147.56	1875.57	2235.33	2890.91	1954.37	2315.43	2236.53	0.17983	0.154623	1.16302	0.24482	0.374213	no	up	LmjF.08.0980	hypothetical+protein,+unknown+function
LmjF.08.T1007	4332.21	5107.3	5000.19	4013.1	5400.86	5255.13	4851.46	0.0210292	0.13924	0.151028	0.879953	0.919935	no	up	unknown	unknown
LmjF.08.T1018	4.63503	5.56785	2.7249	6.99494	14.4453	17.9572	8.72088	0.601392	0.286527	2.0989	0.0358254	0.0832015	no	up	unknown	unknown
LmjF.08.T1090	2590.98	2286.79	2534.16	2477.21	2513.49	2628.09	2505.12	0.0397578	0.0921263	0.431558	0.666063	0.768872	no	up	LmjF.08.1090	histone+deacetylase,+putative
LmjF.08.T1091	846.665	621.212	927.374	938.321	1048.56	1010.89	898.837	0.300113	0.157946	1.9001	0.0574195	0.120492	no	up	unknown	unknown
LmjF.08.T1093	568.563	478.039	671.234	620.551	807.24	774.273	653.317	0.328881	0.163211	2.01506	0.043898	0.0977251	no	up	unknown	unknown
LmjF.08.T1094	4.63503	4.77244	1.8166	8.99349	8.49726	10.5631	6.54632	0.470698	0.282668	1.6652	0.0958736	0.18054	no	up	unknown	unknown
LmjF.08.T1095	69.5254	99.4258	68.1225	85.9378	128.309	92.955	90.7125	0.297665	0.230322	1.29239	0.196223	0.31533	no	up	unknown	unknown
LmjF.08.T1100	19740.6	24928.8	22036.3	20317.3	27803.9	23512.3	23056.5	0.0962678	0.142816	0.674069	0.500267	0.632725	no	up	LmjF.08.1100	hypothetical+protein,+conserved
LmjF.08.T1120	4037.11	4369.96	4251.75	4731.58	4262.23	4523.11	4362.62	0.0917579	0.0863887	1.06215	0.288167	0.423634	no	up	LmjF.08.1120	hypothetical+protein,+conserved
LmjF.08.T1150	4051.01	4045.44	4098.25	4265.91	4093.98	4210.44	4127.51	0.0429672	0.0703287	0.610948	0.541234	0.668002	no	up	LmjF.08.1150	hypothetical+protein,+conserved
LmjF.08.T1180	1433.77	1532.75	1437.84	1631.82	1753.83	1713.33	1583.89	0.205561	0.088209	2.33038	0.0197859	0.0515055	no	up	LmjF.08.1180	hypothetical+protein,+conserved
LmjF.10.T1255	384.707	385.772	374.22	596.568	509.836	497.521	458.104	0.463265	0.125883	3.68013	0.000233112	0.00136732	yes	up	unknown	unknown
LmjF.10.T1260	2496.73	2431.56	2360.67	2817.96	2902.66	3149.91	2693.25	0.277175	0.0880688	3.14725	0.00164814	0.00685495	yes	up	LmjF.10.1260	hypothetical+protein,+conserved
LmjF.08.T1222	0	0	0	0	0	0	0	NA	NA	NA	NA	NA	no	up	LmjF.08.1222	hypothetical+protein,+conserved
LmjF.08.T1223	135.961	108.175	150.778	144.895	123.21	143.658	134.446	0.0554684	0.189195	0.293181	0.769384	0.845738	no	up	unknown	unknown
LmjF.10.T1265	101.971	132.037	118.079	213.845	213.281	232.388	168.6	0.81368	0.164859	4.93562	7.98978e-07	1.12577e-05	yes	up	unknown	unknown
LmjF.11.T0005	71.0704	96.2442	73.5723	141.897	208.183	127.813	119.797	0.806565	0.22509	3.58329	0.000339289	0.00186029	yes	up	unknown	unknown
LmjF.11.T0217	1041.34	1035.62	1009.12	1232.11	1229.55	1226.37	1129.02	0.252194	0.0845888	2.98141	0.0028692	0.0107561	yes	up	unknown	unknown
LmjF.11.T0280	2332.96	2011.58	2172.65	2598.12	2527.93	2646.05	2381.55	0.248987	0.0939827	2.64929	0.00806622	0.0248252	yes	up	LmjF.11.0280	hypothetical+protein,+unknown+function
LmjF.08.T1260	0	0	0	0	0	0	0	NA	NA	NA	NA	NA	no	up	LmjF.08.1260	hypothetical+protein,+conserved
LmjF.11.T0315	281.192	321.344	295.197	570.587	650.04	594.701	452.177	0.963526	0.12473	7.72487	1.11971e-14	1.06097e-12	yes	up	unknown	unknown
LmjF.11.T0340	534.573	466.108	446.884	750.457	638.144	714.064	591.705	0.516104	0.127398	4.05113	5.09718e-05	0.000382766	yes	up	LmjF.11.0340	hypothetical+protein,+unknown+function
LmjF.11.T0360	1878.73	1903.41	1948.3	2501.19	2151.51	2253.1	2106.04	0.261119	0.0964341	2.70775	0.00677409	0.0215132	yes	up	LmjF.11.0360	hypothetical+protein,+conserved
LmjF.11.T0365	309.002	335.662	351.512	441.68	399.371	434.142	378.562	0.33399	0.124307	2.68681	0.00721388	0.0226867	yes	up	unknown	unknown
LmjF.11.T0370	2725.4	2686.09	2844.8	3330.59	3113.4	3107.66	2967.99	0.205951	0.0815962	2.52403	0.0116018	0.0334141	yes	up	LmjF.11.0370	hypothetical+protein,+conserved
LmjF.09.T0015	383.162	412.816	409.643	449.675	508.986	462.663	437.824	0.225318	0.118981	1.89373	0.0582612	0.121841	no	up	unknown	unknown
LmjF.09.T0020	1704.15	1827.05	1788.44	1722.75	1886.39	1871.78	1800.09	0.0410157	0.0897434	0.457033	0.647647	0.756205	no	up	LmjF.09.0020	hypothetical+protein,+conserved
LmjF.09.T0045	1983.79	1724.44	2040.04	1866.65	2167.65	2208.74	1998.55	0.114934	0.117651	0.976911	0.328613	0.465498	no	up	unknown	unknown
LmjF.11.T0420	1997.7	1900.23	1866.56	2321.32	2307.86	2174.94	2094.77	0.235569	0.0841945	2.79791	0.00514339	0.0171551	yes	up	LmjF.11.0420	chromatin+binding+protein,+putative
LmjF.11.T0587	1015.07	990.281	972.789	1232.11	1379.95	1234.82	1137.5	0.360226	0.0981918	3.66859	0.000243889	0.00141274	yes	up	unknown	unknown
LmjF.09.T0105	1731.96	2151.57	2090.91	2036.53	2416.62	2039.73	2077.89	0.112807	0.127983	0.881419	0.378091	0.516493	no	up	LmjF.09.0105	hypothetical+protein,+conserved
LmjF.11.T0715	1387.42	1432.53	1392.42	2154.44	1862.6	2071.42	1716.8	0.515574	0.0972747	5.30019	1.15681e-07	2.13029e-06	yes	up	unknown	unknown
LmjF.09.T0152	0	0	7.2664	7.99422	5.09836	4.22523	4.09737	0.169023	0.207067	0.816269	0.414346	0.552056	no	up	LmjF.09.0152	ATG8/AUT7/APG8/PAZ2,+putative+(ATG8C.2)
LmjF.09.T0154	0	0	0	0	0	0	0	NA	NA	NA	NA	NA	no	up	LmjF.09.0154	ATG8/AUT7/APG8/PAZ2,+putative+(ATG8C.3)
LmjF.09.T0156	0	0	0	0	0	0	0	NA	NA	NA	NA	NA	no	up	LmjF.09.0156	ATG8/AUT7/APG8/PAZ2,+putative+(ATG8C.4)
LmjF.09.T0158	55.6203	53.2922	69.9391	63.9537	59.4808	84.5046	64.4651	0.169917	0.230498	0.737172	0.461018	0.59766	no	up	LmjF.09.0158	ATG8/AUT7/APG8/PAZ2,+putative+(ATG8C.5)
LmjF.09.T0160	37.0802	27.0438	16.3494	42.9689	26.3415	34.8581	30.7737	0.254659	0.281379	0.905041	0.365444	0.503306	no	up	LmjF.09.0160	ATG8/AUT7/APG8/PAZ2,+putative+(ATG8C.6)
LmjF.09.T0162	0	0	0	0	0	0	0	NA	NA	NA	NA	NA	no	up	LmjF.09.0162	ATG8/AUT7/APG8/PAZ2,+putative+(ATG8C.7)
LmjF.09.T0164	0	0	0	0	0	0	0	NA	NA	NA	NA	NA	no	up	LmjF.09.0164	ATG8/AUT7/APG8/PAZ2,+putative+(ATG8C.8)
LmjF.09.T0166	0	0	0	0	0	0	0	NA	NA	NA	NA	NA	no	up	LmjF.09.0166	ATG8/AUT7/APG8/PAZ2,+putative+(ATG8C.9)
LmjF.09.T0168	83.4305	67.6095	102.638	109.92	61.1803	96.124	86.8171	0.0564067	0.243161	0.231972	0.816559	0.876491	no	up	unknown	unknown
LmjF.09.T0172	60.2554	40.5657	61.7644	88.9357	47.5847	70.7726	61.6464	0.264474	0.256649	1.03049	0.302781	0.439478	no	up	LmjF.09.0172	ATG8/AUT7/APG8/PAZ2,+putative+(ATG8C.11)
LmjF.09.T0174	98.8806	58.8601	110.813	92.9328	105.366	84.5046	91.8928	0.067755	0.237142	0.285715	0.775096	0.849581	no	up	LmjF.09.0174	ATG8/AUT7/APG8/PAZ2,+putative+(ATG8C.12)
LmjF.11.T0730	5129.43	4758.92	4828.52	6712.14	5822.32	6391.72	5607.18	0.353857	0.0932245	3.79575	0.000147195	0.000934356	yes	up	LmjF.11.0730	hypothetical+protein,+conserved
LmjF.11.T0754	225.571	248.962	217.084	351.746	383.226	349.638	296.038	0.611193	0.134639	4.53949	5.63894e-06	5.97303e-05	yes	up	unknown	unknown
LmjF.11.T0795	305.912	268.052	267.04	407.705	381.527	418.298	341.422	0.501483	0.12871	3.89621	9.77089e-05	0.000670013	yes	up	unknown	unknown
LmjF.11.T0828	2291.25	2192.94	2186.28	3970.13	2802.4	3797.42	2873.4	0.622438	0.142439	4.36984	1.24335e-05	0.000116752	yes	up	unknown	unknown
LmjF.11.T0830	10833.6	9753.27	9953.15	18424.7	12191	15767.5	12820.5	0.560359	0.150553	3.72201	0.00019764	0.00119532	yes	up	LmjF.11.0830	hypothetical+protein,+conserved
LmjF.11.T0980	1869.46	1992.49	1823.87	2076.5	2296.81	2273.17	2055.38	0.219007	0.0931451	2.35125	0.0187106	0.0493361	yes	up	LmjF.11.0980	hypothetical+protein,+conserved
LmjF.11.T1005	287.372	203.624	202.551	458.668	385.776	392.946	321.823	0.768046	0.171003	4.49143	7.0748e-06	7.21772e-05	yes	up	unknown	unknown
LmjF.11.T1055	1412.14	1300.49	1331.57	1690.78	1544.8	1781.99	1510.29	0.302683	0.100442	3.0135	0.00258255	0.00985644	yes	up	unknown	unknown
LmjF.09.T0320	3885.7	1916.93	2515.99	5895.73	1996.86	2887.94	3183.19	0.196414	0.293413	0.669412	0.503233	0.635165	no	up	LmjF.09.0320	hypothetical+protein,+conserved
LmjF.09.T0330	4726.18	3482.29	4109.15	5966.68	3715	4385.79	4397.52	0.172258	0.178468	0.965205	0.334442	0.471449	no	up	LmjF.09.0330	hypothetical+protein,+conserved
LmjF.09.T0340	3511.81	2527.8	2857.51	4409.81	2912.86	3724.54	3324.05	0.283438	0.171681	1.65096	0.0987464	0.184517	no	up	LmjF.09.0340	hypothetical+protein,+conserved
LmjF.11.T1200	4553.14	4424.05	4255.39	5756.84	6376.34	5425.19	5131.83	0.397229	0.09654	4.11466	3.87751e-05	0.000304561	yes	up	LmjF.11.1200	hypothetical+protein,+conserved
LmjF.11.T1300	1217.47	1114.36	1136.28	1639.81	1407.15	1666.85	1363.65	0.427593	0.109957	3.88874	0.000100765	0.00068335	yes	up	LmjF.11.1300	hypothetical+protein,+conserved
LmjF.11.T1320	3530.35	3327.19	3066.42	4115.02	4381.19	4132.27	3758.74	0.339874	0.0925045	3.67414	0.000238656	0.001392	yes	up	LmjF.11.1320	hypothetical+protein,+conserved
LmjF.09.T0380	1699.51	1759.44	1604.97	1730.75	1947.57	1752.41	1749.11	0.0984529	0.097912	1.00552	0.314644	0.452225	no	up	LmjF.09.0380	hypothetical+protein,+conserved
LmjF.12.T0180	1399.78	1200.27	1247.1	2220.39	1928.03	2169.66	1694.2	0.69146	0.110506	6.25722	3.91896e-10	1.43324e-08	yes	up	LmjF.12.0180	hypothetical+protein,+conserved
LmjF.09.T0405	919.28	873.356	970.973	962.304	1215.96	1213.7	1025.93	0.280989	0.128855	2.18066	0.0292087	0.0705381	no	up	unknown	unknown
LmjF.09.T0450	2813.46	2491.21	2436.06	2786.98	2504.99	2572.11	2600.8	0.0233573	0.101675	0.229725	0.818305	0.877851	no	up	LmjF.09.0450	hypothetical+protein,+conserved
LmjF.09.T0460	6657.44	5858.96	5609.66	6478.31	6904.02	6322	6305.07	0.117514	0.101218	1.161	0.245642	0.375085	no	up	LmjF.09.0460	hypothetical+protein,+conserved
LmjF.09.T0480	4716.91	4672.22	4635.96	5014.37	5643.03	5448.43	5021.82	0.195647	0.08383	2.33385	0.0196035	0.0511248	no	up	LmjF.09.0480	hypothetical+protein,+conserved
LmjF.12.T0460	1963.71	2095.1	2357.04	3577.41	2510.09	2770.69	2545.67	0.431969	0.150195	2.87605	0.00402691	0.0140564	yes	up	LmjF.12.0460	hypothetical+protein,+unknown+function
LmjF.12.T0465	350.717	341.229	364.228	736.467	513.234	548.224	475.683	0.704118	0.161057	4.37186	1.23191e-05	0.00011608	yes	up	unknown	unknown
LmjF.12.T0483	1228.28	1130.27	1138.1	1691.78	1322.17	1476.72	1331.22	0.345353	0.122273	2.82443	0.00473649	0.01606	yes	up	unknown	unknown
LmjF.12.T0505	4217.88	4032.71	4048.29	5125.29	5642.18	5554.06	4770.07	0.400613	0.0822372	4.87144	1.10789e-06	1.49774e-05	yes	up	unknown	unknown
LmjF.09.T0540	4781.8	4560.07	4205.43	5288.17	4237.58	4394.24	4577.88	0.0377311	0.118595	0.318152	0.75037	0.832523	no	up	LmjF.09.0540	hypothetical+protein,+unknown+function
LmjF.09.T0570	4576.32	4770.05	4033.76	5088.32	5008.28	4645.64	4687.06	0.135732	0.101609	1.33583	0.181606	0.297249	no	up	LmjF.09.0570	hypothetical+protein,+conserved
LmjF.12.T0516	152.956	196.465	141.695	263.809	270.213	240.838	210.996	0.591019	0.170917	3.45792	0.000544363	0.00275699	yes	up	unknown	unknown
LmjF.12.T0570	7619.99	6629.71	7137.42	11165.9	7810.68	10052.9	8402.77	0.413068	0.142865	2.89131	0.00383634	0.0135592	yes	up	LmjF.12.0570	hypothetical+protein,+conserved
LmjF.12.T0712	15270.9	9463.75	10003.1	22089	19611.7	20408.9	16141.2	0.758401	0.172823	4.38832	1.14228e-05	0.000109531	yes	up	unknown	unknown
LmjF.12.T0714	47.8953	38.1795	41.7818	71.948	63.7294	88.7298	58.7106	0.663486	0.231271	2.86886	0.00411949	0.014322	yes	up	unknown	unknown
LmjF.12.T0715	117.421	106.584	165.311	197.857	209.882	185.91	163.828	0.529986	0.194711	2.72191	0.0064906	0.0207775	yes	up	LmjF.12.0715	hypothetical+protein,+conserved
LmjF.12.T0785	71.0704	54.0876	61.7644	147.893	120.661	88.7298	90.7011	0.772979	0.22764	3.39562	0.000684738	0.00333974	yes	up	unknown	unknown
LmjF.09.T0690	3.09002	2.38622	0.9083	0.999277	9.34698	5.28154	3.66872	0.257201	0.235422	1.09251	0.27461	0.408958	no	up	LmjF.09.0690	hypothetical+protein,+conserved
LmjF.09.T0695	0	0	0	0	0	0	0	NA	NA	NA	NA	NA	no	up	unknown	unknown
LmjF.09.T0710	1481.66	1597.97	1693.07	1886.64	1735.99	1789.38	1697.45	0.174343	0.0969211	1.79882	0.0720478	0.143916	no	up	LmjF.09.0710	hypothetical+protein,+conserved
LmjF.09.T0730	1540.37	1507.3	1634.94	1724.75	1664.61	1657.35	1621.55	0.105405	0.086145	1.22358	0.221112	0.345848	no	up	LmjF.09.0730	hypothetical+protein,+conserved
LmjF.09.T0760	15617	15904.2	16850.8	19792.7	15654.5	17381.5	16866.8	0.122296	0.111533	1.0965	0.272859	0.407044	no	up	LmjF.09.0760	hypothetical+protein,+conserved
LmjF.09.T0765	30.9002	19.0898	31.7905	44.9675	28.041	35.9144	31.7839	0.288973	0.274147	1.05408	0.291846	0.427397	no	up	unknown	unknown
LmjF.12.T0800	446.508	305.436	357.87	965.302	783.447	810.188	611.458	1.11143	0.162599	6.8354	8.17777e-12	4.24064e-10	yes	up	LmjF.12.0800	hypothetical+protein,+conserved
LmjF.09.T0870	2685.23	2597	2914.73	3646.36	2607.81	3047.45	2916.43	0.171421	0.138074	1.24152	0.214415	0.337795	no	up	LmjF.09.0870	hypothetical+protein,+conserved
LmjF.09.T0880	5208.23	5330.81	5312.65	6035.63	5179.08	5806.52	5478.82	0.0997773	0.0922927	1.0811	0.279654	0.414687	no	up	LmjF.09.0880	histone+h1-like+protein
LmjF.12.T0820	420.242	369.069	359.687	788.43	827.633	690.825	575.981	0.96076	0.12879	7.45992	8.65724e-14	6.83594e-12	yes	up	LmjF.12.0820	hypothetical+protein,+conserved
LmjF.09.T0960	2566.26	2865.85	2716.73	2737.02	3305.43	2890.06	2846.89	0.127285	0.109147	1.16618	0.243542	0.372752	no	up	LmjF.09.0960	hypothetical+protein,+conserved
LmjF.12.T0840	315.182	200.442	234.341	572.586	533.628	538.717	399.149	1.04073	0.169592	6.13668	8.42621e-10	2.77055e-08	yes	up	LmjF.12.0840	hypothetical+protein,+conserved
LmjF.09.T1003	20.0851	31.8163	17.2577	26.9805	45.0355	31.6892	28.8107	0.368236	0.281568	1.30781	0.190939	0.308982	no	up	unknown	unknown
LmjF.09.T1012	435.693	355.547	432.351	442.68	473.297	458.437	433.001	0.16365	0.131667	1.24291	0.213902	0.33714	no	up	unknown	unknown
LmjF.09.T1013	3303.23	2663.82	3476.97	3603.39	3443.09	3401.31	3315.3	0.139693	0.122404	1.14124	0.253768	0.384395	no	up	unknown	unknown
LmjF.09.T1015	1464.67	1154.93	1556.83	1701.77	1181.12	1498.9	1426.37	0.0635557	0.165369	0.384326	0.700737	0.795986	no	up	unknown	unknown
LmjF.09.T1030	1541.92	1733.99	1735.76	1789.71	1684.16	1547.49	1672.17	0.00117535	0.105668	0.011123	0.991125	0.99447	no	up	LmjF.09.1030	hypothetical+protein,+conserved
LmjF.12.T0867	32.4452	22.2714	28.1573	65.9523	52.683	41.196	40.4509	0.707329	0.260293	2.71744	0.006579	0.0210024	yes	up	LmjF.12.0867	hypothetical+protein,+conserved
LmjF.12.T0875	378.527	311.799	398.744	723.477	730.764	660.192	533.917	0.907219	0.135247	6.70789	1.97459e-11	9.39779e-10	yes	up	unknown	unknown
LmjF.09.T1110	3550.43	3561.03	3562.35	3952.14	3387.01	3896.72	3651.61	0.0716903	0.0956844	0.749237	0.453714	0.591059	no	up	LmjF.09.1110	hypothetical+protein,+conserved
LmjF.12.T0880	197.761	171.808	200.734	394.714	351.787	423.579	290.064	0.969999	0.146972	6.59991	4.11412e-11	1.80934e-09	yes	up	LmjF.12.0880	hypothetical+protein,+unknown+function
LmjF.12.T0895	421.788	302.254	332.438	653.527	698.475	692.938	516.903	0.899269	0.145987	6.15993	7.27767e-10	2.44694e-08	yes	up	LmjF.12.0895	hypothetical+protein,+conserved
LmjF.12.T0905	412.517	316.572	360.595	588.574	467.349	445.762	431.895	0.430114	0.160688	2.6767	0.00743508	0.0232441	yes	up	LmjF.12.0905	hypothetical+protein
LmjF.12.T0930	151.411	119.311	158.044	258.813	272.762	240.838	200.196	0.781911	0.166365	4.69997	2.60197e-06	3.13529e-05	yes	up	LmjF.12.0930	hypothetical+protein,+conserved
LmjF.12.T0950	307.457	213.169	287.931	466.662	418.915	488.014	363.691	0.705374	0.164692	4.283	1.84392e-05	0.000163428	yes	up	LmjF.12.0950	hypothetical+protein,+conserved
LmjF.12.T0985	358.442	287.142	353.329	637.539	542.125	570.406	458.164	0.763715	0.141094	5.41282	6.20399e-08	1.24408e-06	yes	up	unknown	unknown
LmjF.09.T1300	3057.57	3054.36	3112.74	3739.29	3103.2	3562.92	3271.68	0.168046	0.101681	1.65268	0.0983961	0.184011	no	up	LmjF.09.1300	hypothetical+protein,+conserved
LmjF.12.T0992	6.18004	1.59081	5.4498	14.9892	15.2951	22.1825	10.9479	0.840413	0.291301	2.88503	0.00391372	0.013772	yes	up	unknown	unknown
LmjF.12.T0995	475.863	408.839	448.7	773.44	732.464	810.188	608.249	0.768777	0.115446	6.65917	2.75387e-11	1.28141e-09	yes	up	LmjF.12.0995	hypothetical+protein
LmjF.09.T1350	1279.27	1539.11	1456.91	1289.07	1708.8	1436.58	1451.62	0.0486465	0.137719	0.353229	0.723917	0.812467	no	up	LmjF.09.1350	hypothetical+protein,+conserved
LmjF.09.T1360	1684.06	1592.4	1727.59	1685.78	1925.48	1882.34	1749.61	0.131383	0.0986278	1.33211	0.182825	0.29887	no	up	LmjF.09.1360	hypothetical+protein,+unknown+function
LmjF.09.T1390	3507.17	3812.38	3833.93	4079.05	4268.17	4080.52	3930.2	0.152118	0.0822342	1.84981	0.0643412	0.131733	no	up	LmjF.09.1390	hypothetical+protein,+conserved
LmjF.12.T1015	429.513	382.591	398.744	867.373	732.464	683.431	582.352	0.867695	0.134347	6.4586	1.05676e-10	4.33646e-09	yes	up	LmjF.12.1015	hypothetical+protein,+unknown+function
LmjF.09.T1405	1387.42	1127.89	1241.65	1370.01	1193.86	1499.96	1303.46	0.108793	0.13126	0.828831	0.4072	0.545533	no	up	unknown	unknown
LmjF.12.T1025	333.722	278.392	202.551	541.608	735.863	521.816	435.659	0.999806	0.197925	5.05143	4.38517e-07	6.71169e-06	yes	up	unknown	unknown
LmjF.09.T1460	1585.18	1727.62	1656.74	1586.85	1741.94	1761.92	1676.71	0.032593	0.0943176	0.345567	0.729668	0.816987	no	up	LmjF.09.1460	hypothetical+protein,+conserved
LmjF.09.T1470	3035.94	3953.17	3605.95	2891.91	4567.28	3648.49	3617.12	0.0614837	0.1708	0.359974	0.718866	0.809239	no	up	LmjF.09.1470	hypothetical+protein,+conserved
LmjF.09.T1553	3.09002	11.1357	9.9913	13.9899	9.34698	17.9572	10.9185	0.305284	0.29147	1.04739	0.294918	0.431307	no	up	unknown	unknown
LmjF.12.T1030	336.812	280.778	316.088	692.499	648.341	604.208	479.788	1.01207	0.128322	7.88693	3.09712e-15	3.294e-13	yes	up	LmjF.12.1030	hypothetical+protein,+conserved
LmjF.12.T1050	5827.77	5034.92	5694.13	11635.6	13733.3	12257.4	9030.51	1.14325	0.108087	10.5772	3.80158e-26	1.80109e-23	yes	up	LmjF.12.1050	hypothetical+protein,+conserved
LmjF.10.T0080	2022.42	1955.9	2190.82	2202.41	2504.14	2233.03	2184.79	0.164789	0.1015	1.62354	0.104475	0.193555	no	up	LmjF.10.0080	hypothetical+protein,+unknown+function
LmjF.10.T0085	627.274	632.348	729.365	759.451	678.931	748.922	696.048	0.128935	0.117988	1.09278	0.274491	0.408892	no	up	unknown	unknown
LmjF.12.T1065	202.396	174.194	208.001	319.769	333.942	350.694	264.833	0.736305	0.142263	5.17568	2.27088e-07	3.78711e-06	yes	up	unknown	unknown
LmjF.10.T0115	219.391	229.077	311.547	342.752	281.259	358.088	290.352	0.326535	0.178319	1.83118	0.0670732	0.136357	no	up	unknown	unknown
LmjF.10.T0120	2082.67	2474.51	2800.29	2460.22	2423.42	2695.7	2489.47	0.0392042	0.129652	0.302381	0.762362	0.840857	no	up	LmjF.10.0120	hypothetical+protein,+conserved
LmjF.12.T1090	44442.2	33725.2	43562.1	68053.8	65460.3	68385.3	53938.2	0.695708	0.12437	5.59385	2.22092e-08	5.08762e-07	yes	up	LmjF.12.1090	surface+antigen+protein,+putative
LmjF.12.T1093	2502.91	1904.2	2408.81	3732.3	3406.55	3424.55	2896.55	0.601918	0.127652	4.7153	2.4135e-06	2.94566e-05	yes	up	unknown	unknown
LmjF.12.T1095	33.9902	69.9958	26.3407	111.919	89.2212	122.532	75.6664	0.894116	0.27085	3.30115	0.000962898	0.00439894	yes	up	unknown	unknown
LmjF.12.T1097	2818.1	2780.74	2814.82	4294.89	4727.03	4691.06	3687.77	0.690833	0.0822965	8.39444	4.68136e-17	6.25561e-15	yes	up	unknown	unknown
LmjF.12.T1100	6391.7	5146.28	5250.88	7879.3	6553.09	7532.53	6458.96	0.369587	0.12577	2.9386	0.003297	0.0119635	yes	up	LmjF.12.1100	hypothetical+protein,+conserved
LmjF.12.T1160	3949.04	3162.54	3302.58	4216.95	4218.89	4213.61	3843.93	0.271581	0.110526	2.45716	0.0140041	0.0389862	yes	up	LmjF.12.1160	hypothetical+protein,+conserved
LmjF.10.T0195	3236.79	3252.42	3456.99	3771.27	3624.08	4043.54	3564.18	0.196597	0.0876451	2.2431	0.0248902	0.0621241	no	up	LmjF.10.0195	hypothetical+protein,+conserved
LmjF.10.T0202	1880.28	2006.81	2181.74	1950.59	2217.78	2000.65	2039.64	0.0220375	0.105538	0.20881	0.834596	0.887652	no	up	unknown	unknown
LmjF.10.T0218	2425.66	2454.62	2812.1	2662.07	2766.71	2678.8	2633.33	0.0730756	0.0972009	0.7518	0.452172	0.590008	no	up	LmjF.10.0218	hypothetical+protein,+unknown+function
LmjF.12.T1170	3425.29	2274.86	2701.28	5486.03	3931.68	4507.26	3721.07	0.661367	0.171403	3.85856	0.000114059	0.000759157	yes	up	LmjF.12.1170	hypothetical+protein,+conserved
LmjF.10.T0232	1030.52	773.135	1041.82	1066.23	890.513	982.366	964.097	0.0451458	0.147869	0.305309	0.760131	0.839551	no	up	unknown	unknown
LmjF.12.T1310	3107.01	2624.05	3030.09	3281.63	3820.37	3798.48	3276.94	0.303705	0.114054	2.66281	0.00774904	0.0240525	yes	up	LmjF.12.1310	hypothetical+protein,+conserved
LmjF.13.T0120	1059.88	1066.64	1068.16	1340.03	1225.3	1188.35	1158.06	0.2261	0.0955785	2.3656	0.0180008	0.0479119	yes	up	LmjF.13.0120	hypothetical+protein,+conserved
LmjF.10.T0260	14105.9	17819.5	18091.5	17768.1	18095.8	20631.8	17752.1	0.166754	0.127649	1.30635	0.191435	0.309593	no	up	LmjF.10.0260	hypothetical+protein,+conserved
LmjF.10.T0280	10092	8372.45	9728.8	10420.5	8204.1	9751.83	9428.27	0.00902812	0.126745	0.0712309	0.943214	0.963139	no	up	LmjF.10.0280	hypothetical+protein,+conserved
LmjF.10.T0295	1455.4	1375.26	1414.22	1343.03	1553.3	1476.72	1436.32	0.0429762	0.0989301	0.434409	0.663991	0.767781	no	up	unknown	unknown
LmjF.13.T0125	1554.28	1363.33	1447.83	1716.76	2209.29	2039.73	1721.87	0.430502	0.125525	3.42962	0.000604437	0.00300288	yes	up	unknown	unknown
LmjF.13.T0140	3029.76	3320.82	3455.17	3855.21	4067.64	3875.59	3600.7	0.259485	0.0900397	2.8819	0.0039529	0.0138818	yes	up	LmjF.13.0140	hypothetical+protein,+conserved
LmjF.13.T0225	1059.88	1042.78	1019.11	1727.75	1562.65	1636.22	1341.4	0.642357	0.0913038	7.03538	1.98718e-12	1.16362e-10	yes	up	unknown	unknown
LmjF.10.T0430	1650.07	1181.97	1357.91	1978.57	1548.2	1695.37	1568.68	0.296608	0.152384	1.94645	0.0516012	0.110781	no	up	LmjF.10.0430	hypothetical+protein,+unknown+function
LmjF.10.T0433	1095.41	771.544	941.907	1325.04	964.439	1213.7	1052.01	0.292887	0.165815	1.76634	0.0773382	0.151901	no	up	unknown	unknown
LmjF.10.T0435	270.377	152.718	245.241	320.768	248.12	286.259	253.914	0.309742	0.208011	1.48907	0.136469	0.237346	no	up	unknown	unknown
LmjF.10.T0445	2737.76	2859.49	2516.9	3043.8	2778.6	2731.61	2778.03	0.0739757	0.0979599	0.755163	0.450151	0.587887	no	up	unknown	unknown
LmjF.13.T0540	2916.98	3375.71	3291.68	3610.39	4427.07	4114.32	3622.69	0.327889	0.115671	2.83467	0.00458735	0.0156562	yes	up	LmjF.13.0540	hypothetical+protein,+conserved
LmjF.13.T0590	2853.63	2611.32	2611.36	5361.12	6448.57	6036.8	4320.47	1.10665	0.10548	10.4915	9.44754e-26	4.10299e-23	yes	up	LmjF.13.0590	hypothetical+protein,+conserved
LmjF.13.T0620	4373.92	4553.7	4662.3	5808.8	5212.22	5888.91	5083.31	0.307253	0.0895961	3.42931	0.000605112	0.0030048	yes	up	LmjF.13.0620	hypothetical+protein,+conserved
LmjF.13.T0630	896.105	884.492	963.706	1274.08	1136.08	1229.54	1064	0.393865	0.101159	3.89353	9.87951e-05	0.000674797	yes	up	LmjF.13.0630	hypothetical+protein,+conserved
LmjF.13.T0785	152.956	171.808	127.162	264.808	248.97	283.09	208.132	0.74468	0.165919	4.48821	7.18243e-06	7.30365e-05	yes	up	unknown	unknown
LmjF.10.T0481	499.038	299.868	356.962	581.579	422.314	509.14	444.817	0.344954	0.195292	1.76635	0.0773367	0.151901	no	up	unknown	unknown
LmjF.13.T0790	1908.09	1489.8	1394.24	2886.91	2377.53	2635.49	2115.34	0.676505	0.144452	4.68326	2.82348e-06	3.35566e-05	yes	up	LmjF.13.0790	hypothetical+protein,+conserved
LmjF.13.T1130	2887.62	2863.46	2890.21	3749.29	3194.12	3753.06	3222.96	0.298397	0.099745	2.9916	0.00277522	0.0104668	yes	up	LmjF.13.1130	hypothetical+protein,+conserved
LmjF.10.T0487	2300.52	2484.05	2209.89	2579.13	2692.78	2718.94	2497.55	0.187075	0.0893216	2.0944	0.0362243	0.0839147	no	up	unknown	unknown
LmjF.10.T0489	2456.56	2573.14	2434.24	2794.98	2482.05	2683.02	2570.67	0.0899536	0.0896959	1.00287	0.315922	0.453499	no	up	unknown	unknown
LmjF.10.T0495	2407.12	1797.62	2132.69	2270.36	2428.52	2514.01	2258.39	0.178981	0.128447	1.39342	0.163492	0.274235	no	up	unknown	unknown
LmjF.10.T0515	24.7201	40.5657	20.8909	21.9841	50.9836	20.0698	29.869	0.0608869	0.29174	0.208702	0.834681	0.887652	no	up	unknown	unknown
LmjF.13.T1195	1612.99	1945.56	1907.43	2273.36	2572.12	2688.3	2166.63	0.441225	0.119141	3.70338	0.000212747	0.00126712	yes	up	unknown	unknown
LmjF.13.T1200	2569.35	2876.99	2288.01	3056.79	3474.53	3445.67	2951.89	0.351343	0.119201	2.94747	0.00320384	0.0117006	yes	up	LmjF.13.1200	hypothetical+protein,+conserved
LmjF.13.T1275	1316.35	1327.53	1372.44	1570.86	1562.65	1656.29	1467.69	0.247794	0.0848398	2.92073	0.0034921	0.0125424	yes	up	unknown	unknown
LmjF.10.T0622	560.838	521.787	545.888	627.546	660.237	593.645	584.99	0.204127	0.108287	1.88505	0.0594233	0.123701	no	up	unknown	unknown
LmjF.13.T1550	3454.64	3606.37	3496.05	3884.19	4140.71	4001.29	3763.88	0.184461	0.0761137	2.4235	0.0153718	0.042119	yes	up	LmjF.13.1550	hypothetical+protein,+conserved
LmjF.13.T1685	44.8053	35.7933	39.0569	69.9494	80.724	48.5901	53.1532	0.580461	0.246748	2.35244	0.0186506	0.0492263	yes	up	unknown	unknown
LmjF.14.T0095	159.136	125.674	167.127	226.836	186.94	258.795	187.418	0.510424	0.186824	2.73211	0.00629294	0.0202255	yes	up	unknown	unknown
LmjF.14.T0225	2325.24	2181	2383.38	2787.98	2926.46	3204.84	2634.82	0.362273	0.0970678	3.73216	0.000189844	0.00115311	yes	up	unknown	unknown
LmjF.14.T0300	872.93	811.315	907.392	1312.05	1249.95	1240.1	1065.62	0.538231	0.0974202	5.52484	3.2979e-08	7.17621e-07	yes	up	LmjF.14.0300	hypothetical+protein,+conserved
LmjF.14.T0330	1523.38	1419.8	1430.57	2513.18	2032.54	2243.6	1860.51	0.611047	0.112132	5.44933	5.05599e-08	1.05187e-06	yes	up	LmjF.14.0330	hypothetical+protein,+unknown+function
LmjF.10.T0748	962.541	913.127	976.422	1175.15	873.518	1014.06	985.802	0.096956	0.133118	0.728348	0.466401	0.602839	no	up	unknown	unknown
LmjF.10.T0750	7182.75	6352.91	6814.97	8692.71	6380.59	8154.69	7263.1	0.180415	0.133762	1.34878	0.177407	0.291475	no	up	LmjF.10.0750	hypothetical+protein,+conserved
LmjF.10.T0755	261.107	310.209	351.512	308.777	327.994	360.201	319.966	0.0961925	0.152824	0.629432	0.529066	0.657893	no	up	unknown	unknown
LmjF.14.T0332	579.378	456.563	515.006	811.413	695.076	679.206	622.774	0.470838	0.137635	3.42092	0.000624099	0.00308001	yes	up	unknown	unknown
LmjF.10.T0770	2427.21	2196.12	2326.16	2542.16	2710.63	2692.53	2482.47	0.190197	0.0870985	2.1837	0.0289844	0.0700777	no	up	LmjF.10.0770	hypothetical+protein,+unknown+function
LmjF.14.T0380	8789.56	6574.03	7646.98	10472.4	11731.3	11804.2	9503.09	0.536006	0.127824	4.19333	2.74894e-05	0.000228122	yes	up	LmjF.14.0380	hypothetical+protein,+conserved
LmjF.14.T0383	2354.59	1726.83	1837.49	2907.9	3183.07	3370.68	2563.43	0.638353	0.139082	4.58977	4.43726e-06	4.92016e-05	yes	up	unknown	unknown
LmjF.14.T0450	6356.17	8388.36	8132.92	9989.77	18143.3	13303.1	10718.9	0.751249	0.193086	3.89075	9.9935e-05	0.000680354	yes	up	LmjF.14.0450	hypothetical+protein,+conserved
LmjF.14.T0480	2553.9	2415.65	2559.59	3766.28	3995.41	4172.41	3243.87	0.65049	0.0858517	7.5769	3.53899e-14	2.97475e-12	yes	up	LmjF.14.0480	hypothetical+protein,+unknown+function
LmjF.14.T0625	2339.14	1851.71	1821.14	3268.64	2496.49	2900.62	2446.29	0.494243	0.145265	3.40236	0.000668071	0.00326916	yes	up	LmjF.14.0625	hypothetical+protein,+conserved
LmjF.14.T0770	2135.2	2478.49	2220.79	3481.48	3803.37	3091.81	2868.52	0.576871	0.116987	4.93105	8.17881e-07	1.14809e-05	yes	up	LmjF.14.0770	hypothetical+protein,+unknown+function
LmjF.10.T0937.2	1.54501	16.7035	12.7162	12.9906	16.9945	25.3514	14.3835	0.312511	0.288437	1.08346	0.278602	0.413426	no	up	unknown	unknown
LmjF.10.T0937.4	0	0	0	0	0	0	0	NA	NA	NA	NA	NA	no	up	unknown	unknown
LmjF.10.T0937.7	6.18004	15.1127	19.0743	23.9827	15.2951	19.0135	16.4431	0.254537	0.293235	0.868032	0.385377	0.523768	no	up	unknown	unknown
LmjF.10.T0960	4472.8	4836.07	4851.23	5356.13	4123.72	5164.29	4800.71	0.0457537	0.123343	0.370948	0.710676	0.802359	no	up	LmjF.10.0960	hypothetical+protein,+conserved
LmjF.14.T0855	1195.84	1087.32	1089.96	1552.88	1654.42	1568.62	1358.17	0.491621	0.0933636	5.26566	1.39688e-07	2.49934e-06	yes	up	unknown	unknown
LmjF.14.T0880	3550.43	3258.78	3308.03	5018.37	3878.15	4281.21	3882.5	0.364916	0.120114	3.03809	0.00238081	0.00922498	yes	up	LmjF.14.0880	hypothetical+protein,+conserved
LmjF.14.T1092	1526.47	1516.04	1452.37	2636.09	2880.57	2752.74	2127.38	0.861157	0.08567	10.052	8.99937e-24	3.02582e-21	yes	up	unknown	unknown
LmjF.14.T1250	4760.17	4586.31	4619.61	5632.92	5581.85	5765.33	5157.7	0.27822	0.0700184	3.97352	7.08176e-05	0.000508005	yes	up	LmjF.14.1250	hypothetical+protein,+unknown+function
LmjF.14.T1400	4599.49	4112.25	4408.89	5559.98	5126.4	5506.53	4885.59	0.29705	0.0885365	3.35511	0.000793341	0.00377063	yes	up	LmjF.14.1400	phosphoglycan+beta+1,3+galactosyltransferase,+putative+(SCGL)
LmjF.10.T1060	1643.89	2056.13	1876.55	1939.6	2410.67	2041.84	1994.78	0.185364	0.131471	1.40993	0.158562	0.267945	no	up	LmjF.10.1060	hypothetical+protein,+conserved
LmjF.15.1475	9081.56	7622.38	8279.15	12570.9	8742.83	11044.7	9556.93	0.348652	0.145997	2.38808	0.0169369	0.0457103	yes	up	LmjF.15.1475	cAMP+specific+phosphodiesterase,+putative
LmjF.15.T0020	1969.89	1709.33	1851.12	3407.53	2869.52	3017.87	2470.88	0.722757	0.110483	6.54179	6.07861e-11	2.5755e-09	yes	up	LmjF.15.0020	hypothetical+protein,+conserved
LmjF.10.T1095	777.14	703.139	832.003	1038.25	766.453	923.213	840.033	0.223078	0.143527	1.55426	0.120123	0.215275	no	up	unknown	unknown
LmjF.10.T1100	1262.27	1021.3	1069.98	1382	995.029	991.873	1120.41	0.00751797	0.160041	0.0469754	0.962533	0.976587	no	up	LmjF.10.1100	hypothetical+protein,+conserved
LmjF.10.T1105	902.285	1018.12	1043.64	1147.17	1160.73	1083.77	1059.28	0.185316	0.103623	1.78836	0.0737172	0.146521	no	up	unknown	unknown
LmjF.10.T1120	1520.29	1661.6	1703.97	1877.64	2111.57	1834.81	1784.98	0.244138	0.104347	2.33968	0.0193003	0.0505698	no	up	LmjF.10.1120	hypothetical+protein,+conserved
LmjF.15.T0184	2529.18	2658.25	3037.36	3682.34	3319.88	3772.07	3166.51	0.374235	0.110552	3.38514	0.00071141	0.00343766	yes	up	unknown	unknown
LmjF.15.T0195	2136.75	2282.82	2297.09	2619.11	2974.89	2603.8	2485.74	0.278787	0.0978959	2.84779	0.00440237	0.0151389	yes	up	LmjF.15.0195	hypothetical+protein,+conserved
LmjF.10.T1210	2614.16	3014.59	2729.44	2761	2908.61	3041.11	2844.82	0.056747	0.0979245	0.579498	0.562253	0.687594	no	up	LmjF.10.1210	hypothetical+protein,+conserved
LmjF.10.T1225.1	1653.16	1936.81	1868.37	1977.57	2151.51	2107.33	1949.13	0.184367	0.101834	1.81046	0.0702247	0.141222	no	up	LmjF.10.1225	hypothetical+protein,+conserved
LmjF.15.T0300	2544.63	2630.41	2454.23	3664.35	4218.04	3781.58	3215.54	0.596021	0.095356	6.25049	4.09172e-10	1.49119e-08	yes	up	LmjF.15.0300	ecotin,+putative+(LmISP1)
LmjF.10.T1227	2003.88	1772.17	1943.76	1971.57	2143.86	1994.31	1971.59	0.0942262	0.0959691	0.981839	0.326179	0.463183	no	up	LmjF.10.1227	hypothetical+protein
LmjF.15.T0325	990.351	808.133	899.217	1196.13	1054.51	1110.18	1009.75	0.306718	0.118458	2.58925	0.00961864	0.0287594	yes	up	unknown	unknown
LmjF.10.T1250	9056.84	9054.11	8691.52	9485.14	9264.56	9817.32	9228.25	0.0906097	0.0718618	1.26089	0.20735	0.329202	no	up	LmjF.10.1250	hypothetical+protein,+conserved
LmjF.15.T0350	1351.88	1549.45	1625.86	1893.63	2126.86	2010.15	1759.64	0.396633	0.110201	3.59918	0.000319221	0.00176887	yes	up	LmjF.15.0350	hypothetical+protein,+conserved
LmjF.15.T0400	1109.32	1073	1114.48	1678.79	1560.95	1586.57	1353.85	0.537738	0.0876817	6.13283	8.63269e-10	2.82951e-08	yes	up	LmjF.15.0400	hypothetical+protein,+conserved
LmjF.15.T0432	21.6301	11.1357	6.3581	76.9443	56.0819	61.2658	38.9027	1.50289	0.280607	5.35585	8.51553e-08	1.62195e-06	yes	up	unknown	unknown
LmjF.10.T1290	2283.52	2301.11	2355.22	2763	2323.15	2560.49	2431.08	0.135279	0.0992256	1.36335	0.172773	0.285889	no	up	LmjF.10.1290	hypothetical+protein,+conserved
LmjF.11.T0002	0	0	0	0	1.69945	0	0.283242	0.0369372	0.0828882	0.445627	0.655867	0.762653	no	up	unknown	unknown
LmjF.15.T0572	38.6252	44.5428	62.6727	88.9357	111.314	105.631	75.2869	0.858943	0.22756	3.77457	0.000160282	0.00100037	yes	up	unknown	unknown
LmjF.15.T0590	2142.93	1852.5	2194.45	2563.15	2504.14	2687.25	2324.07	0.315519	0.103535	3.04747	0.00230776	0.00897196	yes	up	LmjF.15.0590	hypothetical+protein,+conserved
LmjF.11.T0062	146.776	118.516	130.795	153.889	123.21	155.277	138.077	0.118746	0.181293	0.654996	0.51247	0.643474	no	up	unknown	unknown
LmjF.11.T0120	1270	1199.47	1319.76	1483.93	1341.72	1521.08	1355.99	0.191848	0.100942	1.90058	0.0573574	0.12041	no	up	LmjF.11.0120	hypothetical+protein,+conserved
LmjF.11.T0125	767.87	1008.58	972.789	1093.21	916.005	1059.48	969.654	0.145064	0.14025	1.03433	0.300983	0.438073	no	up	unknown	unknown
LmjF.11.T0130	1903.45	2144.42	2164.48	2251.37	2564.47	2322.82	2225.17	0.192896	0.103762	1.85902	0.0630243	0.129669	no	up	LmjF.11.0130	NGG1+interacting+factor+3-like+protein
LmjF.11.T0160	2981.87	2660.63	2565.95	3174.7	2923.91	3079.14	2897.7	0.157645	0.0980401	1.60796	0.107843	0.198472	no	up	LmjF.11.0160	hypothetical+protein,+conserved
LmjF.11.T0170	2209.36	2196.91	2326.16	2698.05	2449.76	2498.17	2396.4	0.179019	0.0872471	2.05186	0.0401829	0.0914068	no	up	LmjF.11.0170	hypothetical+protein,+conserved
LmjF.11.T0200	970.266	1060.28	994.588	1011.27	1047.71	1057.36	1023.58	0.0397457	0.0935938	0.424662	0.671083	0.772554	no	up	LmjF.11.0200	hypothetical+protein,+conserved
LmjF.11.T0215	1166.48	846.312	1135.37	882.362	1335.77	1295.03	1110.22	0.142634	0.182212	0.782794	0.433748	0.57018	no	up	unknown	unknown
LmjF.15.T0600	5079.99	4290.42	4465.2	7727.41	6125.67	6699.1	5731.3	0.545125	0.123144	4.42674	9.56699e-06	9.34552e-05	yes	up	LmjF.15.0600	hypothetical+protein,+conserved
LmjF.15.T0650	6574.01	6559.72	6842.22	9519.11	7273.65	8437.78	7534.42	0.322585	0.117977	2.73431	0.00625106	0.0201406	yes	up	LmjF.15.0650	hypothetical+protein,+unknown+function
LmjF.15.T0655	2723.85	2574.73	2304.36	4486.75	4605.51	4431.21	3521.07	0.809153	0.0961896	8.41207	4.02853e-17	5.53598e-15	yes	up	unknown	unknown
LmjF.15.T0665	889.925	834.381	781.138	1045.24	1143.73	1136.59	971.834	0.398063	0.104108	3.82357	0.000131533	0.000848894	yes	up	unknown	unknown
LmjF.11.T0300	539.208	458.154	445.067	579.581	464.8	564.068	508.48	0.15062	0.142328	1.05826	0.289939	0.425506	no	up	LmjF.11.0300	hypothetical+protein,+conserved
LmjF.15.T0740	3252.24	3115.61	3060.06	4945.42	6728.13	5056.54	4359.67	0.780181	0.136892	5.69923	1.20348e-08	2.92397e-07	yes	up	LmjF.15.0740	hypothetical+protein,+unknown+function
LmjF.15.T0775	1671.7	1729.21	1621.32	2058.51	2103.92	2048.18	1872.14	0.300361	0.0808852	3.71343	0.000204472	0.00122695	yes	up	unknown	unknown
LmjF.15.T0790	4546.96	3642.96	4116.42	4991.39	4730.42	5124.15	4525.38	0.261703	0.110033	2.3784	0.017388	0.0466379	yes	up	LmjF.15.0790	hypothetical+protein,+unknown+function
LmjF.15.T0795	77.2505	81.9269	108.088	128.907	145.303	176.403	119.646	0.638465	0.205005	3.11439	0.00184328	0.00749491	yes	up	unknown	unknown
LmjF.15.T0810	3913.51	3984.19	3634.11	5794.81	5859.71	5394.56	4763.48	0.551911	0.086258	6.39838	1.57033e-10	6.19983e-09	yes	up	LmjF.15.0810	hypothetical+protein,+conserved
LmjF.15.T0825	1980.7	1402.3	1569.54	2403.26	2091.18	2230.92	1946.32	0.415382	0.143702	2.89058	0.00384538	0.0135728	yes	up	LmjF.15.0825	hypothetical+protein,+conserved
LmjF.11.T0430	2461.2	2264.52	2284.37	2797.98	2537.28	2572.11	2486.24	0.170554	0.0908731	1.87684	0.0605404	0.1256	no	up	LmjF.11.0430	hypothetical+protein,+conserved
LmjF.11.T0460	2572.44	2524.62	2307.99	2814.96	2554.28	2460.14	2539.07	0.0785913	0.0997295	0.788045	0.430671	0.566993	no	up	LmjF.11.0460	hypothetical+protein,+unknown+function
LmjF.11.T0475	44.8053	35.7933	46.3233	79.9422	65.4289	55.9843	54.7129	0.535864	0.237403	2.2572	0.0239958	0.0603398	no	up	LmjF.11.0475	hypothetical+protein
LmjF.11.T0476	0	0	0	0	0	0	0	NA	NA	NA	NA	NA	no	up	unknown	unknown
LmjF.11.T0477	0	0	1.8166	3.99711	0	0	0.968951	0.0373784	0.109032	0.34282	0.731734	0.81839	no	up	unknown	unknown
LmjF.11.T0477.5	0	0	0	0	0	0	0	NA	NA	NA	NA	NA	no	up	unknown	unknown
LmjF.11.T0478	0	0	0	0	0	0	0	NA	NA	NA	NA	NA	no	up	unknown	unknown
LmjF.11.T0479	139.051	173.399	144.42	197.857	200.535	165.84	170.184	0.270294	0.17111	1.57965	0.114188	0.207167	no	up	unknown	unknown
LmjF.11.T0505	1030.52	855.062	844.719	1102.2	849.726	928.494	935.121	0.0746796	0.141696	0.527042	0.598164	0.716762	no	up	unknown	unknown
LmjF.15.T0830	1833.93	1679.9	1388.79	2322.32	2222.03	2256.27	1950.54	0.451942	0.123341	3.66415	0.000248161	0.00143221	yes	up	LmjF.15.0830	hypothetical+protein,+conserved
LmjF.15.T0845	220.936	136.015	113.537	326.764	282.109	287.316	227.779	0.793271	0.215716	3.67739	0.000235636	0.00137956	yes	up	unknown	unknown
LmjF.11.T0610	5844.77	5672.84	8283.7	8272.02	6904.02	9447.61	7404.16	0.285082	0.170409	1.67293	0.0943407	0.1783	no	up	LmjF.11.0610	hypothetical+protein,+conserved
LmjF.11.T0612	2654.33	2588.25	3288.05	3975.12	3030.97	3817.49	3225.7	0.32053	0.145203	2.20746	0.027282	0.0668612	no	up	unknown	unknown
LmjF.11.T0640	6558.56	6336.21	6451.65	6584.24	6626.16	6381.15	6489.66	0.0182451	0.0690958	0.264055	0.791737	0.859797	no	up	LmjF.11.0640	hypothetical+protein,+unknown+function
LmjF.11.T0645	276.557	299.868	267.04	395.714	303.352	330.624	312.193	0.264866	0.15071	1.75745	0.0788412	0.154379	no	up	unknown	unknown
LmjF.11.T0652	784.865	599.736	801.121	1005.27	549.773	752.091	748.81	0.0677076	0.20218	0.334888	0.73771	0.822809	no	up	unknown	unknown
LmjF.11.T0684	228.661	213.964	268.857	256.814	295.705	319.005	263.834	0.268659	0.158205	1.69817	0.0894764	0.170808	no	up	unknown	unknown
LmjF.11.T0708	486.678	636.325	598.57	525.62	635.595	636.953	586.623	0.0542109	0.146472	0.370111	0.7113	0.802802	no	up	unknown	unknown
LmjF.15.T0860	2243.35	1882.73	2061.84	3075.77	2362.24	2702.03	2387.99	0.375911	0.130183	2.88756	0.00388246	0.0136712	yes	up	LmjF.15.0860	hypothetical+protein,+conserved
LmjF.15.T1201	344.537	415.202	330.621	426.691	650.89	452.1	436.674	0.434043	0.184119	2.3574	0.0184032	0.0487091	yes	up	unknown	unknown
LmjF.15.T1202	519.123	627.576	569.504	763.448	1159.88	998.21	772.956	0.698743	0.166007	4.20911	2.56379e-05	0.000214983	yes	up	unknown	unknown
LmjF.11.T0740	3871.79	3384.45	3536.01	4568.69	3720.95	3969.6	3841.92	0.177183	0.114328	1.54977	0.121196	0.216862	no	up	LmjF.11.0740	hypothetical+protein,+conserved
LmjF.11.T0750	1789.12	2130.89	2159.94	2130.46	2030	2027.05	2044.58	0.0223681	0.107696	0.207697	0.835466	0.887787	no	up	LmjF.11.0750	hypothetical+protein,+conserved
LmjF.15.T1265	1880.28	1793.64	1880.18	2160.44	2193.14	2237.26	2024.16	0.243002	0.0791159	3.07147	0.00213009	0.00839709	yes	up	unknown	unknown
LmjF.11.T0790	2153.74	2006.81	1818.42	1942.59	2166.8	2214.02	2050.4	0.0791993	0.109106	0.725895	0.467903	0.604182	no	up	LmjF.11.0790	hypothetical+protein,+conserved
LmjF.15.T1565	591.739	849.494	796.579	974.295	1222.76	1011.94	907.801	0.474256	0.160895	2.94761	0.00320237	0.0116994	yes	up	unknown	unknown
LmjF.11.T0800	821.945	996.644	871.968	1031.25	1176.02	979.197	979.505	0.230293	0.126632	1.8186	0.0689731	0.139404	no	up	LmjF.11.0800	hypothetical+protein,+conserved
LmjF.11.T0810	6827.4	7151.5	7089.28	8952.52	6908.27	8051.17	7496.69	0.17502	0.115926	1.50975	0.131107	0.230177	no	up	LmjF.11.0810	hypothetical+protein,+conserved
LmjF.16.T0070	2039.41	1805.57	1846.57	2908.9	2584.02	2898.51	2347.16	0.544227	0.101313	5.37172	7.79871e-08	1.5137e-06	yes	up	LmjF.16.0070	hypothetical+protein,+conserved
LmjF.16.T0090	821.945	516.219	574.046	1572.86	919.403	1215.81	936.714	0.818206	0.207596	3.94133	8.10297e-05	0.000567971	yes	up	LmjF.16.0090	hypothetical+protein,+conserved
LmjF.11.T0845	1236.01	1201.86	1101.77	1293.06	1245.7	1340.45	1236.48	0.129568	0.0968051	1.33844	0.180752	0.29613	no	up	unknown	unknown
LmjF.11.T0872	401.702	399.294	440.525	401.709	404.47	453.156	416.809	0.0174758	0.123017	0.14206	0.887032	0.925148	no	up	unknown	unknown
LmjF.11.T0874	2176.92	2068.85	2238.05	2223.39	2112.42	2162.26	2163.65	0.00334668	0.0832065	0.0402214	0.967917	0.98016	no	up	unknown	unknown
LmjF.11.T0920	1487.84	1484.23	1322.48	1715.76	1634.87	1608.76	1542.32	0.2028	0.0964617	2.10239	0.0355194	0.0826751	no	up	LmjF.11.0920	hypothetical+protein,+conserved
LmjF.11.T0925	84.9755	47.7244	53.5897	70.9487	128.309	54.928	73.4125	0.320924	0.273205	1.17467	0.240129	0.368664	no	up	unknown	unknown
LmjF.16.T0100	2759.39	2359.97	2398.82	3556.43	3417.6	3401.31	2982.25	0.45312	0.0980524	4.62121	3.81512e-06	4.3317e-05	yes	up	LmjF.16.0100	hypothetical+protein,+conserved
LmjF.16.T0150	996.531	793.02	765.697	1257.09	1417.34	1299.26	1088.16	0.607298	0.132435	4.58563	4.52619e-06	5.01344e-05	yes	up	LmjF.16.0150	hypothetical+protein,+conserved
LmjF.11.T1010	5829.32	5986.23	5786.78	6852.04	5988.02	5959.69	6067.01	0.0923949	0.0927771	0.995881	0.319308	0.456599	no	up	LmjF.11.1010	inositol-1,4,5-trisphosphate+(IP3)+5-phosphatase,+putative
LmjF.11.T1020	5327.19	5045.26	5645.08	6076.6	4992.99	5708.28	5465.9	0.0644376	0.108359	0.594668	0.552066	0.677999	no	up	LmjF.11.1020	hypothetical+protein,+conserved
LmjF.11.T1040	1449.22	2395.76	2916.55	1917.61	2519.44	2941.82	2356.73	0.104672	0.216804	0.482798	0.629239	0.741256	no	up	LmjF.11.1040	hypothetical+protein,+conserved
LmjF.16.T0305	2178.46	1908.98	2231.69	3665.35	4032.8	4463.95	3080.21	0.906271	0.116741	7.76308	8.28917e-15	7.92642e-13	yes	up	unknown	unknown
LmjF.16.T0330	1671.7	1845.34	1719.41	2005.55	2141.31	2030.22	1902.26	0.231485	0.089558	2.58475	0.00974508	0.0290374	yes	up	LmjF.16.0330	hypothetical+protein,+conserved
LmjF.16.T0470	7162.66	7131.61	7474.4	8420.91	9563.67	9795.14	8258.06	0.342563	0.093608	3.65955	0.00025266	0.00145335	yes	up	LmjF.16.0470	hypothetical+protein,+conserved
LmjF.16.T0485	185.401	168.626	159.861	224.837	277.011	296.822	218.76	0.586903	0.164333	3.57142	0.000355047	0.00193044	yes	up	unknown	unknown
LmjF.16.T0495	764.78	670.528	706.657	1183.14	1280.54	1156.66	960.384	0.73596	0.105814	6.95521	3.52037e-12	1.92109e-10	yes	up	unknown	unknown
LmjF.11.T1245	7.72505	6.36325	9.083	7.99422	11.8962	7.39415	8.4093	0.108704	0.291323	0.373138	0.709046	0.801182	no	up	unknown	unknown
LmjF.11.T1295	644.269	685.64	762.972	942.318	698.475	697.163	738.473	0.14635	0.152776	0.957935	0.338095	0.475441	no	up	unknown	unknown
LmjF.16.T0560	2458.11	2139.64	2357.04	2880.92	2902.66	2930.2	2611.43	0.318783	0.0909028	3.50686	0.000453429	0.00237731	yes	up	LmjF.16.0560	hypothetical+protein,+conserved
LmjF.16.T0620	3020.49	2828.47	2719.45	3959.14	3393.81	3469.97	3231.89	0.326991	0.102713	3.18352	0.00145494	0.00617209	yes	up	LmjF.16.0620	hypothetical+protein,+unknown+function
LmjF.16.T0710	2711.49	2605.75	2550.51	3401.54	3162.68	3249.2	2946.86	0.313286	0.0809561	3.86983	0.00010891	0.000730776	yes	up	LmjF.16.0710	hypothetical+protein,+conserved
LmjF.11.T1375	906.92	745.296	818.378	733.469	1097	1028.84	888.317	0.194568	0.165287	1.17716	0.239133	0.367352	no	up	unknown	unknown
LmjF.16.T0740	1829.29	1861.25	1740.3	2152.44	2089.48	2050.29	1953.84	0.208307	0.0824982	2.52498	0.0115704	0.0333605	yes	up	LmjF.16.0740	hypothetical+protein,+conserved
LmjF.12.T0002	52.5303	56.4739	46.3233	45.9667	110.464	74.9978	64.4594	0.41489	0.264863	1.56643	0.117248	0.211547	no	up	unknown	unknown
LmjF.12.T0045	967.176	900.4	897.4	894.353	936.398	959.127	925.809	0.0148891	0.0959385	0.155195	0.876668	0.918066	no	up	LmjF.12.0045	hypothetical+protein,+conserved
LmjF.12.T0075	271.922	245.781	241.608	239.827	265.114	266.189	255.073	0.0267681	0.137742	0.194335	0.845914	0.895319	no	up	LmjF.12.0075	hypothetical+protein
LmjF.12.T0095	3358.85	3033.68	3052.8	3491.47	3328.38	3317.86	3263.84	0.100984	0.0864688	1.16787	0.242858	0.371815	no	up	unknown	unknown
LmjF.16.T0810	3759.01	3444.91	3627.75	6760.11	7746.95	7272.68	5435.23	0.98254	0.0929644	10.569	4.14929e-26	1.88035e-23	yes	up	LmjF.16.0810	hypothetical+protein,+conserved
LmjF.16.T1075	2067.22	2110.21	2129.96	2382.28	2465.9	2444.3	2266.65	0.205356	0.0757101	2.71239	0.00667997	0.0212589	yes	up	unknown	unknown
LmjF.12.T0194	237.931	176.58	176.21	211.847	197.986	217.599	203.026	0.0904449	0.168709	0.5361	0.59189	0.710991	no	up	unknown	unknown
LmjF.12.T0200	4506.79	4779.6	4872.12	4781.54	4854.48	4812.54	4767.85	0.0280946	0.0753864	0.372674	0.709391	0.801255	no	up	LmjF.12.0200	hypothetical+protein,+unknown+function
LmjF.12.T0245	1307.08	1045.16	1146.27	1145.17	1341.72	1284.47	1211.65	0.106218	0.124948	0.850097	0.395271	0.533944	no	up	unknown	unknown
LmjF.12.T0255	1727.32	1807.96	1784.81	1896.63	2262.82	2068.25	1924.63	0.219962	0.102063	2.15515	0.0311502	0.0744164	no	up	unknown	unknown
LmjF.12.T0290	3429.92	3013.8	3288.05	3795.25	3488.12	3632.64	3441.3	0.162294	0.0927023	1.7507	0.0799975	0.156057	no	up	LmjF.12.0290	hypothetical+protein,+unknown+function
LmjF.12.T0300	5189.69	4536.2	4713.17	5099.31	4873.18	4959.36	4895.15	0.0481387	0.0890785	0.540407	0.588916	0.708971	no	up	LmjF.12.0300	hypothetical+protein,+conserved
LmjF.12.T0330	3385.12	3194.35	3321.65	4027.09	3319.03	3636.87	3480.68	0.144941	0.103456	1.401	0.161214	0.27146	no	up	LmjF.12.0330	hypothetical+protein,+unknown+function
LmjF.12.T0340	5155.7	4886.98	4936.61	5617.94	5085.61	5364.98	5174.64	0.0995517	0.0819766	1.21439	0.224598	0.349976	no	up	LmjF.12.0340	hypothetical+protein,+unknown+function
LmjF.12.T0345	471.228	523.377	502.29	465.663	568.467	604.208	522.539	0.120398	0.137241	0.877277	0.380336	0.518948	no	up	unknown	unknown
LmjF.12.T0370	939.366	955.283	964.615	1128.18	988.231	1052.08	1004.63	0.14265	0.0992969	1.4366	0.150832	0.257135	no	up	LmjF.12.0370	hypothetical+protein,+conserved
LmjF.12.T0376	1996.15	2239.07	2207.17	2196.41	2323.15	2380.92	2223.81	0.0949239	0.0930914	1.01969	0.307878	0.445139	no	up	unknown	unknown
LmjF.12.T0430	1192.75	1191.52	1247.1	1484.93	1261.84	1253.84	1271.99	0.134246	0.108974	1.2319	0.217986	0.342024	no	up	LmjF.12.0430	hypothetical+protein,+conserved
LmjF.16.T1085	3482.45	2816.53	3116.38	5088.32	3338.57	4321.35	3693.93	0.402073	0.160465	2.50567	0.0122218	0.034815	yes	up	unknown	unknown
LmjF.16.T1090	8367.77	7169.79	8300.05	10559.4	9496.54	10428.9	9053.74	0.343979	0.10242	3.35851	0.000783632	0.00372959	yes	up	LmjF.16.1090	hypothetical+protein,+unknown+function
LmjF.12.T0468	641.179	493.947	587.67	1060.23	468.199	748.922	666.692	0.330367	0.226085	1.46125	0.143946	0.247255	no	up	unknown	unknown
LmjF.12.T0470	1038.25	894.037	1230.75	1833.67	891.362	1658.4	1257.74	0.392385	0.218493	1.79587	0.0725156	0.144684	no	up	LmjF.12.0470	hypothetical+protein,+unknown+function
LmjF.12.T0480	911.555	1142.2	1432.39	1647.81	1307.73	1560.17	1333.64	0.336657	0.17006	1.97964	0.047744	0.104247	no	up	LmjF.12.0480	hypothetical+protein,+unknown+function
LmjF.16.T1210	4310.58	4533.82	3878.44	4956.41	5172.28	4870.63	4620.36	0.231218	0.095074	2.43198	0.0150165	0.0413628	yes	up	LmjF.16.1210	hypothetical+protein,+conserved
LmjF.12.T0485	526.848	541.672	623.094	860.378	596.508	617.94	627.74	0.267378	0.165633	1.61428	0.106466	0.196372	no	up	unknown	unknown
LmjF.12.T0490	594.829	706.321	968.248	947.315	853.975	1344.68	902.561	0.403931	0.202761	1.99216	0.046354	0.101715	no	up	LmjF.12.0490	hypothetical+protein,+unknown+function
LmjF.12.T0500	6201.67	5829.53	10226.5	6616.21	6913.37	9590.21	7562.92	0.0467833	0.206291	0.226783	0.820593	0.879128	no	up	LmjF.12.0500	hypothetical+protein,+unknown+function
LmjF.12.T0503	1455.4	1370.49	2827.54	1625.82	1690.1	2547.81	1919.53	0.0416254	0.235403	0.176826	0.859645	0.905962	no	up	unknown	unknown
LmjF.16.T1365	832.76	1003.01	1051.81	1094.21	1538.85	1269.68	1131.72	0.400474	0.154871	2.58586	0.00971374	0.0289689	yes	up	unknown	unknown
LmjF.12.T0512	126.691	167.831	180.752	197.857	276.161	195.417	190.785	0.422794	0.19874	2.12737	0.0333898	0.0785956	no	up	unknown	unknown
LmjF.12.T0514	3.09002	0	0	0	3.3989	1.05631	1.25754	0.0383956	0.136639	0.281001	0.77871	0.851467	no	up	unknown	unknown
LmjF.16.T1510	3595.24	3444.91	3545.09	4177.98	3986.91	4225.23	3829.23	0.223599	0.0755208	2.96075	0.00306886	0.0113132	yes	up	LmjF.16.1510	hypothetical+protein,+conserved
LmjF.12.T0517	896.105	638.711	627.635	823.404	967.838	957.014	818.451	0.322381	0.160613	2.00719	0.0447294	0.0992368	no	up	unknown	unknown
LmjF.12.T0540	1390.51	1237.65	1388.79	1478.93	1393.55	1574.95	1410.73	0.143012	0.103834	1.37732	0.168413	0.280904	no	up	LmjF.12.0540	hypothetical+protein,+conserved
LmjF.12.T0545	1968.34	1508.89	1753.02	2098.48	1724.09	1944.66	1832.91	0.134707	0.133997	1.0053	0.314754	0.452321	no	up	unknown	unknown
LmjF.16.T1527	125.146	126.47	75.3889	235.829	213.281	177.46	158.929	0.794409	0.214695	3.70017	0.000215452	0.00128031	yes	up	unknown	unknown
LmjF.16.T1570	1888	1710.92	1830.22	2210.4	2415.77	2461.2	2086.09	0.375546	0.0946549	3.96753	7.26199e-05	0.000518792	yes	up	LmjF.16.1570	hypothetical+protein,+conserved
LmjF.12.T0620	4625.76	4686.53	4845.78	5125.29	5265.75	5446.32	4999.24	0.15874	0.0744544	2.13204	0.0330038	0.0779808	no	up	LmjF.12.0620	hypothetical+protein,+conserved
LmjF.12.T0650	3630.77	3697.84	3887.52	4798.53	3538.26	4332.97	3980.98	0.166585	0.128529	1.29609	0.194944	0.313955	no	up	LmjF.12.0650	hypothetical+protein,+conserved
LmjF.12.T0665	2099.67	2014.76	1801.16	2615.11	2027.45	2070.36	2104.75	0.173042	0.13281	1.30293	0.192598	0.311039	no	up	unknown	unknown
LmjF.16.T1630	1520.29	1360.15	1346.1	1972.57	2030	1917.2	1691.05	0.475935	0.0943858	5.04244	4.59637e-07	7.00089e-06	yes	up	LmjF.16.1630	hypothetical+protein,+conserved
LmjF.17.T0015	2604.89	1689.44	1793.89	3276.63	2951.1	3002.03	2553	0.550807	0.164181	3.35487	0.000794024	0.00377215	yes	up	unknown	unknown
LmjF.17.T0020	1013.53	767.567	805.662	1363.01	1709.65	1667.91	1221.22	0.818582	0.147291	5.55758	2.73547e-08	6.07928e-07	yes	up	LmjF.17.0020	hypothetical+protein,+conserved
LmjF.17.T0175	424.878	450.995	569.504	574.584	623.699	678.149	553.635	0.347469	0.147971	2.34823	0.0188629	0.0496735	yes	up	unknown	unknown
LmjF.12.T0758	0	0	0	0	0	0	0	NA	NA	NA	NA	NA	no	up	unknown	unknown
LmjF.12.T0770	92.7006	35.7933	48.1399	85.9378	113.014	83.4483	76.5056	0.500051	0.267432	1.86982	0.0615082	0.127202	no	up	LmjF.12.0770	hypothetical+protein,+conserved
LmjF.17.T0177	152.956	202.829	245.241	335.757	276.161	336.962	258.318	0.574107	0.186051	3.08576	0.00203034	0.00807367	yes	up	unknown	unknown
LmjF.17.T0238	135.961	118.516	178.935	197.857	215.83	210.205	176.217	0.465476	0.185819	2.505	0.012245	0.0348714	yes	up	unknown	unknown
LmjF.17.T0340	2717.67	2866.64	3562.35	4522.73	5792.58	5479.07	4156.84	0.737463	0.143438	5.14133	2.72803e-07	4.44981e-06	yes	up	LmjF.17.0340	hypothetical+protein,+conserved
LmjF.17.T0440	6530.75	6605.85	7110.17	9111.41	7489.48	8594.12	7573.63	0.304606	0.105803	2.879	0.00398941	0.0139817	yes	up	LmjF.17.0440	hypothetical+protein,+conserved
LmjF.17.T0450	3382.03	3283.44	3403.4	3876.2	3784.68	4057.28	3631.17	0.215081	0.0767979	2.80061	0.00510068	0.0170344	yes	up	LmjF.17.0450	hypothetical+protein,+conserved
LmjF.12.T0850	4302.85	2905.62	4056.47	5315.15	3105.75	4125.94	3968.63	0.136012	0.195576	0.695445	0.486777	0.620798	no	up	LmjF.12.0850	surface+antigen+protein+2,+putative
LmjF.17.T0560	597.919	640.302	625.819	809.414	692.527	791.174	692.859	0.284371	0.113412	2.50741	0.0121619	0.0346726	yes	up	LmjF.17.0560	hypothetical+protein,+conserved
LmjF.17.T0722	135.961	235.44	221.625	373.73	443.557	477.451	314.627	0.968461	0.197719	4.89818	9.67294e-07	1.32485e-05	yes	up	unknown	unknown
LmjF.17.T0740	1158.76	1171.63	1222.57	1398.99	1428.39	1587.63	1327.99	0.3034	0.0979583	3.09723	0.00195337	0.00784281	yes	up	LmjF.17.0740	hypothetical+protein,+conserved
LmjF.17.T0860	5344.19	3129.92	4125.5	10426.5	7441.05	10487	6825.69	1.02881	0.191739	5.36565	8.06567e-08	1.55395e-06	yes	up	LmjF.17.0860	hypothetical+protein,+unknown+function
LmjF.12.T0885	0	0	0	0	0	0	0	NA	NA	NA	NA	NA	no	up	LmjF.12.0885	hypothetical+protein
LmjF.17.T0890	33118.8	15973.4	26208.1	53625.2	48795.5	51701	38237	0.891177	0.20239	4.40326	1.06637e-05	0.00010301	yes	up	LmjF.17.0890	hypothetical+protein,+conserved+(META1)
LmjF.17.T0960	3365.03	3275.48	3396.13	4294.89	4995.54	4980.49	4051.26	0.493784	0.0968757	5.09709	3.44916e-07	5.48864e-06	yes	up	LmjF.17.0960	hypothetical+protein,+unknown+function
LmjF.17.T0985	1595.99	1515.25	1663.1	1815.69	2199.09	2110.5	1816.6	0.346655	0.110801	3.12864	0.00175619	0.00719809	yes	up	unknown	unknown
LmjF.17.T1010	2595.62	1993.29	2208.99	5438.07	4193.4	4759.72	3531.51	1.01706	0.140716	7.22773	4.9113e-13	3.23991e-11	yes	up	LmjF.17.1010	hydrolase,+alpha/beta+fold+family-like+protein
LmjF.17.T1027	999.621	939.375	1110.85	1736.74	2041.04	2008.04	1472.61	0.885169	0.117703	7.52037	5.46206e-14	4.48276e-12	yes	up	unknown	unknown
LmjF.17.T1040	1203.56	1385.6	1270.71	1673.79	1511.66	1532.7	1429.67	0.278125	0.103376	2.69044	0.00713587	0.0224908	yes	up	LmjF.17.1040	hydrolase-like+protein
LmjF.12.T0970	6.18004	3.18163	5.4498	3.99711	5.09836	6.33784	5.0408	0.0295484	0.27461	0.107601	0.914312	0.944686	no	up	LmjF.12.0970	hypothetical+protein,+conserved
LmjF.17.T1050	3853.25	3106.86	3429.74	7234.77	6529.29	6939.94	5182.31	0.959414	0.110327	8.69613	3.4339e-18	5.59243e-16	yes	up	LmjF.17.1050	hydrolase-like+protein
LmjF.17.T1055	781.775	650.642	581.312	1075.22	878.617	1045.74	835.552	0.540015	0.146375	3.68925	0.000224912	0.0013297	yes	up	unknown	unknown
LmjF.17.T1080	1909.63	1823.87	1855.66	2248.37	2350.34	2570	2126.31	0.35031	0.0930683	3.76401	0.000167212	0.00103495	yes	up	LmjF.17.1080	hypothetical+protein,+unknown+function
LmjF.12.T1005	3.09002	7.15866	3.6332	8.99349	7.64753	9.50677	6.67161	0.316911	0.28406	1.11565	0.264573	0.397012	no	up	LmjF.12.1005	surface+antigen+protein+2,+putative
LmjF.12.T1009	1103.14	1136.64	1321.58	1573.86	1125.04	1366.86	1271.18	0.176795	0.148035	1.19428	0.232369	0.358494	no	up	unknown	unknown
LmjF.17.T1190	2558.54	2703.59	2517.81	3601.39	3882.4	3970.66	3205.73	0.545188	0.0868766	6.27544	3.48651e-10	1.29324e-08	yes	up	LmjF.17.1190	hypothetical+protein,+unknown+function
LmjF.17.T1215	1188.11	1176.41	1347.01	2136.45	1786.12	1883.4	1586.25	0.618495	0.115809	5.34063	9.26254e-08	1.74581e-06	yes	up	unknown	unknown
LmjF.17.T1315	1855.56	1656.83	1675.81	1974.57	2271.32	2182.33	1936.07	0.301184	0.103202	2.91838	0.00351858	0.0126115	yes	up	LmjF.17.1315	hypothetical+protein
LmjF.17.T1415	421.788	311.799	318.813	428.69	497.09	500.69	413.145	0.413609	0.156115	2.64938	0.00806403	0.0248252	yes	up	unknown	unknown
LmjF.17.T1417	667.444	706.321	625.819	950.313	935.548	1021.45	817.816	0.520892	0.105795	4.92362	8.4959e-07	1.18863e-05	yes	up	unknown	unknown
LmjF.18.T0015	845.12	691.208	634.902	1147.17	1116.54	1151.37	931.052	0.624845	0.129442	4.82721	1.38459e-06	1.81073e-05	yes	up	unknown	unknown
LmjF.18.T0120	2390.13	2478.49	2208.99	2574.14	3605.39	3351.66	2768.13	0.403321	0.140776	2.86499	0.00417023	0.0144599	yes	up	LmjF.18.0120	ARF-like+2-binding+protein,+putative
LmjF.18.T0137	613.369	396.908	480.491	992.282	811.488	910.537	700.846	0.792156	0.168147	4.71108	2.46409e-06	3.00038e-05	yes	up	unknown	unknown
LmjF.12.T1070	6319.09	4569.61	6668.74	8522.83	5379.61	6840.65	6383.42	0.214102	0.184141	1.1627	0.24495	0.374302	no	up	LmjF.12.1070	surface+antigen+protein+2,+putative
LmjF.18.T0140	4645.84	5166.96	4520.61	5390.1	6204.7	5690.33	5269.76	0.261552	0.101968	2.56505	0.0103162	0.0304432	yes	up	LmjF.18.0140	hypothetical+protein,+conserved
LmjF.18.T0175	159.136	200.442	230.708	339.754	250.669	364.426	257.523	0.600913	0.191934	3.13084	0.00174309	0.00716129	yes	up	unknown	unknown
LmjF.18.T0237	630.364	706.321	723.915	929.328	966.988	869.341	804.376	0.406091	0.10956	3.70657	0.000210086	0.0012527	yes	up	unknown	unknown
LmjF.18.T0240	1109.32	1228.11	1199.86	1376	1402.9	1370.03	1281.04	0.222056	0.0906183	2.45045	0.0142678	0.0395618	yes	up	LmjF.18.0240	hypothetical+protein,+conserved
LmjF.18.T0265	489.768	382.591	492.299	578.581	571.016	640.122	525.729	0.370572	0.141081	2.62667	0.00862261	0.0262679	yes	up	unknown	unknown
LmjF.12.T1145	222.481	221.918	255.232	253.816	222.628	272.527	241.434	0.0871312	0.151495	0.575141	0.565196	0.69014	no	up	unknown	unknown
LmjF.12.T1150	3227.52	2630.41	2766.68	3711.32	3047.97	3481.59	3144.25	0.237186	0.123929	1.91388	0.0556352	0.117552	no	up	LmjF.12.1150	hypothetical+protein,+unknown+function
LmjF.18.T0267	1062.97	933.807	1012.75	1572.86	1450.48	1568.62	1266.91	0.593468	0.10037	5.9128	3.36335e-09	9.5521e-08	yes	up	unknown	unknown
LmjF.18.T0445	4131.35	3510.92	3764.9	5155.27	4217.19	4718.52	4249.69	0.293101	0.115675	2.53384	0.0112822	0.0326922	yes	up	unknown	unknown
LmjF.12.T1180	3056.03	2886.53	3067.33	3186.69	3441.39	3210.12	3141.35	0.124995	0.0831747	1.50279	0.132892	0.232678	no	up	LmjF.12.1180	hypothetical+protein,+conserved
LmjF.12.T1260	12876.1	10967.9	12887.9	11453.7	12704.3	12966.2	12309.3	0.0150024	0.1066	0.140735	0.888079	0.926015	no	up	LmjF.12.1260	hypothetical+protein,+conserved
LmjF.12.T1280	2510.64	2283.61	2269.84	2745.01	2498.19	2656.61	2493.99	0.158366	0.0923875	1.71415	0.0865011	0.165888	no	up	LmjF.12.1280	hypothetical+protein,+unknown+function
LmjF.12.T1305	1347.25	944.147	1024.56	1245.1	1540.55	1565.45	1277.84	0.363263	0.159859	2.27239	0.0230627	0.0584587	no	up	LmjF.12.1305	hypothetical+protein,+conserved
LmjF.18.T0455	429.513	524.173	507.74	558.596	663.636	719.345	567.167	0.379289	0.143586	2.64155	0.00825266	0.0252918	yes	up	unknown	unknown
LmjF.18.T0525	383.162	370.659	456.875	607.56	530.229	563.012	485.25	0.461106	0.134469	3.42909	0.000605616	0.00300587	yes	up	unknown	unknown
LmjF.12.T1335	1976.07	1570.93	1984.64	1675.79	2268.77	2127.4	1933.93	0.125952	0.15041	0.837396	0.40237	0.541218	no	up	unknown	unknown
LmjF.13.T0030	1852.47	1844.55	1803.88	1935.6	2114.97	2137.97	1948.24	0.166417	0.0872556	1.90723	0.0564905	0.11895	no	up	LmjF.13.0030	hypothetical+protein,+conserved
LmjF.13.T0040	2436.48	2532.57	2421.53	2655.08	2451.46	2468.59	2494.29	0.0343721	0.0831475	0.413387	0.679323	0.778942	no	up	LmjF.13.0040	hypothetical+protein,+conserved
LmjF.13.T0070	2085.76	2025.1	1942.85	2671.07	2214.39	2169.66	2184.8	0.212517	0.114329	1.85881	0.063054	0.129679	no	up	LmjF.13.0070	hypothetical+protein,+unknown+function
LmjF.13.T0100	2547.72	2216	2324.34	3463.49	2629.9	2677.74	2643.2	0.290667	0.135493	2.14525	0.0319331	0.0758866	no	up	LmjF.13.0100	hypothetical+protein,+unknown+function
LmjF.18.T0567	60.2554	96.2442	54.498	114.917	104.516	129.926	93.3927	0.573737	0.232444	2.46828	0.0135764	0.038101	yes	up	unknown	unknown
LmjF.18.T0607	1189.66	1263.9	1132.65	1495.92	1442.83	1404.89	1321.64	0.268662	0.0940978	2.85513	0.00430188	0.0148349	yes	up	unknown	unknown
LmjF.13.T0127	1969.89	1625.02	1842.94	1951.59	2601.86	2096.77	2014.68	0.274241	0.13994	1.9597	0.0500303	0.108098	no	up	unknown	unknown
LmjF.18.T0655	923.915	940.17	925.558	1138.18	1126.74	1146.09	1033.44	0.283167	0.0859723	3.2937	0.000988776	0.00449064	yes	up	unknown	unknown
LmjF.13.T0150	1628.44	2162.71	2008.25	1872.65	2340.99	2079.87	2015.49	0.109361	0.140872	0.776312	0.437564	0.574305	no	up	LmjF.13.0150	hypothetical+protein,+conserved
LmjF.18.T0710	1579	1414.23	1638.57	1983.57	1970.51	1967.9	1758.96	0.345755	0.0961405	3.59635	0.000322715	0.00178538	yes	up	LmjF.18.0710	hypothetical+protein,+unknown+function
LmjF.13.T0198	216.301	218.737	227.075	353.744	209.882	278.865	250.767	0.302835	0.192377	1.57417	0.115447	0.208871	no	up	unknown	unknown
LmjF.18.T0910	3480.91	3205.49	3127.28	4160.99	4181.5	4238.96	3732.52	0.352333	0.082738	4.25842	2.05876e-05	0.000178523	yes	up	LmjF.18.0910	hypothetical+protein,+conserved
LmjF.18.T0950	642.724	528.945	554.063	1219.12	887.964	890.467	787.213	0.736014	0.158741	4.63658	3.54229e-06	4.0575e-05	yes	up	LmjF.18.0950	hypothetical+protein,+conserved
LmjF.18.T1022	5801.51	4314.28	4269.92	10152.7	7300	7868.43	6617.8	0.746464	0.164298	4.54334	5.5369e-06	5.88889e-05	yes	up	unknown	unknown
LmjF.13.T0240	3372.76	3329.57	3326.19	3470.49	3207.72	3472.08	3363.13	0.0169923	0.0793842	0.214052	0.830506	0.886135	no	up	LmjF.13.0240	hypothetical+protein,+conserved
LmjF.13.T0245	1857.1	2422.01	2290.73	2422.25	2912.01	2544.64	2408.12	0.246425	0.133851	1.84104	0.065615	0.133915	no	up	unknown	unknown
LmjF.13.T0270	6841.3	8739.13	7437.16	7486.58	10273.2	8298.35	8179.29	0.166743	0.14732	1.13184	0.2577	0.389219	no	up	LmjF.13.0270	hypothetical+protein,+conserved
LmjF.13.T0410	2909.25	3079.02	3043.71	3026.81	3257.85	3220.68	3089.55	0.0716174	0.0810726	0.883374	0.377034	0.515387	no	up	LmjF.13.0410	hypothetical+protein,+conserved
LmjF.13.T0445	13613.1	8588	10395.5	15545.8	10391.3	13282	11969.3	0.237416	0.184566	1.28635	0.19832	0.318014	no	up	unknown	unknown
LmjF.13.T0452	33.9902	45.3382	36.332	38.9718	55.2322	51.7591	43.6039	0.248338	0.248792	0.998176	0.318194	0.455514	no	up	unknown	unknown
LmjF.13.T0454	0	0	0	0	0	0	0	NA	NA	NA	NA	NA	no	up	unknown	unknown
LmjF.13.T0456	6.18004	27.8392	18.166	23.9827	35.6885	16.9009	21.4596	0.254691	0.293762	0.866999	0.385943	0.524333	no	up	unknown	unknown
LmjF.13.T0458	117.421	120.106	83.5636	131.905	180.142	139.433	128.762	0.425524	0.207765	2.0481	0.0405503	0.0919577	no	up	unknown	unknown
LmjF.13.T0490	4375.47	4359.62	3955.65	4527.72	4955.6	4501.98	4446.01	0.137094	0.0921009	1.48852	0.136614	0.23752	no	up	LmjF.13.0490	hypothetical+protein,+conserved
LmjF.18.T1200	1824.66	1870.8	1885.63	2635.09	2013.85	2273.17	2083.87	0.296212	0.121362	2.44072	0.0146578	0.0404497	yes	up	LmjF.18.1200	hypothetical+protein,+conserved
LmjF.18.T1235	905.375	809.724	787.496	988.285	972.086	1023.56	914.421	0.249164	0.103049	2.41791	0.0156098	0.0426478	yes	up	unknown	unknown
LmjF.18.T1248	485.133	457.359	548.613	869.371	593.109	797.512	625.183	0.547723	0.163969	3.3404	0.000836587	0.00393668	yes	up	unknown	unknown
LmjF.18.T1255	539.208	625.189	574.046	850.385	907.507	906.312	733.775	0.589879	0.108744	5.42446	5.81295e-08	1.17876e-06	yes	up	unknown	unknown
LmjF.18.T1267	111.241	90.6763	99.913	210.847	180.992	152.108	140.963	0.75967	0.188647	4.02695	5.65058e-05	0.000419336	yes	up	unknown	unknown
LmjF.18.T1390	2414.85	2422.01	2296.18	3083.77	3257	3258.71	2788.75	0.420746	0.0797822	5.27369	1.3371e-07	2.40288e-06	yes	up	LmjF.18.1390	hypothetical+protein,+conserved
LmjF.18.T1440	3562.79	3199.12	3041.9	4855.49	3975.87	4484.02	3853.2	0.424486	0.115623	3.67129	0.000241334	0.00140369	yes	up	LmjF.18.1440	hypothetical+protein,+conserved
LmjF.13.T0740	3332.58	2820.51	2748.52	3186.69	3472.83	3246.03	3134.53	0.150153	0.109422	1.37223	0.169991	0.282587	no	up	LmjF.13.0740	hypothetical+protein,+unknown+function
LmjF.13.T0750	906.92	948.92	874.693	959.306	961.04	912.65	927.255	0.0515068	0.0950779	0.541733	0.588003	0.708373	no	up	LmjF.13.0750	hypothetical+protein,+conserved
LmjF.18.T1455	2023.96	1801.6	1680.35	2229.39	2398.78	2439.01	2095.51	0.349736	0.106788	3.27505	0.00105643	0.00475713	yes	up	unknown	unknown
LmjF.18.T1500	3000.41	3129.92	2764.87	3329.59	3950.38	3851.3	3337.74	0.312296	0.108095	2.88909	0.00386356	0.0136231	yes	up	LmjF.18.1500	hypothetical+protein,+conserved
LmjF.18.T1628	509.853	534.513	503.198	806.417	827.633	869.341	675.159	0.670742	0.102178	6.56447	5.22195e-11	2.23985e-09	yes	up	unknown	unknown
LmjF.18.T1665	4957.93	3200.72	4010.14	7442.62	5382.16	7048.74	5340.39	0.638745	0.174814	3.65385	0.000258334	0.00148272	yes	up	unknown	unknown
LmjF.13.T0830	4021.66	3810	3877.53	4961.41	3820.37	4362.55	4142.25	0.15987	0.117672	1.3586	0.174273	0.287548	no	up	LmjF.13.0830	hypothetical+protein,+conserved
LmjF.13.T0850	4757.08	4070.89	4055.56	6502.3	3933.38	4978.38	4716.26	0.234462	0.17183	1.3645	0.172412	0.285472	no	up	LmjF.13.0850	hypothetical+protein,+conserved
LmjF.13.T0860	1770.58	1644.9	1631.31	1924.61	1625.53	1685.87	1713.8	0.0521556	0.106334	0.49049	0.623787	0.737242	no	up	LmjF.13.0860	hypothetical+protein,+conserved
LmjF.13.T0875	1256.09	1816.71	2659.5	1776.71	1957.77	2061.91	1921.45	0.0126038	0.209198	0.0602484	0.951958	0.968687	no	up	unknown	unknown
LmjF.13.T0890	1410.59	1613.88	1492.34	1880.64	1750.44	1676.36	1637.37	0.223722	0.101787	2.19795	0.0279524	0.0681196	no	up	LmjF.13.0890	hypothetical+protein,+conserved
LmjF.19.T0205	2022.42	1809.55	1777.54	2352.3	2159.15	2332.33	2075.55	0.280321	0.0977912	2.86652	0.00415006	0.0144043	yes	up	unknown	unknown
LmjF.13.T0920	6023.99	5745.22	5804.04	6949.97	5902.2	6325.17	6125.1	0.122776	0.0946991	1.29648	0.194809	0.31388	no	up	LmjF.13.0920	hypothetical+protein,+conserved
LmjF.19.T0225	1151.03	1196.29	1021.84	1682.78	1729.19	1472.49	1375.6	0.514763	0.115957	4.43927	9.02645e-06	8.86736e-05	yes	up	unknown	unknown
LmjF.19.T0265	2133.66	2138.05	1969.19	2662.07	2651.99	2461.2	2336.03	0.310366	0.0889294	3.49002	0.00048298	0.00249707	yes	up	unknown	unknown
LmjF.13.T0990	1518.74	1526.39	1603.15	1837.67	1443.68	1549.6	1579.87	0.052589	0.119373	0.440543	0.659544	0.765612	no	up	LmjF.13.0990	hypothetical+protein,+conserved
LmjF.13.T1000	2733.12	2653.48	2684.03	3169.71	2889.07	2681.96	2801.89	0.112208	0.0968933	1.15806	0.246839	0.376361	no	up	LmjF.13.1000	hypothetical+protein,+conserved
LmjF.13.T1010	3504.08	3125.95	3355.26	3480.48	4140.71	3790.03	3566.09	0.187122	0.104646	1.78815	0.0737521	0.146531	no	up	LmjF.13.1010	hypothetical+protein,+conserved
LmjF.13.T1030	1373.51	1481.05	1366.99	1612.83	1537.15	1631.99	1500.59	0.174084	0.0896444	1.94193	0.052145	0.111557	no	up	LmjF.13.1030	hypothetical+protein,+conserved
LmjF.13.T1045	1637.71	1410.26	1541.39	1668.79	1943.32	1710.16	1651.94	0.207858	0.111469	1.86472	0.062221	0.128295	no	up	unknown	unknown
LmjF.13.T1050	1844.74	2414.85	2219.89	2279.35	2133.66	2093.6	2164.35	0.00389741	0.123513	0.0315546	0.974827	0.984749	no	up	LmjF.13.1050	hypothetical+protein,+conserved
LmjF.13.T1080	6158.41	6413.36	6146.47	6859.04	7285.55	6292.42	6525.87	0.123683	0.0905249	1.36629	0.171848	0.284856	no	up	LmjF.13.1080	hypothetical+protein,+unknown+function
LmjF.19.T0358	278.102	322.14	373.311	428.69	418.065	475.338	382.608	0.404802	0.147032	2.75317	0.0059022	0.0191826	yes	up	unknown	unknown
LmjF.13.T1140	1963.71	1969.43	1850.21	2106.48	2442.11	2252.05	2097.33	0.227798	0.0974332	2.33799	0.019388	0.0507359	no	up	LmjF.13.1140	hypothetical+protein,+conserved
LmjF.13.T1145	285.827	225.895	295.197	352.745	337.341	329.568	304.429	0.318997	0.149727	2.13053	0.0331281	0.0781172	no	up	unknown	unknown
LmjF.19.T0365	1388.96	1723.65	1782.99	2115.47	2039.34	2117.9	1861.38	0.339517	0.119834	2.83323	0.00460798	0.0157163	yes	up	unknown	unknown
LmjF.19.T0370	3125.55	3619.89	3674.07	4172.98	4375.24	4246.36	3869.02	0.286591	0.0979884	2.92474	0.00344739	0.012429	yes	up	LmjF.19.0370	hypothetical+protein,+conserved
LmjF.13.T1260	1512.56	1189.13	1357	1639.81	1193.02	1325.67	1369.53	0.033778	0.150797	0.223997	0.82276	0.880688	no	up	LmjF.13.1260	hypothetical+protein,+unknown+function
LmjF.13.T1265	321.362	303.845	337.888	443.679	292.306	381.327	346.734	0.193047	0.170993	1.12898	0.258906	0.390462	no	up	unknown	unknown
LmjF.13.T1267	1064.51	1104.02	1099.95	1465.94	1101.24	1075.32	1151.83	0.14607	0.141548	1.03195	0.302097	0.438851	no	up	unknown	unknown
LmjF.19.T0460	1195.84	1208.22	1257.09	1697.77	1717.3	1734.46	1468.45	0.481452	0.0823021	5.84981	4.9214e-09	1.32547e-07	yes	up	LmjF.19.0460	hypothetical+protein,+conserved
LmjF.19.T0595	885.29	598.941	951.898	1724.75	1768.28	2036.56	1327.62	1.07242	0.171802	6.24219	4.31483e-10	1.55081e-08	yes	up	unknown	unknown
LmjF.13.T1300	1690.24	1477.07	1371.53	1749.73	1680.76	1778.82	1624.69	0.19379	0.110143	1.75943	0.078504	0.153893	no	up	LmjF.13.1300	hypothetical+protein,+conserved
LmjF.13.T1330	5963.74	5568.64	5435.27	5761.83	6430.73	6231.16	5898.56	0.116555	0.0891441	1.30749	0.191046	0.30906	no	up	LmjF.13.1330	hypothetical+protein,+conserved
LmjF.13.T1390	1308.62	1055.5	798.396	917.336	1434.34	1059.48	1095.61	0.0968073	0.19874	0.487106	0.626183	0.7389	no	up	LmjF.13.1390	hypothetical+protein,+conserved
LmjF.19.T0600	3785.27	4529.04	4583.28	5860.76	6174.11	6661.07	5265.59	0.514344	0.112342	4.57839	4.68558e-06	5.15349e-05	yes	up	LmjF.19.0600	hypothetical+protein,+unknown+function
LmjF.13.T1415	2382.4	2412.47	2568.67	2276.35	2695.33	2422.11	2459.56	0.00569832	0.101983	0.0558752	0.955441	0.971188	no	up	unknown	unknown
LmjF.19.T0930	3187.35	2638.36	2954.7	3487.48	3389.56	3530.18	3197.94	0.238964	0.101387	2.35696	0.0184255	0.0487557	yes	up	LmjF.19.0930	hypothetical+protein,+conserved
LmjF.13.T1440	5135.61	4123.39	4604.17	4800.53	4556.23	4570.64	4631.76	0.00733363	0.108	0.067904	0.945862	0.964276	no	up	LmjF.13.1440	hypothetical+protein,+conserved
LmjF.19.T0950	2878.35	2510.3	2468.76	3163.71	3148.23	3204.84	2895.7	0.270464	0.0960854	2.81483	0.00488029	0.0164353	yes	up	LmjF.19.0950	hypothetical+protein,+conserved
LmjF.19.T0982	273.467	174.194	108.996	294.787	452.904	269.358	262.284	0.657676	0.254931	2.57982	0.00988518	0.0293825	yes	up	unknown	unknown
LmjF.13.T1475	1018.16	1102.43	1309.77	1294.06	1164.12	1381.65	1211.7	0.151735	0.132047	1.14909	0.250518	0.380745	no	up	unknown	unknown
LmjF.13.T1500	4709.19	4347.69	4586.91	5256.2	4642.05	4864.3	4734.39	0.111285	0.0902135	1.23358	0.217361	0.341455	no	up	LmjF.13.1500	hypothetical+protein,+conserved
LmjF.13.T1505	786.41	715.07	707.566	872.369	773.251	833.426	781.349	0.162949	0.108197	1.50605	0.132055	0.231525	no	up	unknown	unknown
LmjF.19.T0998	618.004	1091.3	1118.12	2117.47	1699.45	1736.57	1396.82	0.842837	0.198716	4.24141	2.22122e-05	0.00019055	yes	up	unknown	unknown
LmjF.19.T0999	166.861	211.578	236.158	347.748	254.068	319.005	255.903	0.511863	0.181391	2.82188	0.00477437	0.0161626	yes	up	unknown	unknown
LmjF.13.T1565	1860.19	1679.1	1723.05	1637.82	2117.52	1963.68	1830.22	0.115669	0.123942	0.933249	0.350691	0.487953	no	up	unknown	unknown
LmjF.19.T1030	1223.65	1229.7	1165.35	1853.66	1430.09	1567.56	1411.67	0.403107	0.12362	3.26085	0.00111078	0.00493636	yes	up	LmjF.19.1030	hypothetical+protein,+conserved
LmjF.19.T1140	2461.2	2402.92	2324.34	3261.64	2572.12	3098.15	2686.73	0.300478	0.116197	2.58594	0.00971148	0.0289689	yes	up	LmjF.19.1140	hypothetical+protein,+unknown+function
LmjF.13.T1645	1169.57	1108	1188.96	1179.15	1147.98	1252.78	1174.41	0.0454534	0.0936638	0.485283	0.627476	0.739839	no	up	unknown	unknown
LmjF.19.T1220	1078.42	1062.66	1040	1506.91	1380.8	1413.34	1247.02	0.425089	0.0902685	4.70916	2.48736e-06	3.01814e-05	yes	up	LmjF.19.1220	hypothetical+protein,+conserved
LmjF.19.T1347	5132.52	3094.93	3690.42	10734.2	7421.51	8281.45	6392.51	1.01401	0.189743	5.34411	9.08639e-08	1.71572e-06	yes	up	LmjF.19.1347	hypothetical+protein,+conserved
LmjF.14.T0002	0	0	0	0	0	0	0	NA	NA	NA	NA	NA	no	up	unknown	unknown
LmjF.14.T0005	109.696	97.0396	79.9304	113.918	130.008	87.6735	103.044	0.188612	0.212437	0.887849	0.374622	0.513032	no	up	unknown	unknown
LmjF.19.T1375	1249.91	1247.2	1113.58	1584.85	1652.72	1591.86	1406.69	0.409504	0.0952785	4.29796	1.72374e-05	0.000154352	yes	up	unknown	unknown
LmjF.19.T1421	1178.84	833.586	1170.8	1552.88	1843.91	1677.42	1376.24	0.624679	0.154285	4.04887	5.14651e-05	0.000385083	yes	up	unknown	unknown
LmjF.19.T1535	1815.39	2449.06	2199.9	2510.18	4788.21	3162.58	2820.89	0.596987	0.203751	2.92999	0.00338977	0.0122509	yes	up	unknown	unknown
LmjF.20.T0098	329.087	364.296	330.621	432.687	455.453	396.115	384.71	0.308962	0.126647	2.43955	0.0147055	0.0405664	yes	up	unknown	unknown
LmjF.14.T0170	866.75	868.584	913.75	1012.27	831.032	922.156	902.423	0.0583713	0.113936	0.512318	0.608428	0.725921	no	up	LmjF.14.0170	hypothetical+protein,+conserved
LmjF.20.T0115	767.87	825.632	596.753	1289.07	1436.04	1453.48	1061.47	0.873563	0.143039	6.10716	1.01423e-09	3.22295e-08	yes	up	unknown	unknown
LmjF.20.T0150	3153.36	4273.72	3294.4	4735.57	6950.76	5203.37	4601.86	0.594906	0.169912	3.50127	0.000463053	0.00241562	yes	up	LmjF.20.0150	hypothetical+protein
LmjF.20.T0190	860.57	688.027	770.238	945.316	1012.87	897.861	862.481	0.29141	0.122924	2.37065	0.0177569	0.0473835	yes	up	LmjF.20.0190	hypothetical+protein,+unknown+function
LmjF.20.T0375	3045.21	2810.97	2961.97	3620.38	3400.6	3455.18	3215.72	0.244419	0.0818829	2.98498	0.002836	0.0106521	yes	up	LmjF.20.0375	hypothetical+protein,+conserved
LmjF.20.T0400	1081.51	1065.05	1185.33	1585.85	1577.94	1479.89	1329.26	0.465297	0.0962634	4.83358	1.34099e-06	1.76521e-05	yes	up	LmjF.20.0400	hypothetical+protein,+conserved
LmjF.20.T0455	196.216	190.102	233.433	407.705	364.532	416.185	301.362	0.873804	0.146038	5.98342	2.185e-09	6.37933e-08	yes	up	unknown	unknown
LmjF.20.T0570	3168.81	2901.64	3052.8	3672.34	3620.68	3373.85	3298.35	0.221538	0.0863139	2.56666	0.0102684	0.0303194	yes	up	LmjF.20.0570	hypothetical+protein,+unknown+function
LmjF.20.T0580	3281.6	3004.25	3634.11	4755.56	3780.43	4612.89	3844.81	0.386165	0.12779	3.02188	0.00251208	0.00963687	yes	up	LmjF.20.0580	hypothetical+protein
LmjF.20.T0590	1946.71	1625.02	1674	2322.32	2146.41	2114.73	1971.53	0.318235	0.108989	2.91988	0.00350171	0.0125726	yes	up	LmjF.20.0590	hypothetical+protein,+conserved
LmjF.14.T0390	1489.39	994.258	1203.5	1609.84	1360.41	1381.65	1339.84	0.222827	0.158243	1.40813	0.159093	0.268583	no	up	LmjF.14.0390	hypothetical+protein,+conserved
LmjF.14.T0395	197.761	145.559	152.594	198.856	136.806	166.897	166.412	0.0241035	0.196239	0.122828	0.902244	0.936102	no	up	unknown	unknown
LmjF.20.T0680	3431.47	3011.41	3226.28	4385.83	4512.89	4180.86	3791.46	0.426332	0.0911535	4.67708	2.90996e-06	3.43105e-05	yes	up	LmjF.20.0680	hypothetical+protein,+conserved
LmjF.14.T0445	797.225	765.976	612.194	759.451	759.655	754.203	741.451	0.0627695	0.130271	0.481838	0.629921	0.741632	no	up	unknown	unknown
LmjF.20.T0820	376.982	352.365	269.765	459.667	500.489	441.536	400.134	0.456883	0.155263	2.94263	0.00325434	0.0118394	yes	up	LmjF.20.0820	hypothetical+protein,+conserved
LmjF.14.T0462	872.93	813.701	881.959	824.404	941.496	884.129	869.77	0.0452649	0.105504	0.429035	0.667898	0.77008	no	up	unknown	unknown
LmjF.14.T0478	156.046	194.079	140.786	185.866	264.265	237.669	196.452	0.424963	0.191956	2.21385	0.0268388	0.0660077	no	up	unknown	unknown
LmjF.20.T0995	506.763	511.446	474.133	902.347	826.783	869.341	681.802	0.774055	0.104813	7.38511	1.52328e-13	1.14224e-11	yes	up	unknown	unknown
LmjF.14.T0495	2054.86	1840.57	1976.46	2106.48	2210.99	2062.97	2042.05	0.118644	0.0905303	1.31054	0.190013	0.307867	no	up	unknown	unknown
LmjF.14.T0500	1844.74	1540.7	1574.99	1807.69	2038.49	2074.59	1813.53	0.247155	0.115761	2.13504	0.0327576	0.0775246	no	up	LmjF.14.0500	hypothetical+protein,+unknown+function
LmjF.14.T0545	347.627	318.163	446.884	474.657	319.497	368.651	379.246	0.0546892	0.187156	0.292212	0.770124	0.846051	no	up	unknown	unknown
LmjF.14.T0550	1271.54	1239.24	1270.71	1567.87	1339.17	1440.8	1354.89	0.195154	0.100441	1.94297	0.0520193	0.111426	no	up	LmjF.14.0550	hypothetical+protein,+unknown+function
LmjF.14.T0555	174.586	215.555	188.926	230.833	203.084	188.023	200.168	0.0876559	0.162176	0.5405	0.588852	0.708971	no	up	unknown	unknown
LmjF.14.T0558	2540	2369.52	2598.65	3445.51	2048.69	2426.34	2571.45	0.0695003	0.174709	0.397806	0.690773	0.788133	no	up	unknown	unknown
LmjF.14.T0560	1637.71	1587.63	1750.29	2103.48	1430.94	1737.63	1707.95	0.0773392	0.148396	0.521167	0.602251	0.720092	no	up	LmjF.14.0560	hypothetical+protein,+unknown+function
LmjF.14.T0565	2311.33	2123.74	1930.14	2141.45	2865.28	2685.13	2342.84	0.258184	0.137536	1.8772	0.0604902	0.125521	no	up	unknown	unknown
LmjF.14.T0610	2838.18	2751.31	2722.18	2482.2	3182.22	2893.23	2811.55	0.0408925	0.115626	0.353663	0.723591	0.812314	no	up	LmjF.14.0610	hypothetical+protein,+conserved
LmjF.20.T1045	1328.71	914.717	1067.25	2189.42	1617.03	2069.31	1531.07	0.756724	0.166607	4.54196	5.57325e-06	5.92151e-05	yes	up	unknown	unknown
LmjF.14.T0702	2742.39	2776.76	2853.88	2899.9	3227.26	3222.79	2953.83	0.155383	0.0875572	1.77465	0.0759557	0.149799	no	up	unknown	unknown
LmjF.20.T1070	2832	2945.39	2818.45	4119.02	3439.69	3767.85	3320.4	0.385628	0.10021	3.84822	0.000118981	0.000787391	yes	up	LmjF.20.1070	hypothetical+protein,+unknown+function
LmjF.20.T1295	1008.89	999.826	964.615	1558.87	1186.22	1288.69	1167.85	0.417897	0.12832	3.25668	0.00112722	0.00499547	yes	up	unknown	unknown
LmjF.14.T0820	3392.84	3223.78	3526.93	3573.41	3397.2	3592.5	3451.11	0.0573271	0.0826805	0.693357	0.488086	0.621698	no	up	LmjF.14.0820	hypothetical+protein,+conserved
LmjF.20.T1420	3938.23	4070.09	4026.49	4546.71	4640.35	4770.28	4332.03	0.210102	0.0720214	2.91721	0.00353175	0.0126369	yes	up	LmjF.20.1420	hypothetical+protein,+conserved
LmjF.14.T0860	22714.7	39383.8	30663.3	25612.5	40572.7	32337.8	31880.8	0.0752684	0.199829	0.376665	0.706423	0.799462	no	up	LmjF.14.0860	small+myristoylated+protein-3,+putative+(SMP-3)
LmjF.20.T1475	2244.9	1996.47	2168.11	2511.18	2926.46	2874.21	2453.56	0.363609	0.105347	3.45155	0.000557381	0.0027998	yes	up	unknown	unknown
LmjF.14.T0895	267.287	285.551	337.888	344.751	260.866	305.273	300.269	0.0245554	0.162225	0.151366	0.879687	0.919749	no	up	unknown	unknown
LmjF.14.T0905	2567.81	2966.87	2453.32	2346.3	3285.04	2903.79	2753.85	0.0891565	0.145603	0.612326	0.540322	0.667509	no	up	unknown	unknown
LmjF.14.T0998	863.66	900.4	874.693	910.341	951.693	832.37	888.86	0.0291191	0.102107	0.285182	0.775504	0.849581	no	up	unknown	unknown
LmjF.14.T1055	268.832	299.868	264.315	347.748	399.371	256.683	306.136	0.241737	0.178659	1.35306	0.176036	0.289724	no	up	unknown	unknown
LmjF.14.T1090	1677.88	2017.95	1787.53	1839.67	2220.33	2045.01	1931.4	0.147049	0.120008	1.22533	0.220453	0.345012	no	up	LmjF.14.1090	hypothetical+protein,+conserved
LmjF.20.T1625	44.8053	71.5866	77.2055	92.9328	152.951	124.644	94.0208	0.724826	0.2398	3.02263	0.00250592	0.00962744	yes	up	unknown	unknown
LmjF.14.T1095	6810.4	5844.65	6360.82	6340.41	7038.28	6877.62	6545.36	0.0891526	0.0982194	0.907689	0.364043	0.501973	no	up	LmjF.14.1095	hypothetical+protein,+unknown+function
LmjF.20.T1660	1509.47	1352.19	1232.56	2291.34	1658.66	1722.84	1627.85	0.437783	0.151444	2.89073	0.00384344	0.013571	yes	up	LmjF.20.1660	hypothetical+protein,+conserved
LmjF.14.T1135	1741.23	1565.36	1604.97	1800.7	1960.32	1856.99	1754.93	0.191052	0.09333	2.04706	0.0406525	0.0921332	no	up	unknown	unknown
LmjF.14.T1136	47.8953	30.2254	29.0656	45.9667	41.6366	35.9144	38.4507	0.174505	0.259475	0.672533	0.501245	0.633346	no	up	unknown	unknown
LmjF.14.T1150	2156.83	1570.13	1777.54	2182.42	1692.65	1907.69	1881.21	0.0675874	0.15004	0.450462	0.652377	0.760511	no	up	LmjF.14.1150	tub+family+protein-like+protein
LmjF.14.T1152	139.051	298.277	221.625	221.84	291.456	242.951	235.867	0.154424	0.227941	0.677475	0.498105	0.630602	no	up	unknown	unknown
LmjF.14.T1166	262.652	276.006	344.246	342.752	283.808	363.37	312.139	0.145737	0.164307	0.886977	0.375091	0.513607	no	up	unknown	unknown
LmjF.14.T1230	2127.48	1917.72	1786.63	2271.36	2116.67	2297.47	2086.22	0.192232	0.10379	1.85212	0.0640092	0.131203	no	up	LmjF.14.1230	hypothetical+protein,+unknown+function
LmjF.21.T0030	5361.18	4910.04	5822.2	8154.1	7718.91	7440.63	6567.84	0.518944	0.0997256	5.20372	1.95336e-07	3.34316e-06	yes	up	LmjF.21.0030	hypothetical+protein,+conserved
LmjF.14.T1290	740.059	893.241	834.728	959.306	840.379	805.962	845.613	0.0713253	0.125173	0.569812	0.568805	0.693005	no	up	LmjF.14.1290	hypothetical+protein,+conserved
LmjF.14.T1310	1821.57	1918.52	1696.7	1884.64	1745.34	1909.8	1829.43	0.0258225	0.0968123	0.266728	0.789679	0.858361	no	up	LmjF.14.1310	hypothetical+protein,+conserved
LmjF.14.T1355	2238.72	2026.7	2175.38	2166.43	2476.95	2439.01	2253.86	0.134023	0.0996968	1.3443	0.17885	0.293429	no	up	LmjF.14.1355	pteridine+transporter
LmjF.21.T0190	3103.92	3291.39	3149.98	3733.3	3476.23	3743.55	3416.4	0.193778	0.081586	2.37514	0.0175424	0.0469553	yes	up	LmjF.21.0190	hypothetical+protein,+conserved
LmjF.14.T1380	1646.98	1622.63	1551.38	1698.77	1906.78	1874.95	1716.91	0.180987	0.0935201	1.93527	0.0529569	0.1129	no	up	LmjF.14.1380	hypothetical+protein,+unknown+function
LmjF.21.T0200	4775.62	4225.2	4364.38	5393.1	5363.47	5190.69	4885.41	0.250231	0.0861406	2.90491	0.00367357	0.0130637	yes	up	LmjF.21.0200	major+vault+protein-like+protein
LmjF.14.T1397	1747.41	1461.16	1420.58	1632.82	1693.5	1567.56	1587.17	0.0798749	0.114475	0.697747	0.485336	0.619629	no	up	unknown	unknown
LmjF.21.T0260	2376.22	2014.76	2300.72	3635.37	2951.95	3580.88	2809.99	0.576279	0.123479	4.66704	3.05575e-06	3.56663e-05	yes	up	LmjF.21.0260	hypothetical+protein,+conserved
LmjF.14.T1402	3531.89	3296.16	3688.61	3907.17	3600.29	3998.12	3670.37	0.126339	0.0930308	1.35804	0.174452	0.287799	no	up	unknown	unknown
LmjF.21.T0280	1612.99	1540.7	1436.93	1933.6	1811.62	1897.13	1705.49	0.29138	0.0921856	3.16079	0.00157341	0.00659945	yes	up	LmjF.21.0280	hypothetical+protein,+conserved
LmjF.21.T0310	2708.4	2770.4	2503.27	3129.74	3263.8	2930.2	2884.3	0.218838	0.0927298	2.35995	0.0182775	0.0484749	yes	up	LmjF.21.0310	hypothetical+protein,+conserved
LmjF.15.T0070	1971.43	2048.17	2120.88	2070.5	2171.9	2014.38	2066.21	0.0258672	0.0853098	0.303215	0.761726	0.840734	no	up	LmjF.15.0070	hypothetical+protein,+conserved
LmjF.21.T0350	712.249	777.112	730.273	1403.98	941.496	1039.41	934.087	0.558955	0.159329	3.50818	0.000451183	0.0023696	yes	up	LmjF.21.0350	hypothetical+protein,+conserved
LmjF.15.T0110	3012.77	2890.51	3012.83	2969.85	2861.88	3238.64	2997.75	0.02416	0.089057	0.271287	0.78617	0.856493	no	up	LmjF.15.0110	hypothetical+protein,+conserved
LmjF.21.T0406	432.603	332.48	359.687	556.597	465.65	610.546	459.594	0.501025	0.156723	3.19688	0.00138921	0.00594616	yes	up	unknown	unknown
LmjF.15.T0125	3428.38	2884.94	3194.49	3294.62	3968.22	3918.9	3448.26	0.224929	0.118388	1.89994	0.0574415	0.120514	no	up	unknown	unknown
LmjF.15.T0165	440.328	550.421	628.544	574.584	579.513	634.841	568.038	0.12831	0.14984	0.856314	0.391824	0.530456	no	up	unknown	unknown
LmjF.21.T0440	10813.5	9433.52	8660.64	14581.5	16062.4	12734.8	12047.7	0.556347	0.128571	4.32717	1.51039e-05	0.000138094	yes	up	LmjF.21.0440	ubiquitin-conjugating+enzyme-like+protein
LmjF.15.T0185	1370.42	1550.25	1492.34	1514.9	1475.12	1586.57	1498.27	0.0485607	0.0955404	0.508274	0.611261	0.727386	no	up	LmjF.15.0185	hypothetical+protein,+conserved
LmjF.21.T0450	1481.66	1504.11	1623.13	2229.39	1757.23	1957.34	1758.81	0.350349	0.119197	2.93925	0.00329008	0.0119444	yes	up	LmjF.21.0450	hypothetical+protein,+unknown+function
LmjF.21.T0460	3945.95	3896.7	3775.8	4826.51	4683.69	4818.87	4324.59	0.298214	0.0717003	4.15918	3.19399e-05	0.000259073	yes	up	LmjF.21.0460	hypothetical+protein,+unknown+function
LmjF.15.T0310	2787.2	2936.64	2654.05	3684.33	2994.43	3243.92	3050.1	0.234782	0.110984	2.11547	0.0343903	0.0805687	no	up	LmjF.15.0310	hypothetical+protein,+conserved
LmjF.21.T0590	2600.25	2692.45	2902.02	3693.33	3949.53	3734.05	3261.94	0.461819	0.0879386	5.25161	1.50778e-07	2.67728e-06	yes	up	LmjF.21.0590	hypothetical+protein,+unknown+function
LmjF.21.T0690	874.475	939.375	815.653	1117.19	1130.14	1070.04	991.145	0.324348	0.102489	3.1647	0.00155244	0.00652991	yes	up	LmjF.21.0690	hypothetical+protein,+conserved
LmjF.21.T0735	1050.61	1217.77	1047.27	1269.08	1651.87	1443.97	1280.09	0.374264	0.133502	2.80343	0.00505624	0.0169135	yes	up	LmjF.21.0735	hypothetical+protein,+conserved
LmjF.21.T0815	840.485	905.968	854.71	1377	1248.25	1229.54	1075.99	0.548626	0.100641	5.45133	4.99936e-08	1.04635e-06	yes	up	unknown	unknown
LmjF.15.T0430	1192.75	1329.12	1206.22	1350.02	1326.42	1162.99	1261.26	0.0400329	0.108942	0.367469	0.713269	0.804589	no	up	LmjF.15.0430	hypothetical+protein,+conserved
LmjF.21.T0824	254.927	200.442	304.28	525.62	316.098	467.944	344.885	0.669461	0.20854	3.21023	0.00132627	0.00570052	yes	up	unknown	unknown
LmjF.15.T0433	15.4501	0.795406	5.4498	11.9913	5.09836	23.2388	10.3373	0.243932	0.258547	0.943474	0.345438	0.482383	no	up	unknown	unknown
LmjF.15.T0435.2-snoRNAs	0	0	0	0	0	0	0	NA	NA	NA	NA	NA	no	up	LmjF.15.snoRNA0066	H/ACA-like+snoRNA
LmjF.15.T0490	1146.4	1036.41	998.222	1227.11	1028.17	1215.81	1108.69	0.121853	0.118903	1.02482	0.30545	0.442243	no	up	LmjF.15.0490	hypothetical+protein,+conserved
LmjF.21.T0827	2754.75	2606.55	2321.61	4211.95	4775.46	4286.5	3492.8	0.762609	0.107447	7.09755	1.26987e-12	7.69528e-11	yes	up	LmjF.21.0827	hypothetical+protein,+conserved
LmjF.21.T0834	548.478	461.336	455.058	601.565	695.076	735.19	582.784	0.4503	0.135585	3.32116	0.00089645	0.00416757	yes	up	unknown	unknown
LmjF.15.T0525	285.827	419.975	445.067	412.701	423.163	424.636	401.895	0.11173	0.170509	0.655271	0.512293	0.643407	no	up	unknown	unknown
LmjF.15.T0540	5943.65	6285.3	5796.77	7722.41	5606.49	6698.04	6342.11	0.143747	0.130876	1.09834	0.272056	0.406193	no	up	LmjF.15.0540	hypothetical+protein,+conserved
LmjF.15.T0550	4173.07	3556.26	3312.57	4310.88	4263.92	4268.54	3980.87	0.211164	0.11064	1.90858	0.0563166	0.118679	no	up	LmjF.15.0550	hypothetical+protein,+unknown+function
LmjF.15.T0570	2221.72	1761.03	1927.41	2718.03	2153.21	2539.36	2220.13	0.309629	0.133974	2.31112	0.0208264	0.0537577	no	up	LmjF.15.0570	hypothetical+protein,+unknown+function
LmjF.21.T0835	2694.5	2324.18	2587.75	3297.61	3711.6	3947.42	3093.84	0.507648	0.111639	4.54722	5.43598e-06	5.82314e-05	yes	up	LmjF.21.0835	hypothetical+protein,+conserved
LmjF.21.T0843	2149.11	1871.59	1892.9	2561.15	2438.71	2528.8	2240.38	0.34083	0.0956526	3.56321	0.000366347	0.00197846	yes	up	LmjF.21.0843	hypothetical+protein,+conserved
LmjF.21.T0882	1160.3	1243.22	1249.82	1728.75	2191.44	2156.98	1621.75	0.699394	0.123448	5.66547	1.46619e-08	3.48908e-07	yes	up	LmjF.21.0882	hypothetical+protein,+conserved
LmjF.15.T0607	570.108	742.114	655.793	602.564	878.617	823.92	712.186	0.205307	0.168463	1.21871	0.222954	0.347882	no	up	unknown	unknown
LmjF.15.T0610	5585.21	6826.18	5787.69	5258.2	8170.96	6506.85	6355.85	0.120332	0.163205	0.737301	0.460939	0.597633	no	up	LmjF.15.0610	hypothetical+protein,+unknown+function
LmjF.15.T0630	11572.1	9770.77	14584.6	13102.5	11720.3	15846.7	12766.2	0.163244	0.165662	0.985404	0.324426	0.461385	no	up	LmjF.15.0630	hypothetical+protein,+unknown+function
LmjF.15.T0635	1713.42	1752.28	1689.44	1671.79	2025.75	1909.8	1793.75	0.117426	0.105964	1.10817	0.26779	0.401031	no	up	unknown	unknown
LmjF.21.T0883	4152.98	4140.89	3597.78	4760.56	5738.2	5445.26	4639.28	0.406934	0.113787	3.57629	0.000348505	0.00190181	yes	up	LmjF.21.0883	hypothetical+protein,+conserved
LmjF.21.T0905	1809.21	1520.02	1577.72	2184.42	2097.12	2132.68	1886.86	0.376887	0.102275	3.68502	0.00022868	0.00134815	yes	up	LmjF.21.0905	hypothetical+protein,+conserved
LmjF.21.T1020	3762.1	3465.59	3459.71	4809.52	3969.92	4247.41	3952.37	0.276284	0.106534	2.5934	0.00950328	0.0284798	yes	up	LmjF.21.1020	dynein+arm+light+chain,+putative
LmjF.15.T0700	2669.78	2277.25	2161.75	3004.83	2502.44	2521.41	2522.91	0.168107	0.127009	1.32358	0.185642	0.302193	no	up	LmjF.15.0700	hypothetical+protein,+conserved
LmjF.21.T1030	4449.63	4479.73	4394.36	6441.34	5229.21	5863.56	5142.97	0.383173	0.104069	3.68191	0.000231494	0.00136013	yes	up	LmjF.21.1030	hypothetical+protein,+conserved
LmjF.15.T0755	242.566	172.603	180.752	211.847	240.472	203.867	208.685	0.138332	0.175736	0.787155	0.431191	0.567534	no	up	unknown	unknown
LmjF.21.T1100	1189.66	870.175	1007.3	1345.03	1299.23	1405.95	1186.22	0.382475	0.133924	2.85592	0.0042912	0.0148103	yes	up	LmjF.21.1100	hypothetical+protein,+conserved
LmjF.21.T1130	2697.59	2221.57	2392.46	3243.65	3301.19	3347.44	2867.32	0.424172	0.102603	4.13413	3.56307e-05	0.000284025	yes	up	LmjF.21.1130	hypothetical+protein,+conserved
LmjF.21.T1140	2408.67	2236.68	2330.7	2620.1	2798.15	2768.58	2527.15	0.227315	0.0830978	2.73551	0.0062284	0.0200738	yes	up	LmjF.21.1140	hypothetical+protein,+conserved
LmjF.15.T0780	3174.99	3464.79	3315.29	3612.39	4054.89	3707.64	3555	0.187104	0.0913008	2.04931	0.0404315	0.0917374	no	up	LmjF.15.0780	hypothetical+protein,+conserved
LmjF.21.T1153	922.37	766.772	818.378	1447.95	1220.21	1405.95	1096.94	0.671084	0.122569	5.47517	4.37096e-08	9.27385e-07	yes	up	unknown	unknown
LmjF.21.T1155	2507.55	2626.43	2793.02	3992.11	3409.1	3716.09	3174.05	0.472115	0.10127	4.66192	3.13274e-06	3.64832e-05	yes	up	unknown	unknown
LmjF.21.T1160	3349.58	3321.62	3486.06	5244.21	4391.38	5269.92	4177.13	0.53463	0.105353	5.07466	3.88195e-07	6.07531e-06	yes	up	LmjF.21.1160	hypothetical+protein,+conserved
LmjF.21.T1200	1895.73	2103.05	1946.49	2385.27	2262.82	2274.23	2144.6	0.213005	0.0883591	2.41068	0.0159229	0.0434233	yes	up	LmjF.21.1200	hypothetical+protein,+conserved
LmjF.21.T1260	2217.09	1803.19	1886.54	3142.73	2576.37	3120.33	2457.71	0.55335	0.128901	4.29283	1.76411e-05	0.00015756	yes	up	LmjF.21.1260	hypothetical+protein,+conserved
LmjF.21.T1270	6566.29	5804.08	5911.22	8641.75	8149.72	8397.64	7245.12	0.452466	0.0879853	5.14252	2.71081e-07	4.44957e-06	yes	up	LmjF.21.1270	hypothetical+protein,+conserved
LmjF.21.T1272	1755.13	1794.44	1743.94	2563.15	2585.72	2515.07	2159.57	0.524582	0.0759696	6.90516	5.01473e-12	2.66676e-10	yes	up	unknown	unknown
LmjF.21.T1335	1169.57	965.623	989.139	1344.03	1216.81	1279.19	1160.73	0.288956	0.115225	2.50776	0.0121498	0.0346476	yes	up	unknown	unknown
LmjF.15.T0850	3314.04	3124.36	3101.84	3810.24	2985.09	3491.1	3304.45	0.104371	0.115869	0.900764	0.367714	0.505965	no	up	LmjF.15.0850	hypothetical+protein,+conserved
LmjF.21.T1360	4438.81	4879.82	4262.65	6887.02	7350.98	6849.1	5778.06	0.61847	0.0921615	6.71072	1.93663e-11	9.30206e-10	yes	up	LmjF.21.1360	hypothetical+protein,+conserved
LmjF.21.T1370	5673.27	5292.63	5077.4	6239.49	6137.57	6287.14	5784.58	0.214687	0.0813949	2.63759	0.00834963	0.0255365	yes	up	LmjF.21.1370	hypothetical+protein,+unknown+function
LmjF.21.T1387	106.606	54.883	58.1312	134.902	114.713	108.8	96.3392	0.577357	0.240651	2.39915	0.0164332	0.0445123	yes	up	unknown	unknown
LmjF.15.T0900	974.901	909.15	871.968	1107.2	966.138	1073.21	983.761	0.186047	0.107552	1.72984	0.0836585	0.161357	no	up	LmjF.15.0900	hypothetical+protein,+conserved
LmjF.15.T0915	341.447	298.277	373.311	376.727	350.937	388.721	354.904	0.132703	0.13888	0.955527	0.339311	0.476477	no	up	unknown	unknown
LmjF.15.T0930	2431.84	2603.37	2327.97	3065.78	2561.07	2642.88	2605.49	0.161061	0.109564	1.47003	0.141555	0.243993	no	up	LmjF.15.0930	calmodulin-like+protein
LmjF.15.T0940	3904.24	4305.54	3883.89	4524.73	3849.26	4214.67	4113.72	0.0554914	0.102227	0.542828	0.587248	0.707863	no	up	LmjF.15.0940	hypothetical+protein,+conserved
LmjF.15.T0955	2702.22	2395.76	2485.11	2369.29	2768.41	2608.02	2554.8	0.0309442	0.103771	0.298196	0.765554	0.84305	no	up	unknown	unknown
LmjF.21.T1460	2002.33	1941.59	2114.52	2700.05	2396.23	2632.32	2297.84	0.341606	0.0943613	3.6202	0.00029438	0.00165053	yes	up	LmjF.21.1460	hypothetical+protein,+conserved
LmjF.15.T1050	0	0	0	0	0	0	0	NA	NA	NA	NA	NA	no	up	LmjF.15.1050	developmentally+regulated+protein,+putative
LmjF.15.T1070	0	0	0	0	0	0	0	NA	NA	NA	NA	NA	no	up	LmjF.15.1070	developmentally+regulated+protein,+putative
LmjF.21.T1490	2402.49	2614.5	2639.52	3060.79	2889.92	3118.22	2787.57	0.237207	0.0877461	2.70334	0.00686475	0.0217717	yes	up	LmjF.21.1490	hypothetical+protein,+unknown+function
LmjF.15.T1090	0	0	0	0	0	0	0	NA	NA	NA	NA	NA	no	up	LmjF.15.1090	developmentally+regulated+protein,+putative
LmjF.15.T1110	0	0	0	0	0	0	0	NA	NA	NA	NA	NA	no	up	LmjF.15.1110	developmentally+regulated+protein,+putative
LmjF.15.T1130	0	0	0	0	0	0	0	NA	NA	NA	NA	NA	no	up	LmjF.15.1130	developmentally+regulated+protein,+putative
LmjF.15.T1150	0	0	0	0	0	0	0	NA	NA	NA	NA	NA	no	up	LmjF.15.1150	developmentally+regulated+protein,+putative
LmjF.15.T1155	0	0	0	0	0	0	0	NA	NA	NA	NA	NA	no	up	unknown	unknown
LmjF.21.T1535	1345.7	1257.54	1446.92	1702.77	1940.77	2031.28	1620.83	0.467904	0.113478	4.12328	3.73513e-05	0.000295605	yes	up	unknown	unknown
LmjF.21.T1564	2337.6	2465.76	2450.59	2777.99	3123.59	3075.97	2705.25	0.299505	0.0904156	3.31254	0.000924534	0.00426579	yes	up	unknown	unknown
LmjF.21.T1568	1515.65	1613.08	1504.14	1828.68	2302.76	2220.36	1830.78	0.435596	0.118739	3.66851	0.000243973	0.00141274	yes	up	LmjF.21.1568	hypothetical+protein,+conserved
LmjF.15.T1225	2170.74	1757.85	2267.12	2457.22	2375.83	2699.92	2288.11	0.268828	0.126734	2.12119	0.0339054	0.0796656	no	up	unknown	unknown
LmjF.22.T0020	157.591	107.38	109.904	147.893	227.727	194.361	157.476	0.523441	0.213045	2.45696	0.0140119	0.0389977	yes	up	LmjF.22.0020	hypothetical+protein,+unknown+function
LmjF.15.T1270	3374.3	3335.14	3293.5	3265.64	3526.36	3343.21	3356.36	0.0190741	0.0776153	0.245752	0.805874	0.868358	no	up	LmjF.15.1270	hypothetical+protein,+conserved
LmjF.15.T1370	1504.84	1466.73	1412.41	1417.97	1742.79	1567.56	1518.72	0.106162	0.110799	0.958157	0.337983	0.475361	no	up	LmjF.15.1370	hypothetical+protein,+conserved
LmjF.15.T1430	1796.85	1461.16	1718.5	2232.39	1775.08	2299.58	1880.59	0.32227	0.138854	2.32093	0.0202907	0.0525834	no	up	LmjF.15.1430	hypothetical+protein,+conserved
LmjF.15.T1465	1197.38	1199.47	1212.58	1307.05	1547.35	1424.96	1314.8	0.2383	0.10256	2.32353	0.0201508	0.0523118	no	up	LmjF.15.1465	hypothetical+protein,+conserved
LmjF.15.T1520	29844.9	26698.6	29512.5	27908.8	31129.7	31483.2	29429.6	0.0711179	0.0948724	0.749616	0.453486	0.590835	no	up	LmjF.15.1520	hypothetical+protein,+conserved
LmjF.22.T0035	528.393	504.288	512.281	579.581	745.21	788.005	609.626	0.424084	0.142899	2.96772	0.00300018	0.0111047	yes	up	unknown	unknown
LmjF.22.T0050	4228.69	4121	4021.95	4495.75	4986.19	5048.09	4483.61	0.227114	0.0872857	2.60196	0.00926935	0.027883	yes	up	LmjF.22.0050	hypothetical+protein,+conserved
LmjF.22.T0070	1461.58	1324.35	1403.32	1975.57	1696.9	2006.98	1644.79	0.424178	0.108806	3.89849	9.67963e-05	0.000665679	yes	up	LmjF.22.0070	hypothetical+protein,+conserved
LmjF.16.T0085	1908.09	1747.51	1764.83	1979.57	2059.74	1905.58	1894.22	0.13206	0.089329	1.47835	0.139314	0.241008	no	up	unknown	unknown
LmjF.22.T0240	2773.29	2480.08	2230.78	3331.59	2829.59	3141.46	2797.8	0.301145	0.119732	2.51515	0.0118981	0.0340699	yes	up	LmjF.22.0240	hypothetical+protein,+unknown+function
LmjF.22.T0360	1401.32	1249.58	1263.45	1980.57	1801.42	1942.55	1606.48	0.534691	0.0982128	5.44421	5.20348e-08	1.07398e-06	yes	up	LmjF.22.0360	hypothetical+protein,+conserved
LmjF.16.T0130	2203.18	1897.84	1925.6	2066.51	2421.72	2037.62	2092.08	0.111907	0.116972	0.956698	0.33872	0.475998	no	up	LmjF.16.0130	hypothetical+protein,+unknown+function
LmjF.16.T0135	2396.31	2151.57	2224.43	2441.23	2782.85	2731.61	2454.67	0.226819	0.0993774	2.2824	0.0224658	0.0572102	no	up	unknown	unknown
LmjF.22.T0412	981.081	839.154	985.505	1130.18	1288.18	1281.3	1084.23	0.384495	0.117252	3.27922	0.00104095	0.00469486	yes	up	unknown	unknown
LmjF.16.T0185	329.087	363.501	316.997	399.711	502.188	360.201	378.614	0.296861	0.159219	1.86449	0.0622535	0.128336	no	up	unknown	unknown
LmjF.22.T0510	1358.06	1188.34	1130.83	1699.77	1460.68	1593.97	1405.28	0.357591	0.116473	3.07016	0.00213941	0.00842748	yes	up	LmjF.22.0510	hypothetical+protein,+conserved
LmjF.16.T0270	1697.97	1776.94	1769.37	1537.89	1949.27	1769.31	1750.12	0.00313058	0.11552	0.0270998	0.97838	0.987166	no	up	LmjF.16.0270	hypothetical+protein,+conserved
LmjF.22.T0540	2597.16	2577.12	2346.14	3414.53	2753.96	3034.77	2787.28	0.280138	0.113573	2.46659	0.0136407	0.0382299	yes	up	LmjF.22.0540	hypothetical+protein,+conserved
LmjF.22.T0695	13.9051	8.74947	6.3581	44.9675	18.694	15.8446	18.0865	0.68902	0.293389	2.34849	0.0188497	0.0496512	yes	up	unknown	unknown
LmjF.22.T1070	3108.56	3348.66	3813.04	4651.63	4089.73	4523.11	3922.46	0.354007	0.113043	3.1316	0.00173858	0.0071456	yes	up	LmjF.22.1070	hypothetical+protein,+conserved
LmjF.16.T0360	3450.01	3146.63	3139.99	3669.35	3477.08	3513.28	3399.39	0.128954	0.0850216	1.51672	0.129337	0.227909	no	up	LmjF.16.0360	hypothetical+protein,+conserved
LmjF.16.T0400	3348.03	3168.9	2974.68	3090.76	3624.08	3174.2	3230.11	0.0581387	0.104957	0.553927	0.579628	0.702565	no	up	LmjF.16.0400	hypothetical+protein,+conserved
LmjF.16.T0410	2688.32	3072.66	2624.08	3150.72	3269.75	3179.49	2997.5	0.188902	0.0978775	1.92998	0.0536087	0.114127	no	up	LmjF.16.0410	hypothetical+protein,+conserved
LmjF.22.T1100	3893.42	3811.59	3932.03	4743.57	4857.88	4460.79	4283.21	0.268448	0.0783799	3.42496	0.000614895	0.00304179	yes	up	LmjF.22.1100	hypothetical+protein,+conserved
LmjF.16.T0450	1770.58	1907.38	1812.06	1706.77	2037.64	1978.46	1868.82	0.0573919	0.106437	0.539208	0.589743	0.709557	no	up	LmjF.16.0450	hypothetical+protein,+conserved
LmjF.22.T1130	1246.82	1168.45	1269.8	1488.92	1566.89	1402.78	1357.28	0.26858	0.0964563	2.78447	0.00536145	0.0177461	yes	up	LmjF.22.1130	hypothetical+protein,+conserved
LmjF.22.T1260	973.356	967.214	812.02	1736.74	1316.23	1483.06	1214.77	0.677698	0.139967	4.84183	1.28648e-06	1.70381e-05	yes	up	LmjF.22.1260	hypothetical+protein,+conserved
LmjF.22.T1304	574.743	696.776	700.299	832.398	847.177	965.465	769.476	0.397807	0.127918	3.10985	0.00187184	0.0075856	yes	up	unknown	unknown
LmjF.16.T0490	3392.84	3417.86	3650.46	4126.02	3139.74	3428.77	3525.95	0.0300238	0.123664	0.242786	0.808171	0.870293	no	up	LmjF.16.0490	hypothetical+protein,+conserved
LmjF.22.T1400	4922.4	4835.28	4970.22	7422.63	5535.96	6778.32	5744.14	0.402418	0.124223	3.23947	0.00119751	0.00523777	yes	up	LmjF.22.1400	hypothetical+protein,+conserved
LmjF.16.T0498	389.342	320.549	317.905	783.433	281.259	419.354	418.64	0.401411	0.252226	1.59147	0.111504	0.203432	no	up	unknown	unknown
LmjF.16.T0500	1565.09	916.308	960.073	3021.81	1057.06	1400.66	1486.84	0.378806	0.291293	1.30043	0.193453	0.312033	no	up	LmjF.16.0500	hypothetical+protein,+unknown+function
LmjF.16.T0545	1342.61	1464.34	1179.88	1533.89	1719	1555.94	1465.94	0.25913	0.118424	2.18815	0.0286586	0.069467	no	up	unknown	unknown
LmjF.22.T1487	180.766	206.806	197.101	279.798	300.803	256.683	236.993	0.479459	0.145594	3.29313	0.000990798	0.0044959	yes	up	unknown	unknown
LmjF.22.T1625	392.432	342.82	379.669	880.363	690.827	845.046	588.526	1.05195	0.1386	7.58984	3.20295e-14	2.75903e-12	yes	up	unknown	unknown
LmjF.23.T0140	6002.36	4509.95	5556.98	9868.86	6762.12	8707.14	6901.24	0.603436	0.161145	3.74468	0.000180624	0.00110614	yes	up	LmjF.23.0140	hypothetical+protein,+conserved
LmjF.16.T0655	2277.34	2146.8	2292.55	2344.3	2657.94	2346.06	2344.17	0.126941	0.0963565	1.31741	0.187701	0.304879	no	up	unknown	unknown
LmjF.16.T0670	902.285	1130.27	1044.54	1094.21	1069.8	1178.84	1069.99	0.110586	0.119391	0.926244	0.354319	0.49161	no	up	LmjF.16.0670	hypothetical+protein,+conserved
LmjF.23.T0223	1008.89	913.922	878.326	1081.22	1276.29	1154.54	1052.2	0.316436	0.11452	2.76315	0.0057246	0.0187345	yes	up	LmjF.23.0223	hypothetical+protein,+conserved
LmjF.23.T0440	1955.98	1574.9	1598.61	3157.72	2491.4	2409.44	2198.01	0.61083	0.144764	4.21948	2.44867e-05	0.000207332	yes	up	LmjF.23.0440	hypothetical+protein,+conserved
LmjF.16.T0750	2745.48	2739.38	2618.63	2719.03	3257.85	2917.52	2832.98	0.130714	0.101578	1.28683	0.198153	0.317884	no	up	LmjF.16.0750	hypothetical+protein,+unknown+function
LmjF.23.T0541	242.566	233.054	214.359	382.723	384.076	334.849	298.605	0.640841	0.136885	4.6816	2.84651e-06	3.37918e-05	yes	up	unknown	unknown
LmjF.16.T0775	5660.91	5140.71	5542.45	5843.77	5912.39	5860.39	5660.11	0.106782	0.0787763	1.35551	0.175255	0.288803	no	up	unknown	unknown
LmjF.16.T0783	208.576	229.077	266.132	206.85	199.686	304.217	235.756	0.0071525	0.194034	0.0368622	0.970595	0.982472	no	up	unknown	unknown
LmjF.23.T0542	2467.38	2124.53	1865.65	2916.89	2730.17	2749.57	2475.7	0.362924	0.123329	2.94274	0.00325327	0.0118394	yes	up	LmjF.23.0542	hypothetical+protein
LmjF.23.T0545	2215.54	1995.67	2043.67	2972.85	2393.68	2618.59	2373.33	0.339114	0.11445	2.96299	0.00304669	0.0112489	yes	up	unknown	unknown
LmjF.23.T0605	329.087	167.035	267.948	698.495	332.243	480.62	379.238	0.762218	0.24669	3.08979	0.002003	0.00799588	yes	up	unknown	unknown
LmjF.16.T0860	1345.7	1564.56	1630.4	1652.8	1416.49	1602.42	1535.4	0.0368942	0.11892	0.310244	0.756375	0.836911	no	up	LmjF.16.0860	hypothetical+protein,+conserved
LmjF.16.T0880	1392.05	1351.4	1383.34	1431.96	1413.09	1314.05	1380.98	0.0118764	0.0882689	0.134548	0.892969	0.929255	no	up	LmjF.16.0880	hypothetical+protein,+conserved
LmjF.16.T0895	1895.73	1541.5	1713.05	2140.45	1527.81	1802.06	1770.1	0.0818768	0.147636	0.554584	0.579179	0.702279	no	up	LmjF.16.0895	hypothetical+protein,+conserved
LmjF.16.T0900	7513.38	7099.8	8085.69	9792.92	6466.41	8379.69	7889.65	0.109665	0.152331	0.719917	0.471576	0.60748	no	up	LmjF.16.0900	hypothetical+protein,+conserved
LmjF.16.T0925	71.0704	81.1315	58.1312	85.9378	80.724	72.8852	74.98	0.157288	0.214266	0.734077	0.462902	0.599506	no	up	unknown	unknown
LmjF.23.T0750	4383.19	3210.26	3607.77	5083.32	4370.14	4698.46	4225.52	0.319274	0.135528	2.35577	0.0184842	0.0488862	yes	up	LmjF.23.0750	hypothetical+protein,+conserved
LmjF.23.T0775	1529.56	1018.92	1228.02	2163.43	1419.04	1814.74	1528.95	0.460459	0.183124	2.51447	0.0119213	0.0341268	yes	up	unknown	unknown
LmjF.16.T1003	753.964	731.774	735.723	919.335	665.335	815.469	770.267	0.104413	0.139878	0.746457	0.455391	0.592201	no	up	unknown	unknown
LmjF.16.T1005	903.83	846.312	933.732	1064.23	899.01	978.141	937.543	0.127282	0.111601	1.14051	0.254074	0.384747	no	up	LmjF.16.1005	hypothetical+protein,+unknown+function
LmjF.16.T1015	0	9.54488	10.8996	13.9899	6.79781	4.22523	7.57623	0.0600566	0.256259	0.234359	0.814706	0.87507	no	up	LmjF.16.1015	hypothetical+protein,+conserved
LmjF.16.T1070	1623.8	1663.19	1640.39	1839.67	1687.56	1805.23	1709.97	0.110663	0.0853759	1.29618	0.194913	0.313955	no	up	LmjF.16.1070	hypothetical+protein,+conserved
LmjF.23.T0800	2394.76	1929.66	1862.01	3622.38	2532.18	3122.44	2577.24	0.540029	0.157297	3.43317	0.000596562	0.00296659	yes	up	LmjF.23.0800	hypothetical+protein,+conserved
LmjF.16.T1080	4040.2	3895.11	4011.05	4662.63	4011.56	4346.7	4161.21	0.121152	0.0920028	1.31683	0.187896	0.305149	no	up	LmjF.16.1080	hypothetical+protein,+conserved
LmjF.23.T0835	5534.22	4919.59	5109.19	6066.61	6232.74	6041.02	5650.56	0.232859	0.0837796	2.77942	0.00544553	0.0180015	yes	up	unknown	unknown
LmjF.23.T1065	3510.26	2826.87	3001.02	6582.24	4438.97	4948.8	4218.03	0.712358	0.159817	4.45734	8.29824e-06	8.28472e-05	yes	up	LmjF.23.1065	hypothetical+protein,+conserved
LmjF.16.T1120	699.889	781.089	756.614	732.47	806.39	823.92	766.729	0.0729211	0.108295	0.673353	0.500723	0.633147	no	up	LmjF.16.1120	hypothetical+protein,+conserved
LmjF.16.T1145	1079.96	1007.78	1082.69	1120.19	1154.78	1149.26	1099.11	0.109844	0.0903396	1.2159	0.224023	0.349183	no	up	LmjF.16.1145	hypothetical+protein
LmjF.16.T1150	4594.86	4975.27	4693.19	5631.93	4781.41	5133.65	4968.38	0.12027	0.0980869	1.22616	0.220139	0.344728	no	up	LmjF.16.1150	hypothetical+protein,+conserved
LmjF.16.T1155	199.306	206.806	173.485	208.849	211.582	218.656	203.114	0.132046	0.149362	0.884066	0.37666	0.515079	no	up	unknown	unknown
LmjF.16.T1160	644.269	723.82	723.915	861.377	753.707	879.904	764.499	0.239647	0.116932	2.04945	0.0404178	0.0917374	no	up	LmjF.16.1160	hypothetical+protein,+unknown+function
LmjF.16.T1192	454.233	631.553	553.155	574.584	696.775	660.192	595.082	0.215206	0.152163	1.41431	0.157271	0.266153	no	up	unknown	unknown
LmjF.23.T1230	5174.24	4365.99	4311.7	5492.03	6067.89	5659.69	5178.59	0.303917	0.108234	2.80796	0.00498571	0.0167321	yes	up	LmjF.23.1230	hypothetical+protein,+conserved
LmjF.16.T1225	293.552	383.386	329.713	321.767	354.336	390.834	345.598	0.0711619	0.151703	0.469088	0.639007	0.749029	no	up	unknown	unknown
LmjF.16.T1240	4145.26	4008.05	3804.87	4355.85	4264.77	4339.31	4153.02	0.1146	0.0773846	1.48092	0.138628	0.24018	no	up	LmjF.16.1240	hypothetical+protein,+unknown+function
LmjF.16.T1260	5716.53	4998.33	5011.09	6007.65	4468.71	5359.7	5260.34	0.00976991	0.132064	0.0739784	0.941028	0.961884	no	up	LmjF.16.1260	hypothetical+protein,+conserved
LmjF.16.T1280	1535.74	1599.56	1569.54	1446.95	1986.66	1577.07	1619.25	0.086005	0.1357	0.633787	0.52622	0.655213	no	up	LmjF.16.1280	hypothetical+protein,+conserved
LmjF.23.T1320	2949.42	2910.39	2441.51	4296.89	4535.84	4369.94	3584	0.647596	0.106022	6.1081	1.00822e-09	3.21625e-08	yes	up	LmjF.23.1320	hypothetical+protein,+conserved
LmjF.23.T1340	3142.55	2647.11	2602.28	4627.65	3489.82	3560.81	3345.04	0.447356	0.142939	3.1297	0.00174987	0.00718351	yes	up	LmjF.23.1340	hypothetical+protein,+conserved
LmjF.23.T1390	1803.03	1543.09	1607.69	3006.82	2815.14	2744.29	2253.34	0.768194	0.101248	7.58722	3.26846e-14	2.79239e-12	yes	up	LmjF.23.1390	hypothetical+protein,+conserved
LmjF.16.T1400	1815.39	2079.99	1895.62	1813.69	2193.99	1919.31	1953	0.0315037	0.11459	0.274926	0.783373	0.855275	no	up	LmjF.16.1400	trafficking+protein+particle+complex+subunit-+like+protein
LmjF.16.T1435	4367.74	3525.24	3822.13	3945.15	4342.95	4247.41	4041.77	0.0951479	0.11103	0.85696	0.391467	0.530111	no	up	unknown	unknown
LmjF.16.T1440	5524.95	4302.35	4716.8	5911.72	5385.56	5249.85	5181.87	0.178773	0.120586	1.48253	0.138198	0.239714	no	up	LmjF.16.1440	hypothetical+protein,+conserved
LmjF.16.T1450	1514.11	1321.97	1221.66	1569.86	1390.15	1562.28	1430.01	0.151607	0.119217	1.27169	0.203485	0.324431	no	up	LmjF.16.1450	hypothetical+protein,+unknown+function
LmjF.16.T1480	3528.8	3491.83	3263.52	3447.51	3496.62	3424.55	3442.14	0.0121508	0.0781741	0.155433	0.87648	0.918054	no	up	LmjF.16.1480	hypothetical+protein,+conserved
LmjF.23.T1400	1934.35	2016.36	1726.68	2239.38	2519.44	2155.92	2098.69	0.274322	0.111563	2.4589	0.0139365	0.0388293	yes	up	LmjF.23.1400	Ran-binding+protein,+putative
LmjF.16.T1520	4641.21	4741.42	4859.4	5777.82	5029.53	5181.19	5038.43	0.162461	0.0910369	1.78456	0.074333	0.147407	no	up	LmjF.16.1520	hypothetical+protein,+conserved
LmjF.23.T1440	7678.7	5407.17	5269.05	15079.1	11063.4	12368.3	9477.62	0.970573	0.17027	5.7002	1.19664e-08	2.91417e-07	yes	up	LmjF.23.1440	hypothetical+protein,+unknown+function
LmjF.16.T1560	2821.19	2975.62	2787.57	3338.58	3086.2	3129.84	3023.17	0.15078	0.0834625	1.80656	0.0708305	0.141947	no	up	LmjF.16.1560	hypothetical+protein,+conserved
LmjF.23.T1442	4174.61	2806.19	2899.29	7625.48	5756.89	6207.92	4911.73	0.895355	0.171637	5.21657	1.82269e-07	3.14661e-06	yes	up	unknown	unknown
LmjF.23.T1444	3034.4	2077.6	2151.76	5104.31	3576.5	4200.93	3357.58	0.745503	0.175684	4.24343	2.20131e-05	0.000189074	yes	up	unknown	unknown
LmjF.16.T1640	5169.6	5172.53	5507.02	6040.63	5829.97	6068.49	5631.37	0.175386	0.0754366	2.32495	0.0200748	0.0521535	no	up	LmjF.16.1640	hypothetical+protein,+unknown+function
LmjF.16.T1665	896.105	863.811	940.09	782.434	950.843	1042.58	912.643	0.0377725	0.132898	0.284223	0.77624	0.849779	no	up	unknown	unknown
LmjF.17.T0001	0	0	0	0	0	0	0	NA	NA	NA	NA	NA	no	up	unknown	unknown
LmjF.17.T0002	0	0	0	0	0	0	0	NA	NA	NA	NA	NA	no	up	unknown	unknown
LmjF.17.T0002.5	0	0	0	0	0.849726	0	0.141621	0.0174003	0.0828882	0.209924	0.833727	0.887096	no	up	unknown	unknown
LmjF.23.T1470	2274.25	1937.61	1969.19	3009.82	2429.37	2409.44	2338.28	0.328232	0.12888	2.5468	0.0108715	0.0317494	yes	up	LmjF.23.1470	hypothetical+protein,+conserved
LmjF.23.T1500	746.239	664.96	705.749	974.295	892.212	792.231	795.948	0.316736	0.121267	2.61188	0.00900451	0.0272119	yes	up	LmjF.23.1500	hypothetical+protein,+conserved
LmjF.17.T0025	1160.3	1287.76	1119.93	1262.09	1569.44	1464.04	1310.6	0.255097	0.122544	2.08167	0.0373723	0.0861413	no	up	LmjF.17.0025	hypothetical+protein,+conserved
LmjF.17.T0050	1259.18	1377.64	1287.97	1496.92	1470.03	1353.13	1374.14	0.133452	0.0962604	1.38636	0.165637	0.277072	no	up	LmjF.17.0050	hypothetical+protein,+conserved
LmjF.17.T0087	733.879	929.83	879.234	959.306	1136.08	1073.21	951.924	0.297474	0.130708	2.27587	0.0228538	0.0580282	no	up	unknown	unknown
LmjF.17.T0088	687.529	751.659	728.457	656.525	757.106	826.032	734.551	0.0429709	0.124136	0.346159	0.729223	0.816667	no	up	unknown	unknown
LmjF.17.T0125	673.624	943.352	936.457	822.405	1226.15	1061.59	943.93	0.252961	0.17906	1.41272	0.157738	0.266771	no	up	unknown	unknown
LmjF.17.T0130	2901.53	3964.31	3536.01	3613.39	6355.95	4631.91	4167.18	0.430162	0.191047	2.2516	0.0243478	0.0610335	no	up	LmjF.17.0130	hypothetical+protein,+unknown+function
LmjF.23.T1595	24.7201	68.405	52.6814	129.906	169.945	104.574	91.7054	1.03356	0.264565	3.90664	9.35884e-05	0.000645581	yes	up	unknown	unknown
LmjF.23.T1667	2569.35	1881.14	2119.06	3378.56	3011.43	3211.17	2695.12	0.519304	0.133325	3.89502	9.81919e-05	0.000671999	yes	up	unknown	unknown
LmjF.23.T1710	2298.97	1913.75	1822.96	3079.77	2473.55	2577.39	2361.07	0.407147	0.135019	3.01547	0.00256578	0.00980318	yes	up	LmjF.23.1710	hypothetical+protein,+conserved
LmjF.17.T0300	1103.14	1450.03	1297.05	1223.12	1396.95	1381.65	1308.65	0.0502506	0.131001	0.38359	0.701283	0.796238	no	up	LmjF.17.0300	hypothetical+protein,+conserved
LmjF.17.T0310	2964.87	3141.06	3358.89	2992.83	3387.86	3619.97	3244.25	0.0759563	0.10955	0.693352	0.488089	0.621698	no	up	LmjF.17.0310	hypothetical+protein,+conserved
LmjF.17.T0320	588.648	540.876	533.172	594.57	653.439	652.798	593.917	0.189708	0.110579	1.71558	0.0862385	0.165476	no	up	LmjF.17.0320	hypothetical+protein,+conserved
LmjF.17.T0330	3468.55	3662.05	3751.28	3205.68	4143.26	3856.58	3681.23	0.040291	0.119482	0.337214	0.735956	0.821908	no	up	LmjF.17.0330	hypothetical+protein,+conserved
LmjF.23.T1775	962.541	876.538	806.57	1445.95	1222.76	1321.44	1105.97	0.569752	0.11878	4.79669	1.61308e-06	2.07826e-05	yes	up	unknown	unknown
LmjF.17.T0345	207.031	244.985	198.009	200.855	281.259	221.825	225.661	0.102468	0.177779	0.57638	0.564358	0.68944	no	up	unknown	unknown
LmjF.17.T0346	26.2652	54.0876	22.7075	23.9827	97.7185	41.196	44.3262	0.329526	0.293776	1.12169	0.261994	0.393993	no	up	unknown	unknown
LmjF.17.T0370	2025.51	2074.42	2012.79	2406.26	2113.27	2156.98	2131.54	0.123618	0.0929716	1.32963	0.18364	0.299874	no	up	LmjF.17.0370	hypothetical+protein,+unknown+function
LmjF.17.T0380	716.884	769.953	797.487	883.361	814.037	892.58	812.384	0.171957	0.103997	1.65348	0.0982324	0.183918	no	up	LmjF.17.0380	Qa-SNARE+protein,+putative
LmjF.24.T0225	760.145	768.363	846.536	907.344	945.745	991.873	870.001	0.250496	0.10339	2.42284	0.0153996	0.0421619	yes	up	unknown	unknown
LmjF.24.T0350	1588.27	1469.12	1454.19	1914.61	2067.38	1921.42	1735.83	0.380447	0.091398	4.16253	3.14742e-05	0.000255694	yes	up	LmjF.24.0350	hypothetical+protein,+conserved
LmjF.17.T0405	4577.86	4417.69	5157.33	4287.9	5077.11	5522.37	4840.04	0.0693947	0.125352	0.5536	0.579853	0.702605	no	up	unknown	unknown
LmjF.17.T0410	3782.18	4088.39	4818.53	3745.29	4892.72	4790.35	4352.91	0.0762094	0.142701	0.53405	0.593307	0.712201	no	up	LmjF.17.0410	hypothetical+protein,+conserved
LmjF.24.T0355	1775.22	1733.19	1798.43	2230.39	2704.68	2497.11	2123.17	0.470378	0.104825	4.48726	7.21463e-06	7.32925e-05	yes	up	unknown	unknown
LmjF.24.T0430	2390.13	1970.22	2217.16	3333.59	2473.55	3061.18	2574.31	0.405962	0.139313	2.91404	0.00356786	0.0127399	yes	up	LmjF.24.0430	hypothetical+protein,+unknown+function
LmjF.17.T0475	183.856	234.645	253.416	242.824	299.104	338.018	258.644	0.34089	0.179753	1.89643	0.0579031	0.121263	no	up	unknown	unknown
LmjF.17.T0505	876.02	1078.57	1046.36	901.348	1080	1070.04	1008.72	0.0201445	0.130744	0.154076	0.87755	0.918713	no	up	unknown	unknown
LmjF.17.T0510	2107.39	2099.08	2143.59	2702.05	2286.61	2466.48	2300.87	0.224489	0.0979521	2.29183	0.0219155	0.0561104	no	up	LmjF.17.0510	hypothetical+protein,+unknown+function
LmjF.17.T0520	4900.77	4557.68	5496.12	5700.88	4591.92	5913.21	5193.43	0.109677	0.131054	0.836882	0.402659	0.541327	no	up	LmjF.17.0520	hypothetical+protein,+unknown+function
LmjF.17.T0525	591.739	573.488	613.102	670.515	530.229	716.176	615.875	0.100313	0.141157	0.710643	0.477306	0.612152	no	up	unknown	unknown
LmjF.24.T0470	1716.51	1356.96	1405.14	2814.96	2671.54	2725.27	2115.06	0.841163	0.117232	7.17522	7.21903e-13	4.58805e-11	yes	up	LmjF.24.0470	hypothetical+protein,+conserved
LmjF.17.T0630	8670.59	3918.97	6026.57	9723.97	4243.53	7462.81	6674.41	0.125033	0.285864	0.437387	0.661831	0.766729	no	up	LmjF.17.0630	hypothetical+protein,+unknown+function
LmjF.17.T0635	455.778	559.171	440.525	436.684	666.185	464.775	503.853	0.095181	0.182728	0.520888	0.602445	0.720162	no	up	unknown	unknown
LmjF.17.T0660	960.996	1168.45	979.147	1083.22	1248.25	1170.39	1101.74	0.162156	0.122559	1.32309	0.185806	0.302314	no	up	LmjF.17.0660	hypothetical+protein,+conserved
LmjF.17.T0700	2544.63	2780.74	2874.77	2736.02	3207.72	3213.29	2892.86	0.152861	0.108259	1.41199	0.157952	0.267046	no	up	LmjF.17.0700	hypothetical+protein,+conserved
LmjF.17.T0720	1541.92	2343.27	2156.3	2239.38	2836.39	2552.04	2278.22	0.305863	0.165187	1.85161	0.0640818	0.131326	no	up	LmjF.17.0720	hypothetical+protein,+conserved
LmjF.24.T0480	7110.13	5932.14	6547.03	12991.6	8221.95	11775.7	8763.09	0.686571	0.165648	4.14476	3.40173e-05	0.000272951	yes	up	LmjF.24.0480	hypothetical+predicted+Kelch-domain+protein
LmjF.17.T0723	401.702	572.693	555.88	530.616	765.603	720.402	591.149	0.351958	0.181458	1.93961	0.0524268	0.112045	no	up	unknown	unknown
LmjF.17.T0730	1129.4	1183.56	1140.82	1084.22	1187.92	1324.61	1175.09	0.0554221	0.110747	0.500437	0.616767	0.732016	no	up	LmjF.17.0730	hypothetical+protein,+conserved
LmjF.17.T0736	60.2554	81.1315	55.4063	95.9306	91.7704	92.955	79.5749	0.421613	0.214155	1.96873	0.0489846	0.106412	no	up	unknown	unknown
LmjF.24.T0510	397.067	463.722	356.054	511.63	549.773	536.604	469.142	0.368477	0.137289	2.68396	0.00727565	0.0228416	yes	up	LmjF.24.0510	hypothetical+protein,+conserved
LmjF.17.T0750	4682.92	5292.63	5732.28	4949.42	5249.61	5793.85	5283.45	0.0242698	0.114845	0.211326	0.832633	0.887096	no	up	LmjF.17.0750	hypothetical+protein,+conserved
LmjF.17.T0770	1612.99	1752.28	1944.67	2052.52	1873.65	1898.18	1855.71	0.127066	0.107912	1.17749	0.238999	0.3672	no	up	LmjF.17.0770	hypothetical+protein,+conserved
LmjF.24.T0580	1818.48	1227.31	1067.25	3842.22	2488.85	2209.79	2108.98	0.884175	0.216623	4.08164	4.47198e-05	0.000342731	yes	up	LmjF.24.0580	hypothetical+predicted+transmembrane+protein
LmjF.17.T0865	92.7006	93.858	97.1881	88.9357	132.557	81.3357	97.7625	0.0820152	0.219217	0.374128	0.708309	0.800814	no	up	unknown	unknown
LmjF.24.T0700	3312.5	3850.56	3777.62	5424.08	6180.91	5851.94	4732.93	0.651547	0.10362	6.28787	3.21854e-10	1.21108e-08	yes	up	LmjF.24.0700	hypothetical+predicted+multi-pass+transmembrane+protein
LmjF.17.T0900	2601.8	3396.39	3098.21	3818.24	3164.38	3692.85	3295.31	0.217247	0.132586	1.63853	0.101312	0.188802	no	up	LmjF.17.0900	hypothetical+protein,+conserved
LmjF.17.T0940	2790.29	3155.38	3128.19	2991.84	3228.11	3175.26	3078.18	0.0477481	0.0932557	0.512013	0.608642	0.725952	no	up	LmjF.17.0940	hypothetical+protein,+conserved
LmjF.17.T0955	437.238	427.929	507.74	492.644	463.101	548.224	479.479	0.122018	0.132822	0.918656	0.358275	0.495792	no	up	unknown	unknown
LmjF.24.T0710	2641.97	2632.8	2674.94	3752.29	3966.52	3921.01	3264.92	0.541136	0.07452	7.26162	3.82478e-13	2.65771e-11	yes	up	LmjF.24.0710	hypothetical+protein,+conserved
LmjF.24.T0780	1646.98	1442.07	1525.04	4001.11	2381.78	3096.04	2348.84	0.938689	0.173523	5.40959	6.31704e-08	1.26135e-06	yes	up	LmjF.24.0780	hypothetical+protein,+conserved
LmjF.24.T0790	1841.65	1666.38	1770.28	2416.25	2080.98	2280.57	2009.35	0.350538	0.101235	3.46263	0.000534926	0.00271742	yes	up	LmjF.24.0790	hypothetical+protein,+conserved
LmjF.24.T0840	2515.27	2577.12	2364.3	3123.74	2840.63	3101.32	2753.73	0.274927	0.0900332	3.05362	0.00226102	0.00883306	yes	up	LmjF.24.0840	dynein+arm+light+chain,+putative
LmjF.17.T1030	2121.3	2319.41	2354.31	2767	2347.79	2684.08	2432.31	0.190788	0.105671	1.80549	0.0709981	0.142186	no	up	LmjF.17.1030	hypothetical+protein,+conserved
LmjF.17.T1032	1195.84	1066.64	1160.81	1357.02	1200.66	1274.96	1209.32	0.15921	0.103135	1.54371	0.122658	0.218727	no	up	unknown	unknown
LmjF.17.T1034	897.65	990.281	978.239	1130.18	950.843	988.704	989.317	0.092767	0.113422	0.817892	0.413419	0.551454	no	up	unknown	unknown
LmjF.24.T0860	1912.72	2037.04	2028.23	2724.03	2913.71	3049.56	2444.21	0.525264	0.0897277	5.85398	4.79949e-09	1.30956e-07	yes	up	LmjF.24.0860	hypothetical+protein,+conserved
LmjF.24.T0880	1906.54	1473.89	1640.39	3161.71	2485.45	2997.8	2277.63	0.738436	0.139413	5.29675	1.17885e-07	2.15564e-06	yes	up	LmjF.24.0880	hypothetical+predicted+transmembrane+protein
LmjF.24.T0960	1543.46	1600.36	1595.88	1838.67	1811.62	1807.34	1699.56	0.198744	0.0788005	2.52211	0.0116654	0.0335415	yes	up	LmjF.24.0960	hypothetical+protein,+conserved
LmjF.17.T1060	1801.48	1909.77	1773	1820.68	1925.48	1949.94	1863.39	0.0528462	0.0867416	0.609238	0.542367	0.669084	no	up	LmjF.17.1060	esterase-like+protein
LmjF.24.T1010	1032.07	936.989	832.003	1421.97	1419.04	1404.89	1174.49	0.58108	0.111113	5.22962	1.69859e-07	2.95094e-06	yes	up	LmjF.24.1010	hypothetical+protein,+conserved
LmjF.17.T1130	1810.75	1897.04	1965.56	1996.56	2437.01	2088.32	2032.54	0.193376	0.111241	1.73835	0.0821497	0.159331	no	up	LmjF.17.1130	hypothetical+protein,+conserved
LmjF.17.T1135	2215.54	2669.38	2705.83	2642.09	3114.25	3135.12	2747.03	0.216326	0.123982	1.74482	0.0810164	0.157561	no	up	unknown	unknown
LmjF.24.T1040	2845.91	2535.76	2440.6	3997.11	3425.25	3764.68	3168.22	0.499008	0.108246	4.60993	4.0281e-06	4.53891e-05	yes	up	LmjF.24.1040	hypothetical+protein,+unknown+function
LmjF.24.T1125	3921.23	3825.11	3748.55	4395.82	4344.65	4800.92	4172.71	0.231644	0.0836994	2.76757	0.00564766	0.0185345	yes	up	LmjF.24.1125	hypothetical+protein,+conserved
LmjF.24.T1130	2277.34	2484.85	2196.27	2845.94	2841.48	2703.09	2558.16	0.262849	0.0909514	2.88999	0.00385252	0.0135934	yes	up	LmjF.24.1130	actin-interacting+protein-like+protein
LmjF.24.T1165	1365.79	1131.07	1238.92	1789.71	1350.21	1695.37	1428.51	0.35094	0.139649	2.51302	0.0119702	0.0342316	yes	up	unknown	unknown
LmjF.24.T1170	2898.44	2759.27	2544.15	3230.66	3234.06	3145.68	2968.71	0.224459	0.0884437	2.53788	0.0111527	0.0324162	yes	up	LmjF.24.1170	hypothetical+protein,+conserved
LmjF.17.T1310	2445.75	2923.12	2680.39	2444.23	3151.63	2696.75	2723.65	0.0402291	0.128872	0.312163	0.754916	0.83574	no	up	LmjF.17.1310	hypothetical+protein,+conserved
LmjF.24.T1240	2835.09	2977.21	2712.18	3734.3	3928.28	3978.05	3360.85	0.439892	0.0840317	5.23483	1.65138e-07	2.89769e-06	yes	up	LmjF.24.1240	hypothetical+protein,+conserved
LmjF.24.T1270	1758.22	1351.4	1481.44	3571.42	1956.92	2275.29	2065.78	0.664198	0.199437	3.33036	0.000867343	0.00405577	yes	up	LmjF.24.1270	amastin-like+surface+protein-like+protein
LmjF.24.T1290	2782.56	2249.41	2355.22	3017.82	3102.35	3185.82	2782.2	0.322772	0.11016	2.93004	0.00338921	0.0122509	yes	up	LmjF.24.1290	hypothetical+protein,+conserved
LmjF.17.T1355	258.017	544.058	332.438	306.778	524.281	449.987	402.593	0.135131	0.239367	0.564534	0.572391	0.696153	no	up	unknown	unknown
LmjF.17.T1375	1382.78	1574.9	1415.13	1491.92	1877.89	1730.23	1578.81	0.211115	0.122339	1.72567	0.0844077	0.162529	no	up	LmjF.17.1375	hypothetical+protein,+conserved
LmjF.24.T1360	3428.38	3692.28	3354.35	4686.61	3982.67	4477.69	3936.99	0.317189	0.101469	3.12597	0.00177219	0.00724159	yes	up	LmjF.24.1360	hypothetical+protein,+conserved
LmjF.17.T1413	458.868	345.206	514.098	497.64	562.519	573.575	491.984	0.285175	0.164993	1.72841	0.0839156	0.161763	no	up	unknown	unknown
LmjF.24.T1365	1337.98	1300.49	1191.69	1751.73	1608.53	1826.36	1502.8	0.424457	0.102305	4.14895	3.34002e-05	0.000269034	yes	up	unknown	unknown
LmjF.24.T1475	594.829	600.532	564.054	1012.27	684.879	772.161	704.787	0.450347	0.15786	2.85282	0.00433333	0.014931	yes	up	unknown	unknown
LmjF.17.T1425	2169.19	2447.47	2278.92	1865.65	2605.26	2599.57	2327.68	0.0333616	0.146609	0.227556	0.819992	0.879112	no	up	unknown	unknown
LmjF.24.T1480	1310.17	1326.74	1472.35	2050.52	1627.23	1810.51	1599.59	0.397835	0.121263	3.28076	0.00103528	0.00467536	yes	up	LmjF.24.1480	hypothetical+protein,+conserved
LmjF.17.T1435	63.3454	54.883	47.2316	63.9537	50.9836	64.4347	57.472	0.102206	0.228564	0.447165	0.654756	0.76209	no	up	unknown	unknown
LmjF.24.T1550	2682.14	2577.91	2430.61	3371.56	3604.54	3434.06	3016.8	0.428434	0.0855451	5.00828	5.49187e-07	8.18909e-06	yes	up	LmjF.24.1550	hypothetical+protein,+conserved
LmjF.24.T1590	1838.56	1629.79	1646.75	1957.58	2052.94	1962.62	1848.04	0.22035	0.0932809	2.36222	0.018166	0.048265	yes	up	LmjF.24.1590	hypothetical+protein,+conserved
LmjF.17.T1455	3029.76	2744.15	2845.7	3032.81	3347.92	3393.92	3065.71	0.177692	0.0935781	1.89886	0.0575826	0.120786	no	up	unknown	unknown
LmjF.17.TncRNA1	3358.85	3728.87	4016.5	3082.77	4196.8	3929.46	3718.87	0.0124027	0.139456	0.0889362	0.929133	0.95497	no	up	LmjF.17.ncRNA1	unspecified+product
LmjF.24.T1600	2705.31	2091.92	2278.92	5348.13	4336.15	4654.09	3569.09	0.96441	0.133591	7.21912	5.23262e-13	3.38755e-11	yes	up	LmjF.24.1600	hypothetical+protein,+unknown+function
LmjF.24.T1670	849.755	816.087	802.937	963.303	946.595	979.197	892.979	0.222708	0.0915294	2.43319	0.0149666	0.0412472	yes	up	LmjF.24.1670	hypothetical+protein,+conserved
LmjF.18.T0050	655.084	715.07	633.993	721.478	949.144	772.161	741.155	0.268842	0.138418	1.94225	0.0521073	0.111522	no	up	LmjF.18.0050	hypothetical+protein,+conserved
LmjF.18.T0070	2232.54	2091.12	2056.39	2947.87	2153.21	2482.32	2327.24	0.236082	0.132611	1.78026	0.0750338	0.148458	no	up	LmjF.18.0070	hypothetical+protein,+conserved
LmjF.18.T0110	5620.74	4206.11	4458.84	6084.6	5478.18	5941.73	5298.37	0.278738	0.130471	2.1364	0.0326468	0.0773631	no	up	LmjF.18.0110	hypothetical+protein,+conserved
LmjF.24.T1960	4432.63	4666.65	4433.41	5161.27	5129.8	5190.69	4835.74	0.190747	0.0717461	2.65864	0.00784571	0.0243019	yes	up	LmjF.24.1960	hypothetical+protein,+conserved
LmjF.18.T0135	265.742	280.778	253.416	278.798	286.358	289.428	275.753	0.0893453	0.129829	0.688177	0.491341	0.624238	no	up	unknown	unknown
LmjF.24.T2000	1497.11	1415.82	1639.48	2180.42	2256.87	2236.2	1870.99	0.536803	0.0956871	5.60999	2.02343e-08	4.65568e-07	yes	up	LmjF.24.2000	hypothetical+protein,+conserved
LmjF.24.T2040	891.47	948.92	898.309	1075.22	1352.76	1185.18	1058.64	0.382243	0.11976	3.19175	0.00141412	0.00603208	yes	up	LmjF.24.2040	hypothetical+protein,+conserved
LmjF.24.T2065	313.637	237.031	239.791	349.747	467.349	368.651	329.368	0.537995	0.172986	3.11005	0.00187054	0.00758331	yes	up	unknown	unknown
LmjF.24.T2090	2478.19	2736.99	2687.66	3531.45	3232.36	3192.16	2976.47	0.323553	0.0924908	3.49821	0.000468386	0.00243369	yes	up	LmjF.24.2090	hypothetical+protein,+conserved
LmjF.24.T2155	6192.4	5318.88	5238.17	7006.93	7086.71	7352.96	6366.01	0.346947	0.0992461	3.49583	0.000472595	0.00244946	yes	up	unknown	unknown
LmjF.18.T0195	1543.46	1455.59	1513.23	2013.54	1636.57	1670.02	1638.74	0.228461	0.115237	1.98253	0.0474202	0.103771	no	up	unknown	unknown
LmjF.24.T2200	1660.88	1924.88	1604.97	1971.57	2629.9	2414.72	2034.49	0.408681	0.138443	2.95199	0.00315732	0.0115754	yes	up	LmjF.24.2200	hypothetical+protein,+conserved
LmjF.25.T0040	5951.38	4330.19	5062.86	10683.3	5647.28	8370.18	6674.19	0.595343	0.199802	2.97966	0.00288568	0.0107959	yes	up	LmjF.25.0040	hypothetical+protein,+conserved
LmjF.25.T0050	662.809	664.96	708.474	838.393	853.125	762.654	748.402	0.260198	0.1051	2.47572	0.0132967	0.0374268	yes	up	LmjF.25.0050	hypothetical+protein,+conserved
LmjF.25.T0310	4446.54	4306.33	4234.49	6115.58	5465.44	5443.15	5001.92	0.381713	0.0883569	4.32013	1.55939e-05	0.0001422	yes	up	LmjF.25.0310	hypothetical+protein,+conserved
LmjF.18.T0280	3252.24	3400.36	3151.8	2941.87	3518.71	3505.88	3295.15	0.0228112	0.106743	0.213702	0.830779	0.886155	no	up	LmjF.18.0280	hypothetical+protein,+conserved
LmjF.18.T0288	587.103	513.037	489.574	629.545	627.947	591.532	573.123	0.214501	0.11829	1.81334	0.0697789	0.140651	no	up	unknown	unknown
LmjF.25.T0330	3505.63	2963.68	3288.05	4107.03	3726.9	4343.54	3655.8	0.308917	0.109143	2.83038	0.00464923	0.0158363	yes	up	LmjF.25.0330	hypothetical+protein,+conserved
LmjF.18.T0320	2288.16	2337.7	2139.95	2216.4	2572.97	2511.9	2344.51	0.106838	0.100899	1.05885	0.289667	0.425239	no	up	LmjF.18.0320	hypothetical+protein,+conserved
LmjF.18.T0340	2095.03	2006.02	2056.39	2393.27	2162.55	2418.94	2188.7	0.175641	0.0899867	1.95186	0.0509548	0.109641	no	up	LmjF.18.0340	hypothetical+protein,+conserved
LmjF.25.T0342	373.892	311.799	349.695	670.515	399.371	490.127	432.567	0.523442	0.189046	2.76886	0.00562521	0.0184841	yes	up	unknown	unknown
LmjF.18.T0420	1504.84	1156.52	1426.94	1684.78	1401.2	1558.05	1455.39	0.175093	0.135368	1.29346	0.195853	0.314876	no	up	LmjF.18.0420	hypothetical+protein,+conserved
LmjF.25.T0390	1072.24	956.874	862.885	1385	1397.8	1580.24	1209.17	0.569228	0.121481	4.68574	2.78955e-06	3.32671e-05	yes	up	LmjF.25.0390	hypothetical+protein,+conserved
LmjF.25.T0400	1169.57	1421.39	1199.86	1532.89	1680.76	1750.3	1459.13	0.370391	0.118752	3.11903	0.00181447	0.00739625	yes	up	LmjF.25.0400	hypothetical+protein,+unknown+function
LmjF.25.T0550	2115.12	1987.72	2131.78	3782.26	2519.44	3203.78	2623.35	0.565669	0.150134	3.76776	0.000164718	0.00102376	yes	up	LmjF.25.0550	hypothetical+protein,+conserved
LmjF.18.T0540	5996.18	6183.49	6450.75	6307.44	5912.39	6573.4	6237.27	0.0118322	0.0847162	0.139668	0.888922	0.926699	no	up	LmjF.18.0540	hypothetical+protein,+conserved
LmjF.18.T0565	64.8904	54.883	66.3059	60.9559	85.8223	76.0541	68.1519	0.222648	0.221765	1.00398	0.315386	0.452917	no	up	unknown	unknown
LmjF.25.T0580	1426.04	1513.66	1480.53	1737.74	1691.8	1662.63	1585.4	0.198629	0.0832096	2.38709	0.0169824	0.0457858	yes	up	LmjF.25.0580	hypothetical+protein,+conserved
LmjF.18.T0570	4534.6	4922.77	5210.92	5470.04	4574.07	4665.71	4896.35	0.00339847	0.111412	0.0305035	0.975666	0.985499	no	up	LmjF.18.0570	hypothetical+protein,+conserved
LmjF.25.T0612	444.963	452.586	455.967	537.611	563.368	584.138	506.439	0.304068	0.107448	2.82991	0.00465616	0.0158495	yes	up	unknown	unknown
LmjF.18.T0630	1494.02	1749.89	1723.95	1833.67	1721.54	1668.97	1698.68	0.0679861	0.105086	0.646959	0.517658	0.64866	no	up	LmjF.18.0630	hypothetical+protein,+unknown+function
LmjF.25.T0650	1934.35	1807.16	1882	2020.54	2305.31	2303.81	2042.19	0.231634	0.0977297	2.37015	0.0177809	0.047432	yes	up	LmjF.25.0650	hypothetical+protein,+conserved
LmjF.18.T0645	991.896	1129.48	911.025	1091.21	989.931	1010.89	1020.74	0.0256642	0.11963	0.214529	0.830135	0.885981	no	up	unknown	unknown
LmjF.25.T0660	2366.95	1795.23	2239.87	2467.22	2753.96	2807.66	2405.15	0.310971	0.130683	2.37959	0.017332	0.0465116	yes	up	LmjF.25.0660	hypothetical+protein,+conserved
LmjF.25.T0685	1328.71	1369.69	1382.43	1700.77	1594.09	1513.69	1481.56	0.230078	0.092127	2.4974	0.0125108	0.0354926	yes	up	unknown	unknown
LmjF.18.T0690	3697.21	4176.68	4447.04	5444.06	4388.83	4866.41	4503.37	0.24252	0.121369	1.99821	0.0456942	0.100883	no	up	LmjF.18.0690	hypothetical+protein,+conserved
LmjF.25.T0900	2095.03	2166.69	2163.57	2406.26	2721.67	2721.05	2379.04	0.280981	0.092677	3.03183	0.00243074	0.0093905	yes	up	LmjF.25.0900	hypothetical+protein,+unknown+function
LmjF.25.T0985	2034.78	2033.06	2139.95	2542.16	2906.91	2800.27	2409.52	0.399438	0.0935581	4.26941	1.95993e-05	0.000171379	yes	up	unknown	unknown
LmjF.18.T0770	4514.52	4505.18	4150.93	5261.19	4783.11	4926.62	4690.26	0.180854	0.0872379	2.07311	0.0381622	0.0875555	no	up	LmjF.18.0770	hypothetical+protein,+conserved
LmjF.18.T0850	6394.79	6825.38	6969.39	6768.1	6576.88	6965.29	6749.97	0.00785936	0.0791269	0.099326	0.920879	0.948639	no	up	LmjF.18.0850	hypothetical+protein,+conserved
LmjF.18.T0860	1575.91	1404.69	1417.86	1695.77	1551.6	1605.59	1541.9	0.139859	0.0974503	1.43518	0.151235	0.257737	no	up	LmjF.18.0860	hypothetical+protein,+conserved
LmjF.25.T1025	1815.39	1356.96	1382.43	2768	2617.16	2808.72	2124.78	0.803211	0.133929	5.99727	2.00664e-09	5.90826e-08	yes	up	unknown	unknown
LmjF.25.T1110	6628.09	9534.54	9085.72	12347.1	10791.5	11364.8	9958.62	0.419899	0.146908	2.85825	0.00425979	0.0147267	yes	up	LmjF.25.1110	hypothetical+protein,+conserved
LmjF.25.T1140	2706.86	2582.68	2587.75	3196.69	3044.57	3215.4	2888.99	0.259498	0.0781327	3.32124	0.000896174	0.00416757	yes	up	LmjF.25.1140	hypothetical+protein,+unknown+function
LmjF.18.T0930	2456.56	2183.39	2287.1	2411.26	2324.85	2346.06	2334.87	0.0327598	0.0878161	0.37305	0.709111	0.801182	no	up	LmjF.18.0930	hypothetical+protein,+conserved
LmjF.25.T1145	1253	1185.16	1317.94	1923.61	1757.23	1761.92	1533.14	0.520383	0.0968275	5.37433	7.68662e-08	1.49753e-06	yes	up	unknown	unknown
LmjF.25.T1160	4205.51	3597.62	3791.24	4624.65	4706.63	4659.37	4264.17	0.265335	0.0925534	2.86683	0.00414603	0.0143951	yes	up	LmjF.25.1160	hypothetical+protein,+conserved
LmjF.18.T1027	347.627	304.641	393.294	537.611	390.874	454.212	404.71	0.368406	0.16449	2.23969	0.025111	0.06252	no	up	unknown	unknown
LmjF.18.T1030	4370.83	3739.21	3949.29	4916.44	4374.39	4424.87	4295.84	0.18061	0.103081	1.75211	0.0797542	0.155795	no	up	LmjF.18.1030	hypothetical+protein,+conserved
LmjF.25.T1230	5840.13	4521.89	5404.38	8867.58	5997.37	6624.1	6209.24	0.409693	0.162562	2.52023	0.0117278	0.0336588	yes	up	LmjF.25.1230	hypothetical+protein,+conserved
LmjF.25.T1250	4227.15	3430.59	3823.03	7236.76	5105.15	5736.81	4926.58	0.610345	0.148812	4.10144	4.10592e-05	0.000319401	yes	up	LmjF.25.1250	hypothetical+protein,+conserved
LmjF.25.T1290	2779.47	3158.56	2809.37	3623.38	3446.49	3274.55	3181.97	0.234283	0.0973959	2.40548	0.0161514	0.0439415	yes	up	LmjF.25.1290	hypothetical+protein,+conserved
LmjF.25.T1490	2696.04	2259.75	2286.19	3303.61	2911.16	2894.28	2725.17	0.319282	0.114481	2.78896	0.00528781	0.017519	yes	up	LmjF.25.1490	hypothetical+protein,+conserved
LmjF.25.T1585	625.729	651.438	653.976	921.333	1236.35	1132.36	870.198	0.725259	0.135066	5.36967	7.8879e-08	1.52251e-06	yes	up	unknown	unknown
LmjF.18.T1240	2833.55	2940.62	2922.91	3051.79	3207.72	2838.3	2965.81	0.0634017	0.087591	0.723839	0.469165	0.605374	no	up	LmjF.18.1240	hypothetical+protein,+conserved
LmjF.25.T1645	444.963	393.726	470.499	591.572	639.844	651.742	532.058	0.502485	0.122885	4.08906	4.33118e-05	0.000333658	yes	up	LmjF.25.1645	hypothetical+protein,+conserved
LmjF.25.T1650	1793.76	2121.35	2008.25	2461.22	2916.26	2760.13	2343.49	0.439035	0.113605	3.86456	0.000111289	0.000745	yes	up	LmjF.25.1650	hypothetical+protein,+conserved
LmjF.25.T1730	1847.83	1492.98	1669.46	3236.66	2546.63	2869.99	2277.26	0.748201	0.131175	5.70385	1.1713e-08	2.85913e-07	yes	up	LmjF.25.1730	hypothetical+protein,+conserved
LmjF.25.T1800	2998.86	3165.72	3011.01	4543.71	3252.75	3951.65	3487.28	0.336527	0.13409	2.50971	0.0120831	0.0344749	yes	up	LmjF.25.1800	hypothetical+protein,+conserved
LmjF.18.T1272	0	0	0	0	0	0	0	NA	NA	NA	NA	NA	no	up	unknown	unknown
LmjF.18.T1277	0	0	0	0	0	0	0	NA	NA	NA	NA	NA	no	up	unknown	unknown
LmjF.18.T1282	0	0	0	0	0	0	0	NA	NA	NA	NA	NA	no	up	unknown	unknown
LmjF.18.T1292	0	0	0	0	0	0	0	NA	NA	NA	NA	NA	no	up	unknown	unknown
LmjF.18.T1305	814.22	1000.62	1010.94	894.353	1202.36	1196.8	1019.88	0.202748	0.153334	1.32227	0.18608	0.30267	no	up	unknown	unknown
LmjF.18.T1307	789.5	675.3	738.448	789.429	893.062	915.818	800.259	0.231152	0.117938	1.95994	0.0500026	0.108061	no	up	unknown	unknown
LmjF.18.T1320	10155.3	8892.64	8934.04	10570.4	8954.41	9966.26	9578.84	0.0734629	0.106658	0.688773	0.490966	0.624109	no	up	LmjF.18.1320	hypothetical+protein,+conserved
LmjF.18.T1325	2300.52	1830.23	2229.88	2711.04	1981.56	2205.57	2209.8	0.109612	0.148549	0.737882	0.460586	0.597454	no	up	unknown	unknown
LmjF.18.T1342	3738.92	3748.75	3917.5	3658.35	4057.44	4006.57	3854.59	0.0386233	0.0852107	0.453269	0.650355	0.758737	no	up	unknown	unknown
LmjF.25.T1870	1205.11	940.966	1113.58	1843.67	1573.69	1545.38	1370.4	0.575992	0.132834	4.33618	1.44979e-05	0.000133491	yes	up	LmjF.25.1870	hypothetical+protein,+unknown+function
LmjF.25.T1875	1447.67	1435.71	1317.94	1611.83	1747.04	1646.78	1534.5	0.247381	0.0934022	2.64856	0.00808364	0.0248616	yes	up	unknown	unknown
LmjF.25.T1890	1223.65	1143	1095.41	1862.65	1860.05	1961.56	1524.39	0.699547	0.0918686	7.61465	2.64407e-14	2.33552e-12	yes	up	LmjF.25.1890	hypothetical+protein,+conserved
LmjF.18.T1410	4599.49	5375.36	4685.92	5791.81	5145.09	5541.39	5189.84	0.162515	0.10375	1.56642	0.117251	0.211547	no	up	LmjF.18.1410	hypothetical+protein,+conserved
LmjF.18.T1435	352.262	246.576	257.957	340.753	268.513	324.286	298.391	0.118731	0.176935	0.671045	0.502192	0.634236	no	up	unknown	unknown
LmjF.25.T1910	1597.54	1456.39	1416.04	2157.44	1961.17	2109.45	1783	0.46675	0.0972552	4.79922	1.59282e-06	2.0547e-05	yes	up	LmjF.25.1910	hypothetical+protein,+conserved
LmjF.25.T2355	10.8151	27.8392	10.8996	44.9675	45.8852	61.2658	33.6121	0.957258	0.286057	3.34639	0.000818704	0.00386824	yes	up	unknown	unknown
LmjF.25.T2380	1620.71	1243.22	1588.62	2289.34	1623.83	2013.32	1729.84	0.380598	0.158733	2.39772	0.0164973	0.044651	yes	up	LmjF.25.2380	glutathionylspermidine+synthase,+putative+(GSP)
LmjF.18.T1470	2700.68	2433.15	2553.23	2311.33	2760.76	2680.91	2573.34	0.012865	0.107441	0.11974	0.904689	0.937613	no	up	LmjF.18.1470	hypothetical+protein,+conserved
LmjF.25.T2382	1033.61	827.223	901.942	1659.8	1111.44	1423.9	1159.65	0.553585	0.162623	3.4041	0.00066382	0.00325447	yes	up	unknown	unknown
LmjF.18.T1525	230.206	275.211	196.193	277.799	299.104	272.527	258.507	0.2507	0.163769	1.53081	0.125816	0.223365	no	up	unknown	unknown
LmjF.18.T1550	956.361	992.667	878.326	973.296	1124.19	1191.51	1019.39	0.208827	0.119607	1.74594	0.0808212	0.157252	no	up	LmjF.18.1550	hypothetical+protein,+unknown+function
LmjF.18.T1560	3286.23	3152.2	3139.08	3218.67	3230.66	3570.32	3266.19	0.0639437	0.0869096	0.735749	0.461883	0.598516	no	up	LmjF.18.1560	hypothetical+protein,+conserved
LmjF.25.T2400	634.999	612.463	633.085	816.409	889.663	779.555	727.696	0.390738	0.106039	3.68486	0.000228824	0.00134824	yes	up	LmjF.25.2400	hypothetical+protein,+conserved
LmjF.18.T1575	1130.95	1034.82	1131.74	1269.08	1242.3	1376.37	1197.54	0.231457	0.0993368	2.33003	0.0198047	0.0515417	no	up	unknown	unknown
LmjF.18.T1625	1835.47	1945.56	1891.99	1990.56	1882.14	1833.75	1896.58	0.00734345	0.0855001	0.0858882	0.931555	0.95677	no	up	LmjF.18.1625	hypothetical+protein,+conserved
LmjF.18.T1627	885.29	989.486	857.435	893.354	1055.36	882.017	927.157	0.0484882	0.123083	0.393948	0.69362	0.789861	no	up	unknown	unknown
LmjF.25.T2440	72.6154	72.382	69.9391	100.927	124.91	121.475	93.7081	0.608158	0.193791	3.13822	0.00169979	0.00702815	yes	up	LmjF.25.2440	tagatose-6-phosphate+kinase-like+protein
LmjF.18.T1630	2113.57	1816.71	1932.86	2571.14	2035.09	2336.55	2134.32	0.23358	0.122528	1.90634	0.0566058	0.119168	no	up	LmjF.18.1630	hypothetical+protein,+conserved
LmjF.18.T1640	11803.9	12704.2	14214	14516.5	11232.5	13758.4	13038.3	0.027286	0.129325	0.210987	0.832897	0.887096	no	up	LmjF.18.1640	hypothetical+protein,+conserved
LmjF.26.T0050	1399.78	1191.52	1363.36	1780.71	1714.75	1804.17	1542.38	0.411051	0.102386	4.01471	5.95199e-05	0.000438026	yes	up	LmjF.26.0050	hypothetical+protein,+conserved
LmjF.26.T0220	2839.73	2511.89	2291.64	5392.1	4137.32	4679.44	3642.02	0.845844	0.134262	6.29997	2.97699e-10	1.12425e-08	yes	up	LmjF.26.0220	hypothetical+protein,+conserved
LmjF.26.T0230	1693.33	1792.85	1830.22	2671.07	2247.53	2593.23	2138.04	0.480885	0.105293	4.56713	4.94446e-06	5.39081e-05	yes	up	LmjF.26.0230	hypothetical+protein,+unknown+function
LmjF.18.T1670	2612.61	2348.84	2442.42	2822.96	2255.17	2578.45	2510.07	0.0469279	0.115233	0.407244	0.683829	0.78213	no	up	LmjF.18.1670	hypothetical+protein,+unknown+function
LmjF.18.T1675	0	0.795406	2.7249	0.999277	2.54918	1.05631	1.35418	0.0344066	0.181779	0.189277	0.849876	0.898585	no	up	unknown	unknown
LmjF.26.T0360	6248.02	5532.85	6048.37	9261.3	6387.39	7520.91	6833.14	0.353752	0.14419	2.45338	0.0141522	0.0392832	yes	up	LmjF.26.0360	hypothetical+protein,+conserved
LmjF.19.T0130	2078.04	2391.79	2093.63	1955.59	2503.29	2183.39	2200.95	0.0160247	0.125818	0.127364	0.898652	0.933306	no	up	LmjF.19.0130	hypothetical+protein,+conserved
LmjF.26.T0410	880.655	699.162	803.845	944.317	989.931	1033.07	891.83	0.305764	0.12127	2.52135	0.0116905	0.0335767	yes	up	LmjF.26.0410	hypothetical+protein,+conserved
LmjF.26.T0465	9.27006	15.9081	3.6332	40.9704	45.8852	29.5766	24.2073	1.03993	0.293055	3.54859	0.0003873	0.00208191	yes	up	unknown	unknown
LmjF.26.T0550	4893.04	3677.96	4136.4	6937.98	5866.51	6578.68	5348.43	0.577591	0.131719	4.38504	1.15966e-05	0.000110789	yes	up	LmjF.26.0550	galactofuranosyltransferase+lpg1-like+protein+(LPG1L)
LmjF.19.T0270	7777.58	8989.68	10044.9	10872.1	9538.17	11421.9	9774.05	0.235038	0.127002	1.85067	0.0642165	0.131576	no	up	LmjF.19.0270	hypothetical+protein,+conserved
LmjF.19.T0340	3913.51	4060.55	4361.66	4643.64	3884.95	4499.87	4227.36	0.0755502	0.106545	0.709091	0.478268	0.61316	no	up	LmjF.19.0340	hypothetical+protein,+conserved
LmjF.26.T0570	1609.9	1699.78	1603.15	2103.48	2037.64	1936.21	1831.69	0.299433	0.0867975	3.44978	0.000561037	0.00281399	yes	up	LmjF.26.0570	hypothetical+protein,+conserved
LmjF.26.T0775	1265.36	859.039	950.99	1482.93	1517.61	1421.79	1249.62	0.490462	0.151227	3.24322	0.00118186	0.00518239	yes	up	unknown	unknown
LmjF.26.T0860	3122.46	2942.21	2950.16	3998.11	3948.68	3799.54	3460.19	0.376021	0.0777935	4.83358	1.34101e-06	1.76521e-05	yes	up	LmjF.26.0860	RNA-editing+complex+protein+MP100,+putative+(MP100)
LmjF.26.T0930	3334.13	3975.44	3657.72	4545.71	4995.54	4835.77	4224.05	0.377471	0.101898	3.70439	0.000211903	0.00126282	yes	up	LmjF.26.0930	hypothetical+protein,+conserved
LmjF.19.T0430	1906.54	1936.02	1818.42	2352.3	2137.06	2067.19	2036.25	0.206374	0.0944669	2.18462	0.0289166	0.0699889	no	up	LmjF.19.0430	hypothetical+protein,+conserved
LmjF.19.T0450	3046.76	2927.1	2781.21	4065.06	3110	3528.07	3243.03	0.27691	0.122014	2.26949	0.0232384	0.0587755	no	up	LmjF.19.0450	hypothetical+protein,+conserved
LmjF.26.T1017	50.9853	56.4739	30.8822	71.948	114.713	74.9978	66.6667	0.685508	0.257507	2.6621	0.00776554	0.0240893	yes	up	unknown	unknown
LmjF.19.T0500	2495.19	2138.05	2352.5	3046.8	2471	2573.16	2512.78	0.20338	0.120385	1.68941	0.0911411	0.173319	no	up	LmjF.19.0500	hypothetical+protein,+conserved
LmjF.19.T0505	304.367	178.171	262.499	349.747	303.352	352.807	291.824	0.38703	0.193372	2.00148	0.0453412	0.100295	no	up	unknown	unknown
LmjF.19.T0510	5869.49	4792.32	5128.26	6821.07	5385.56	6165.67	5693.73	0.208146	0.127446	1.63321	0.102424	0.190478	no	up	LmjF.19.0510	hypothetical+protein,+conserved
LmjF.19.T0540	3728.11	2830.06	3000.11	4442.79	2772.66	3463.63	3372.89	0.144499	0.175881	0.821574	0.411319	0.549427	no	up	LmjF.19.0540	hypothetical+protein,+conserved
LmjF.19.T0560	6210.94	5940.89	6103.78	7407.64	5759.44	7131.13	6425.64	0.146537	0.117861	1.24331	0.213755	0.337111	no	up	LmjF.19.0560	hypothetical+protein,+conserved
LmjF.26.T1090	1642.34	1509.68	1627.67	1892.63	1934.83	2065.08	1778.71	0.295449	0.0913255	3.23512	0.00121593	0.0053028	yes	up	LmjF.26.1090	hypothetical+protein,+conserved
LmjF.26.T1255	1049.06	1045.16	1404.23	1918.61	1315.38	1663.68	1399.35	0.439051	0.170857	2.5697	0.0101788	0.0300888	yes	up	unknown	unknown
LmjF.19.T0640	4332.21	4025.55	4005.6	4302.89	4797.55	4620.29	4347.35	0.147593	0.0883985	1.66963	0.0949924	0.17922	no	up	LmjF.19.0640	extracellular+receptor,+putative
LmjF.26.T1490	2739.3	3184.81	3062.79	3628.38	3920.64	3806.93	3390.47	0.326963	0.0964246	3.39087	0.000696708	0.0033823	yes	up	LmjF.26.1490	hypothetical+protein,+unknown+function
LmjF.26.T1495	5027.46	4463.03	4557.85	7137.84	8886.43	7562.1	6272.45	0.717903	0.115784	6.20035	5.63395e-10	1.95742e-08	yes	up	unknown	unknown
LmjF.26.T1520	2577.08	1818.3	1990.99	2862.93	2645.2	2975.62	2478.35	0.385262	0.143666	2.68166	0.00732579	0.022946	yes	up	LmjF.26.1520	hypothetical+protein,+conserved
LmjF.19.T0780	1719.6	1744.33	1677.63	1828.68	2101.37	1990.08	1843.61	0.198356	0.094438	2.10038	0.0356955	0.0829552	no	up	LmjF.19.0780	hypothetical+protein,+conserved
LmjF.19.T0830	0	0	0	0	0	0	0	NA	NA	NA	NA	NA	no	up	LmjF.19.0830	hypothetical+protein
LmjF.19.T0842	0	0	0	0	0	0	0	NA	NA	NA	NA	NA	no	up	LmjF.19.0842	ATG8/AUT7/APG8/PAZ2,+putative+(ATG8B.2)
LmjF.19.T0843	0	0	0	0	0	0	0	NA	NA	NA	NA	NA	no	up	LmjF.19.0843	hypothetical+protein
LmjF.19.T0847	0	0	0	0	0	0	0	NA	NA	NA	NA	NA	no	up	LmjF.19.0847	hypothetical+protein
LmjF.19.T0848	1141.76	832.791	864.702	1195.14	908.357	1184.12	1021.14	0.195979	0.163504	1.19862	0.230675	0.356518	no	up	LmjF.19.0848	ATG8/AUT7/APG8/PAZ2,+putative+(ATG8A.3)
LmjF.19.T0850	0	1.59081	3.6332	5.99566	3.3989	6.33784	3.49274	0.306215	0.242408	1.26322	0.20651	0.328518	no	up	LmjF.19.0850	ATG8/AUT7/APG8/PAZ2,+putative+(ATG8B.4)
LmjF.19.T0860	9.27006	7.95406	9.083	7.99422	5.09836	13.732	8.85528	0.00827593	0.29006	0.0285318	0.977238	0.986705	no	up	LmjF.19.0860	ATG8/AUT7/APG8/PAZ2,+putative+(ATG8B.5)
LmjF.19.T0870	1580.54	823.246	1100.86	1392.99	901.559	1245.39	1174.1	0.013756	0.215088	0.0639553	0.949006	0.966626	no	up	LmjF.19.0870	ATG8/AUT7/APG8/PAZ2,+putative+(ATG8B.6)
LmjF.19.T0880	176.131	102.607	118.987	215.844	141.904	104.574	143.341	0.173864	0.249958	0.695572	0.486697	0.620798	no	up	LmjF.19.0880	ATG8/AUT7/APG8/PAZ2,+putative+(ATG8B.7)
LmjF.19.T0885	403.247	304.641	388.752	429.689	396.822	459.494	397.108	0.21812	0.150093	1.45323	0.14616	0.250439	no	up	unknown	unknown
LmjF.19.T0910	21.6301	11.1357	19.0743	39.9711	21.2431	38.0271	25.1802	0.574644	0.287408	1.9994	0.0455647	0.10064	no	up	LmjF.19.0910	ATG8/AUT7/APG8/PAZ2,+putative+(ATG8B.9)
LmjF.19.T0920	14884.6	9077.97	11701.6	16817.8	12113.7	14898.2	13249	0.266142	0.180776	1.47222	0.140963	0.243294	no	up	LmjF.19.0920	folate/biopterin+transporter,+putative
LmjF.26.T1580	2641.97	2400.54	2430.61	2965.85	2997.83	2880.55	2719.56	0.239523	0.0841892	2.84505	0.00444041	0.0152546	yes	up	LmjF.26.1580	hypothetical+protein,+conserved
LmjF.19.T0940	1926.63	1768.98	1685.8	1943.59	2001.1	1966.84	1882.16	0.134162	0.0919411	1.45921	0.144506	0.248054	no	up	LmjF.19.0940	hypothetical+protein,+conserved
LmjF.26.T1600	4519.15	4304.74	4650.5	6501.3	6255.68	6798.39	5504.96	0.52677	0.0818198	6.43817	1.20919e-10	4.90405e-09	yes	up	LmjF.26.1600	hypothetical+protein,+unknown+function
LmjF.26.T1805	106.606	79.5406	84.4719	133.903	138.505	118.306	110.222	0.483183	0.191106	2.52835	0.0114601	0.0331066	yes	up	unknown	unknown
LmjF.19.T0983	65794.2	19411.9	42591.1	72905.3	27780.9	51584.8	46678	0.139665	0.292157	0.478048	0.632616	0.743629	no	up	unknown	unknown
LmjF.19.T0993	917.735	927.444	895.584	932.326	1078.3	1074.26	970.943	0.165251	0.105633	1.56439	0.117726	0.21211	no	up	unknown	unknown
LmjF.26.T1940	1299.35	1283.79	1196.23	1608.84	1728.34	1441.86	1426.4	0.327882	0.108496	3.02206	0.00251062	0.00963676	yes	up	LmjF.26.1940	hypothetical+protein,+conserved
LmjF.26.T2040	3618.41	2412.47	2864.78	6006.65	4093.13	5088.23	4013.95	0.695399	0.176169	3.94734	7.90233e-05	0.000556151	yes	up	LmjF.26.2040	hypothetical+protein,+conserved
LmjF.19.T1008	15.4501	50.906	45.415	69.9494	57.7814	61.2658	50.1279	0.479767	0.277224	1.73061	0.0835219	0.161155	no	up	unknown	unknown
LmjF.26.T2050	727.699	748.477	649.434	875.367	893.912	815.469	785.06	0.272989	0.110289	2.47522	0.0133154	0.0374695	yes	up	LmjF.26.2050	hypothetical+protein,+conserved
LmjF.26.T2410	3873.34	4253.83	4265.38	4504.74	5123.85	4994.22	4502.56	0.231618	0.0958352	2.41684	0.0156559	0.0427625	yes	up	LmjF.26.2410	hypothetical+protein,+conserved
LmjF.19.T1180	3420.65	3260.37	3132.73	3426.52	3635.98	3668.56	3424.13	0.127066	0.0836063	1.51981	0.128558	0.226842	no	up	LmjF.19.1180	hypothetical+protein,+conserved
LmjF.19.T1190	1376.6	1530.36	1336.11	1319.05	1685.01	1420.73	1444.64	0.0574233	0.127317	0.451027	0.65197	0.760206	no	up	LmjF.19.1190	hypothetical+protein,+conserved
LmjF.26.T2470	772.505	888.469	944.632	1018.26	1370.61	1168.28	1027.13	0.418728	0.143927	2.9093	0.00362235	0.0129124	yes	up	LmjF.26.2470	hypothetical+protein,+conserved
LmjF.19.T1235	2014.69	1737.17	1791.17	2706.04	2115.82	1955.22	2053.35	0.27244	0.143378	1.90016	0.0574125	0.120492	no	up	unknown	unknown
LmjF.19.T1240	6275.83	5651.36	5622.38	7143.83	6231.04	6302.99	6204.57	0.16062	0.100504	1.59815	0.11001	0.201199	no	up	LmjF.19.1240	hypothetical+protein,+conserved
LmjF.26.T2540	1926.63	1800	1614.05	2645.09	2288.31	2437.96	2118.67	0.448713	0.111309	4.03123	5.54862e-05	0.0004128	yes	up	LmjF.26.2540	hypothetical+protein,+conserved
LmjF.19.T1260	511.398	687.231	540.438	627.546	753.707	646.46	627.797	0.202705	0.151101	1.34151	0.179754	0.294819	no	up	LmjF.19.1260	hypothetical+protein,+conserved
LmjF.26.T2555	3276.96	2466.56	2574.12	3929.16	3760.04	3567.15	3262.33	0.415405	0.130298	3.18812	0.00143202	0.00609472	yes	up	unknown	unknown
LmjF.19.T1310	1599.08	1788.87	1805.7	2054.51	1698.6	1748.19	1782.49	0.0781492	0.116036	0.673492	0.500634	0.633112	no	up	LmjF.19.1310	hypothetical+protein,+conserved
LmjF.19.T1315	3247.61	5124.8	4006.51	4117.02	6497	4856.9	4641.64	0.282438	0.191481	1.47502	0.140208	0.242347	no	up	LmjF.19.1315	hypothetical+protein,+conserved
LmjF.19.T1327	244.111	303.05	202.551	261.811	289.757	278.865	263.357	0.131103	0.173775	0.754445	0.450582	0.588302	no	up	unknown	unknown
LmjF.19.T1338	118.966	132.833	127.162	135.902	138.505	137.32	131.781	0.103793	0.164661	0.630344	0.528469	0.657464	no	up	unknown	unknown
LmjF.26.T2620	1528.01	1481.84	1531.39	1996.56	1790.37	1999.59	1721.29	0.340635	0.0923879	3.68701	0.000226909	0.00133998	yes	up	LmjF.26.2620	hypothetical+protein,+unknown+function
LmjF.26.T2687	86.5205	62.0417	53.5897	102.926	116.412	106.687	88.0295	0.601592	0.21469	2.80214	0.00507654	0.0169646	yes	up	unknown	unknown
LmjF.27.T0215	285.827	286.346	199.826	541.608	775.8	650.685	456.682	1.20297	0.184691	6.5134	7.34662e-11	3.06295e-09	yes	up	unknown	unknown
LmjF.19.T1405	715.339	693.594	655.793	745.461	877.767	838.708	754.444	0.246105	0.113167	2.17471	0.0296518	0.0713766	no	up	unknown	unknown
LmjF.19.T1410	3896.51	3643.76	3572.34	3993.11	4465.31	4213.61	3964.11	0.185826	0.089496	2.07636	0.0378604	0.0870169	no	up	LmjF.19.1410	hypothetical+protein,+conserved
LmjF.27.T0370	2184.64	2107.83	2142.68	2548.16	2975.74	2819.28	2463.06	0.365029	0.0958455	3.80851	0.000139807	0.00089509	yes	up	LmjF.27.0370	hypothetical+protein,+conserved
LmjF.27.T0465	947.091	929.83	922.833	1309.05	1058.76	1139.76	1051.22	0.312149	0.114993	2.71451	0.00663737	0.0211499	yes	up	unknown	unknown
LmjF.19.T1423	4.63503	19.8852	17.2577	10.992	17.8442	17.9572	14.7619	0.0538648	0.293241	0.183688	0.854259	0.902121	no	up	unknown	unknown
LmjF.27.T0508	2402.49	2907.21	2998.3	4323.87	4039.6	4379.45	3508.49	0.59145	0.113885	5.19342	2.06466e-07	3.49756e-06	yes	up	unknown	unknown
LmjF.19.T1460	1311.71	1456.39	1281.61	1541.88	1844.75	1453.48	1481.64	0.24467	0.126137	1.93971	0.0524144	0.112042	no	up	LmjF.19.1460	hypothetical+protein,+conserved
LmjF.19.T1490	0	1.59081	0	1.99855	0	0	0.598228	0.00465938	0.097611	0.0477342	0.961928	0.976164	no	up	LmjF.19.1490	hypothetical+protein,+conserved
LmjF.27.T0530	1994.61	1899.43	1718.5	2233.38	2210.14	2215.08	2045.19	0.241491	0.0941547	2.56483	0.0103226	0.0304449	yes	up	LmjF.27.0530	hypothetical+protein,+conserved
LmjF.27.T0620	1901.91	1506.5	1779.36	2780.99	2007.9	2229.86	2034.42	0.406229	0.150375	2.70143	0.00690418	0.0218664	yes	up	LmjF.27.0620	hypothetical+protein,+conserved
LmjF.27.T0660	1753.59	1608.31	1865.65	3455.5	1946.72	2498.17	2187.99	0.529868	0.184182	2.87687	0.00401638	0.0140263	yes	up	LmjF.27.0660	hypothetical+protein,+conserved
LmjF.27.T0667	2343.78	1927.27	1993.72	2471.21	2603.56	2542.53	2313.68	0.274422	0.107531	2.55202	0.0107102	0.0313573	yes	up	unknown	unknown
LmjF.27.T0670	2180.01	2013.17	2124.51	4773.55	2287.46	3096.04	2745.79	0.58554	0.206967	2.82915	0.00466724	0.0158769	yes	up	LmjF.27.0670	amino+acid+permease,+putative+(AAT23.1)
LmjF.27.T0742	1191.2	975.168	1063.62	1318.05	1255.89	1330.95	1189.15	0.2669	0.110482	2.41578	0.0157015	0.0428757	yes	up	unknown	unknown
LmjF.19.T1635	27.8102	31.8163	11.8079	37.9725	37.3879	21.1261	27.9868	0.25637	0.290128	0.883644	0.376888	0.515255	no	up	unknown	unknown
LmjF.19.T1645	0	0	0	0	0	0	0	NA	NA	NA	NA	NA	no	up	unknown	unknown
LmjF.20.T0035	716.884	644.279	668.509	908.343	745.21	721.458	734.114	0.216933	0.129849	1.67066	0.0947881	0.178981	no	up	unknown	unknown
LmjF.27.T0800	987.261	835.972	793.854	1104.2	1046.01	1074.26	973.594	0.292652	0.11705	2.50023	0.0124112	0.0352678	yes	up	LmjF.27.0800	hypothetical+protein,+conserved
LmjF.27.T0895	580.923	605.304	571.321	716.482	770.701	783.78	671.419	0.357141	0.1033	3.45732	0.000545587	0.0027614	yes	up	unknown	unknown
LmjF.20.T0140	6039.44	5411.95	6378.99	7323.7	5824.02	6915.64	6315.62	0.16257	0.121844	1.33425	0.182122	0.298047	no	up	LmjF.20.0140	hypothetical+protein,+conserved
LmjF.27.T0900	1208.2	1054.71	1165.35	1459.94	1508.26	1684.81	1346.88	0.426452	0.109409	3.89778	9.70768e-05	0.000666555	yes	up	LmjF.27.0900	hypothetical+protein,+conserved
LmjF.20.T0170	2146.02	2112.6	1991.9	2235.38	1996.86	2233.03	2119.3	0.047587	0.0943211	0.504521	0.613895	0.729687	no	up	LmjF.20.0170	hypothetical+protein,+conserved
LmjF.20.T0180	2410.21	2507.12	2559.59	2614.11	2615.46	2773.86	2580.06	0.0952762	0.0809059	1.17762	0.238949	0.367178	no	up	LmjF.20.0180	hypothetical+protein,+conserved
LmjF.27.T0960	1130.95	1224.13	1096.32	1768.72	1486.17	1471.44	1362.95	0.434082	0.116703	3.71954	0.00019959	0.00120528	yes	up	LmjF.27.0960	hypothetical+protein,+conserved
LmjF.20.T0200	2101.21	1871.59	1937.4	2024.54	1984.96	2013.32	1988.84	0.0284386	0.0881501	0.322616	0.746986	0.829958	no	up	LmjF.20.0200	hypothetical+protein,+conserved
LmjF.20.T0262	13.9051	24.6576	6.3581	37.9725	33.1393	21.1261	22.8598	0.523154	0.293677	1.78139	0.0748488	0.14812	no	up	unknown	unknown
LmjF.20.T0265	528.393	411.225	504.106	583.578	445.256	569.35	506.985	0.137373	0.15782	0.87044	0.38406	0.52254	no	up	LmjF.20.0265	hypothetical+protein,+conserved
LmjF.20.T0330	1708.78	1367.3	1599.52	1818.68	1840.51	1806.29	1690.18	0.218986	0.112023	1.95483	0.0506033	0.109037	no	up	LmjF.20.0330	hypothetical+protein,+conserved
LmjF.20.T0346	2192.37	2269.29	2427.89	2321.32	2366.49	2555.21	2355.43	0.0693184	0.0923159	0.750883	0.452723	0.590315	no	up	LmjF.20.0346	hypothetical+protein,+conserved
LmjF.20.T0349	670.534	507.469	537.714	683.506	578.663	620.052	599.656	0.130066	0.144009	0.90318	0.36643	0.504398	no	up	unknown	unknown
LmjF.27.T0975	653.539	566.329	672.142	880.363	879.466	882.017	755.643	0.466071	0.111607	4.176	2.96685e-05	0.000243876	yes	up	unknown	unknown
LmjF.20.T0355	1657.79	1832.62	1947.4	1970.57	1964.57	1966.84	1889.97	0.112929	0.0966187	1.16881	0.242481	0.371346	no	up	LmjF.20.0355	hypothetical+protein
LmjF.20.T0360	4336.84	2480.87	3257.16	5751.84	2884.82	4682.61	3899.02	0.331678	0.224431	1.47786	0.139444	0.241153	no	up	LmjF.20.0360	hypothetical+protein,+conserved
LmjF.20.T0370	4137.53	4629.27	4267.19	4767.55	5026.98	4906.55	4622.51	0.169235	0.0852614	1.9849	0.0471555	0.103278	no	up	LmjF.20.0370	hypothetical+protein,+conserved
LmjF.27.T1140	4012.39	3562.63	3831.21	4614.66	4415.18	4373.11	4134.86	0.228457	0.0866273	2.63725	0.00835823	0.0255552	yes	up	LmjF.27.1140	hypothetical+protein,+conserved
LmjF.27.T1335	1062.97	908.354	873.785	2030.53	1297.53	1753.47	1321.11	0.761804	0.168835	4.51213	6.41812e-06	6.62337e-05	yes	up	unknown	unknown
LmjF.20.T0405	584.013	470.085	431.442	606.561	508.136	514.422	519.11	0.128665	0.151774	0.847741	0.396582	0.535167	no	up	unknown	unknown
LmjF.27.T1360	2705.31	2830.06	2438.79	4434.79	3300.34	3816.44	3254.29	0.505694	0.13277	3.80881	0.000139637	0.000894551	yes	up	LmjF.27.1360	hypothetical+protein,+conserved
LmjF.20.T0440	2461.2	2338.5	2246.23	2954.86	2601.86	2606.97	2534.94	0.207074	0.0979741	2.11356	0.0345529	0.0808406	no	up	LmjF.20.0440	hypothetical+protein,+unknown+function
LmjF.20.T0445	497.493	463.722	515.006	675.511	600.756	551.392	550.647	0.29432	0.126209	2.332	0.0197008	0.0513291	no	up	unknown	unknown
LmjF.20.T0450	668.989	559.171	614.919	761.449	571.866	679.206	642.6	0.120635	0.143916	0.83823	0.401902	0.540868	no	up	LmjF.20.0450	hypothetical+protein,+unknown+function
LmjF.27.T1410	1821.57	2048.97	1995.54	2417.25	2623.95	2538.31	2240.93	0.358666	0.0928215	3.86404	0.000111525	0.000745656	yes	up	LmjF.27.1410	hypothetical+protein,+conserved
LmjF.20.T0480	1373.51	1238.45	1176.25	1414.98	1372.31	1228.49	1300.66	0.0834747	0.111335	0.749759	0.4534	0.590797	no	up	LmjF.20.0480	hypothetical+protein,+conserved
LmjF.27.T1427	1066.06	1049.14	1144.46	1387	1225.3	1454.54	1221.08	0.306675	0.109362	2.80421	0.00504403	0.0168893	yes	up	unknown	unknown
LmjF.27.T1510	2163.01	2082.37	2109.07	2649.08	2804.1	2946.04	2458.95	0.394259	0.0856423	4.60356	4.15331e-06	4.65984e-05	yes	up	LmjF.27.1510	hypothetical+protein,+conserved
LmjF.27.T1555	960.996	978.35	1027.29	1444.95	1577.94	1439.75	1238.21	0.572703	0.0950167	6.0274	1.66622e-09	5.07807e-08	yes	up	unknown	unknown
LmjF.27.T1570	1368.88	1332.31	1450.56	1798.7	2088.63	1863.33	1650.4	0.455504	0.102839	4.42931	9.45366e-06	9.24348e-05	yes	up	LmjF.27.1570	hypothetical+protein,+conserved
LmjF.20.T0625	237.931	237.827	316.088	277.799	293.155	268.302	271.85	0.0742172	0.160526	0.462336	0.64384	0.753086	no	up	unknown	unknown
LmjF.27.T1600	1033.61	1010.96	1030.92	1154.17	1198.96	1255.95	1114.1	0.225527	0.0902407	2.49917	0.0124485	0.0353446	yes	up	LmjF.27.1600	hypothetical+protein,+conserved
LmjF.27.T1660	3216.71	2994.71	3100.03	3700.32	3895.14	3986.5	3482.24	0.309427	0.0814753	3.7978	0.000145984	0.000928368	yes	up	LmjF.27.1660	hypothetical+protein,+conserved
LmjF.20.T0697	1650.07	1754.67	1666.73	1742.74	1840.51	1880.23	1755.82	0.104088	0.0864111	1.20456	0.228372	0.354214	no	up	unknown	unknown
LmjF.20.T0700	6317.54	6810.27	6920.34	6668.18	8294.17	10053.9	7510.74	0.297016	0.14947	1.98713	0.0469075	0.102778	no	up	LmjF.20.0700	hypothetical+protein,+conserved
LmjF.20.T0702	2424.12	2323.38	2106.35	2290.34	2383.48	2739	2377.78	0.109317	0.112583	0.970989	0.331554	0.468263	no	up	unknown	unknown
LmjF.20.T0800	2390.13	1911.36	1946.49	2344.3	2189.74	2261.55	2173.93	0.118149	0.117443	1.00601	0.314411	0.452117	no	up	LmjF.20.0800	hypothetical+protein,+unknown+function
LmjF.20.T0805.9-snoRNAs	0	0	0	0	0	0	0	NA	NA	NA	NA	NA	no	up	LmjF.20.snoRNA0192	C/D+snoRNA
LmjF.27.T1740	146.776	127.265	96.2798	266.807	371.33	278.865	214.554	1.14504	0.198851	5.75827	8.49793e-09	2.14985e-07	yes	up	LmjF.27.1740	hypothetical+protein,+unknown+function
LmjF.27.T1775	1053.7	974.373	975.514	1366.01	1579.64	1390.1	1223.22	0.514179	0.106111	4.84568	1.26179e-06	1.68179e-05	yes	up	unknown	unknown
LmjF.20.T0840	1744.32	1964.65	1699.43	1957.58	2206.74	1876	1908.12	0.152992	0.112442	1.36063	0.173631	0.286944	no	up	LmjF.20.0840	cytochrome+c+oxidase+assembly+factor-like+protein
LmjF.20.T0890	1402.87	1786.48	1570.45	1397.99	1838.81	1831.64	1638.04	0.0832948	0.147231	0.565742	0.571569	0.695559	no	up	LmjF.20.0890	hypothetical+protein,+conserved
LmjF.27.T1803	2351.5	1955.9	2221.7	3827.23	4184.05	3744.61	3047.5	0.820333	0.107985	7.59675	3.0365e-14	2.63745e-12	yes	up	unknown	unknown
LmjF.20.T0962	1626.89	1467.52	1625.86	2036.53	1719.85	1825.3	1716.99	0.233938	0.108406	2.15799	0.0309286	0.0739547	no	up	unknown	unknown
LmjF.20.T0990	0	0	0	0	0	0	0	NA	NA	NA	NA	NA	no	up	LmjF.20.0990	hypothetical+protein,+unknown+function
LmjF.27.T1880	2322.15	2183.39	2237.14	2971.85	3064.96	3013.64	2632.19	0.418402	0.0771975	5.41989	5.96343e-08	1.20459e-06	yes	up	LmjF.27.1880	hypothetical+protein,+conserved
LmjF.20.T1025	426.423	505.083	357.87	519.624	452.054	469	455.009	0.146275	0.155817	0.938763	0.347852	0.484821	no	up	unknown	unknown
LmjF.20.T1027	1197.38	1463.55	1432.39	1363.01	1569.44	1359.47	1397.54	0.0633173	0.122908	0.515159	0.606442	0.724049	no	up	unknown	unknown
LmjF.20.T1035	772.505	774.726	871.968	847.387	814.037	840.821	820.241	0.0454099	0.10386	0.437221	0.661951	0.766783	no	up	unknown	unknown
LmjF.27.T1925	927.006	770.749	802.029	1154.17	1049.41	1174.61	979.662	0.420171	0.116363	3.61085	0.000305197	0.00170384	yes	up	unknown	unknown
LmjF.27.T2010	2158.38	2577.91	2286.19	3291.62	3929.98	4022.42	3044.42	0.647433	0.122093	5.30279	1.14049e-07	2.10768e-06	yes	up	LmjF.27.2010	hypothetical+protein,+conserved
LmjF.20.T1060	1580.54	1636.95	1527.76	2045.52	1542.25	1643.61	1662.77	0.13308	0.129968	1.02395	0.305861	0.442653	no	up	LmjF.20.1060	hypothetical+protein,+unknown+function
LmjF.27.T2040	5524.95	4424.05	4863.95	6370.39	5863.11	7004.37	5675.14	0.360933	0.121021	2.9824	0.00285996	0.0107344	yes	up	LmjF.27.2040	hypothetical+protein,+conserved
LmjF.20.T1100	4815.79	4615.74	4596	6134.56	5060.97	5299.49	5087.09	0.226365	0.10385	2.17973	0.0292778	0.0706558	no	up	LmjF.20.1100	hypothetical+protein,+conserved
LmjF.20.T1115	567.018	467.699	502.29	637.539	491.991	546.111	535.441	0.119697	0.143851	0.832092	0.405357	0.543772	no	up	unknown	unknown
LmjF.20.T1118	225.571	319.753	285.206	304.78	293.155	311.611	290.013	0.110742	0.157807	0.701754	0.482833	0.617644	no	up	unknown	unknown
LmjF.20.T1140	2011.6	1685.47	1560.46	1763.72	1801.42	1757.7	1763.39	0.0193926	0.119172	0.162727	0.870733	0.914055	no	up	LmjF.20.1140	hypothetical+protein,+conserved
LmjF.20.T1150	651.994	559.171	554.971	665.519	633.046	671.811	622.752	0.156353	0.115444	1.35436	0.175622	0.289272	no	up	LmjF.20.1150	hypothetical+protein,+conserved
LmjF.20.T1160	1739.68	1533.54	1433.3	1683.78	2267.92	1951	1768.2	0.308626	0.139854	2.20678	0.0273297	0.0669466	no	up	LmjF.20.1160	hypothetical+protein,+conserved
LmjF.20.T1170	2081.13	1471.5	1715.78	2412.25	1409.7	1804.17	1815.76	0.0840102	0.191716	0.438201	0.661241	0.766555	no	up	LmjF.20.1170	endo-1,4-beta-xylanase+z+precursor-like+protein
LmjF.20.T1175-ncRNA1	392.432	353.16	351.512	394.714	408.718	511.253	401.965	0.24589	0.146054	1.68356	0.0922677	0.175142	no	up	LmjF.20.1175	hypothetical+protein
LmjF.20.T1176	0	0	0	0	0	0	0	NA	NA	NA	NA	NA	no	up	unknown	unknown
LmjF.20.T1178	1379.69	1546.27	1383.34	1244.1	1715.6	1358.41	1437.9	0.00273208	0.141746	0.0192744	0.984622	0.990227	no	up	unknown	unknown
LmjF.20.T1220	4624.21	3219.01	3193.58	5584.96	2964.69	3446.73	3838.86	0.101825	0.2134	0.477154	0.633253	0.744209	no	up	LmjF.20.1220	calpain-like+cysteine+peptidase,+Clan+CA,+family+C2
LmjF.20.T1240	6204.76	6489.72	6659.66	7911.28	6951.61	7299.08	6919.35	0.190458	0.0890726	2.13823	0.0324981	0.0770711	no	up	LmjF.20.1240	hypothetical+protein,+conserved
LmjF.20.T1260	5711.9	5944.07	6110.13	6742.12	5895.4	6607.2	6168.47	0.112016	0.0916319	1.22246	0.221535	0.34616	no	up	LmjF.20.1260	hypothetical+protein,+unknown+function
LmjF.27.T2045	505.218	558.375	532.264	704.49	786.846	771.104	643.05	0.482377	0.110005	4.38504	1.15966e-05	0.000110789	yes	up	unknown	unknown
LmjF.20.T1320	2788.74	2806.19	2723.99	2868.92	3343.67	3083.36	2935.81	0.156344	0.0938096	1.66661	0.0955929	0.180129	no	up	LmjF.20.1320	hypothetical+protein,+conserved
LmjF.20.T1325	279.647	276.801	350.604	529.617	359.434	343.3	356.567	0.38723	0.191092	2.0264	0.0427236	0.0956828	no	up	unknown	unknown
LmjF.20.T1367	3536.53	3021.75	3070.05	3703.32	3763.44	3603.06	3449.69	0.197035	0.0976622	2.01752	0.0436416	0.0973623	no	up	unknown	unknown
LmjF.20.T1410	2561.63	2819.72	2641.34	3350.58	2876.32	2877.38	2854.49	0.175759	0.104242	1.68607	0.091782	0.174347	no	up	LmjF.20.1410	hypothetical+protein,+conserved
LmjF.27.T2070	3238.34	3041.63	3223.56	3513.46	3637.68	3943.2	3432.98	0.218396	0.0887517	2.46075	0.0138646	0.0387117	yes	up	LmjF.27.2070	hypothetical+protein,+conserved
LmjF.27.T2075	570.108	536.899	556.788	703.491	773.251	755.26	649.3	0.412398	0.104432	3.94898	7.84856e-05	0.000552957	yes	up	unknown	unknown
LmjF.27.T2135	2434.93	2393.38	2474.21	2860.93	2840.63	3104.49	2684.76	0.264377	0.0833511	3.17185	0.0015147	0.00639178	yes	up	unknown	unknown
LmjF.20.T1500	2135.2	2208.84	2150.85	2493.2	2333.35	2418.94	2290.06	0.15412	0.0794671	1.93942	0.0524498	0.112048	no	up	LmjF.20.1500	hypothetical+protein,+conserved
LmjF.20.T1510	5106.26	5094.58	5160.96	5317.15	5750.1	5318.51	5291.26	0.0916238	0.0771009	1.18836	0.234691	0.361541	no	up	LmjF.20.1510	hypothetical+protein,+conserved
LmjF.20.T1520	6941.73	6630.51	7230.07	7780.37	6238.69	7292.75	7019.02	0.0335254	0.110784	0.302619	0.76218	0.840834	no	up	LmjF.20.1520	hypothetical+protein,+conserved
LmjF.27.T2145	478.953	481.221	541.347	811.413	560.819	749.978	603.955	0.457608	0.158793	2.88179	0.00395427	0.0138819	yes	up	unknown	unknown
LmjF.20.T1610	38.6252	20.6806	21.7992	58.9573	28.8907	42.2523	35.2009	0.454498	0.281742	1.61317	0.106708	0.196782	no	up	LmjF.20.1610	hypothetical+protein,+conserved
LmjF.27.T2160	2777.93	2895.28	2768.5	3451.5	3879	3791.09	3260.55	0.388395	0.0881684	4.40515	1.05713e-05	0.000102307	yes	up	LmjF.27.2160	hypothetical+protein,+conserved
LmjF.27.T2190	800.315	742.91	781.138	1005.27	1105.49	1198.91	939.006	0.492328	0.11084	4.44179	8.92118e-06	8.78879e-05	yes	up	LmjF.27.2190	hypothetical+protein,+conserved
LmjF.27.T2235	998.076	928.239	978.239	1500.91	1296.68	1586.57	1214.79	0.57103	0.114178	5.00122	5.69674e-07	8.44624e-06	yes	up	unknown	unknown
LmjF.27.T2240	1748.95	1523.2	1392.42	2308.33	1803.97	2070.36	1807.87	0.384881	0.135426	2.842	0.00448312	0.0153709	yes	up	LmjF.27.2240	hypothetical+protein,+conserved
LmjF.20.T1740	2716.13	2663.82	2682.21	2945.87	2809.19	3036.88	2809.02	0.122737	0.0785932	1.56168	0.118363	0.212927	no	up	LmjF.20.1740	hypothetical+protein,+conserved
LmjF.21.T0012	10.8151	19.0898	9.083	19.9855	20.3934	14.7883	15.6925	0.260408	0.292697	0.889683	0.373636	0.512027	no	up	unknown	unknown
LmjF.27.T2305	1752.04	1898.64	1934.68	2231.39	2238.18	2354.51	2068.24	0.280562	0.0878164	3.19487	0.00139893	0.00598074	yes	up	LmjF.27.2305	hypothetical+protein,+conserved
LmjF.21.T0055	3119.37	2694.84	2844.8	3550.43	2668.99	3221.74	3016.69	0.11864	0.130925	0.906171	0.364846	0.502629	no	up	LmjF.21.0055	hypothetical+protein,+conserved
LmjF.21.T0070	1932.81	1735.58	1845.67	1942.59	1816.71	1905.58	1863.16	0.0393232	0.0903841	0.435067	0.663514	0.76757	no	up	LmjF.21.0070	hypothetical+protein,+conserved
LmjF.21.T0140	2283.52	2300.32	2186.28	2245.38	2417.47	2300.64	2288.93	0.0402913	0.0824086	0.488921	0.624898	0.737885	no	up	LmjF.21.0140	hypothetical+protein,+conserved
LmjF.27.T2310	597.919	651.438	560.421	786.431	678.931	813.357	681.416	0.314637	0.125372	2.50963	0.0120859	0.0344749	yes	up	LmjF.27.2310	hypothetical+protein,+conserved
LmjF.27.T2335	971.811	888.469	1031.83	1185.14	1413.94	1262.29	1125.58	0.400726	0.117543	3.4092	0.000651535	0.00320177	yes	up	LmjF.27.2335	hypothetical+protein,+conserved
LmjF.21.T0210	1344.16	1467.52	1396.97	1470.94	1798.02	1671.08	1524.78	0.221794	0.111795	1.98394	0.0472627	0.10347	no	up	LmjF.21.0210	hypothetical+protein,+conserved
LmjF.21.T0220	1106.23	1130.27	1344.28	1408.98	1317.08	1359.47	1277.72	0.181168	0.11382	1.59171	0.11145	0.203432	no	up	LmjF.21.0220	calmodulin-like+protein
LmjF.27.T2430	1195.84	1017.32	990.047	1563.87	1295.83	1337.29	1233.37	0.373015	0.12721	2.93227	0.00336494	0.0121781	yes	up	LmjF.27.2430	hypothetical+protein,+conserved
LmjF.21.T0252	414.062	510.651	469.591	481.652	567.617	492.239	489.302	0.13269	0.135503	0.979237	0.327463	0.464384	no	up	unknown	unknown
LmjF.21.T0255	862.115	1026.87	1071.79	973.296	1104.64	966.521	1000.87	0.0358	0.125261	0.285803	0.775029	0.849581	no	up	unknown	unknown
LmjF.27.T2595	1013.53	935.398	1040	1231.11	1335.77	1252.78	1134.76	0.345107	0.0984807	3.50431	0.000457788	0.00239331	yes	up	unknown	unknown
LmjF.27.T2640	24.7201	25.453	29.0656	71.948	65.4289	50.7028	44.5531	0.950912	0.248165	3.83178	0.000127219	0.000828236	yes	up	LmjF.27.2640	hypothetical+protein,+unknown+function
LmjF.21.T0290	4224.06	4424.85	4493.36	5734.85	4320.01	4756.55	4658.95	0.164091	0.124114	1.3221	0.186135	0.302712	no	up	LmjF.21.0290	hypothetical+protein,+conserved
LmjF.21.T0300	1228.28	1566.95	1378.8	1285.07	1629.77	1391.16	1413.34	0.040882	0.138219	0.295776	0.767401	0.84436	no	up	LmjF.21.0300	hypothetical+protein,+conserved
LmjF.28.T0020	979.536	1198.68	868.335	1325.04	1420.74	1343.62	1189.33	0.398831	0.13783	2.89364	0.00380808	0.0134822	yes	up	LmjF.28.0020	hypothetical+protein,+conserved
LmjF.21.T0330	3683.3	3907.83	3793.97	3773.27	4201.04	4015.02	3895.74	0.0726767	0.0848935	0.856093	0.391946	0.530553	no	up	LmjF.21.0330	hypothetical+protein,+conserved
LmjF.28.T0165	580.923	439.86	500.473	1156.16	614.352	838.708	688.413	0.669747	0.204713	3.27164	0.00106924	0.00479136	yes	up	unknown	unknown
LmjF.28.T0215	1963.71	1681.49	1779.36	2031.53	2134.51	2338.66	1988.21	0.25443	0.107799	2.36022	0.0182639	0.0484635	yes	up	unknown	unknown
LmjF.28.T0230	3293.96	2998.68	3414.3	4413.81	4162.81	4248.47	3755.34	0.39255	0.0902832	4.34799	1.37392e-05	0.000127179	yes	up	LmjF.28.0230	hypothetical+protein,+unknown+function
LmjF.28.T0320	1157.21	1028.46	1120.84	1365.01	1280.54	1337.29	1214.89	0.26297	0.0967068	2.71925	0.00654294	0.0209258	yes	up	LmjF.28.0320	hypothetical+protein,+conserved
LmjF.28.T0345	273.467	327.707	328.805	488.646	638.144	630.615	447.897	0.845177	0.153889	5.49211	3.9717e-08	8.57082e-07	yes	up	unknown	unknown
LmjF.28.T0420	1880.28	1873.18	1891.99	2532.17	2172.75	2242.54	2098.82	0.290738	0.0972974	2.98813	0.00280688	0.0105579	yes	up	LmjF.28.0420	hypothetical+protein,+conserved+(pseudogene)
LmjF.21.T0525	0	0	0	2.99783	1.69945	0	0.782881	0.105948	0.109916	0.963898	0.335097	0.472244	no	up	unknown	unknown
LmjF.28.T0430	3392.84	3657.28	3284.41	4622.66	4249.48	4605.5	3968.69	0.373347	0.0900443	4.14625	3.37959e-05	0.000271592	yes	up	LmjF.28.0430	hypothetical+protein,+conserved
LmjF.21.T0580	1274.63	1503.32	1364.27	1557.87	1657.82	1691.15	1508.18	0.234169	0.103973	2.2522	0.0243097	0.0609674	no	up	LmjF.21.0580	hypothetical+protein,+conserved
LmjF.28.T0554	746.239	649.847	627.635	964.302	893.912	1083.77	827.618	0.516341	0.126526	4.08092	4.48586e-05	0.00034343	yes	up	unknown	unknown
LmjF.21.T0650	1450.76	1242.42	1230.75	1449.95	1363.81	1428.13	1360.97	0.111342	0.106386	1.04658	0.295294	0.431676	no	up	LmjF.21.0650	hypothetical+protein,+conserved
LmjF.28.T0556	1308.62	1111.18	1139.01	1667.79	1583.89	1577.07	1397.93	0.429184	0.104174	4.11986	3.79101e-05	0.000299346	yes	up	unknown	unknown
LmjF.21.T0723	0	0.795406	0	0	4.24863	0	0.840673	0.0665686	0.106179	0.626944	0.530696	0.659416	no	up	unknown	unknown
LmjF.21.T0724	168.406	217.941	188.018	197.857	255.767	188.023	202.669	0.138813	0.180675	0.7683	0.442309	0.579533	no	up	unknown	unknown
LmjF.21.T0725	6119.78	5587.73	6329.03	6158.54	6353.4	6519.53	6178	0.0759579	0.0873452	0.869629	0.384503	0.522922	no	up	LmjF.21.0725	hypothetical+protein,+conserved
LmjF.28.T0558	760.145	654.62	670.325	933.325	921.953	901.03	806.899	0.393929	0.106076	3.71365	0.000204294	0.00122659	yes	up	unknown	unknown
LmjF.21.T0791	3289.32	3398.77	3707.68	2475.21	4515.44	3996.01	3563.74	0.0704959	0.18817	0.37464	0.707928	0.800471	no	up	LmjF.21.0791	putative+PfkB+family+sugar+kinase
LmjF.28.T0668	182.311	151.923	155.319	297.785	176.743	246.12	201.7	0.4841	0.202259	2.39346	0.0166901	0.0451026	yes	up	unknown	unknown
LmjF.28.T0670	1827.75	1395.94	1735.76	2713.04	1925.48	2449.58	2007.92	0.475773	0.157639	3.01811	0.00254356	0.00973489	yes	up	LmjF.28.0670	hypothetical+protein,+unknown+function
LmjF.21.T0825	10447.4	11931.1	11639.9	10087.7	12369.5	12058.8	11422.4	0.019934	0.114607	0.173934	0.861917	0.907634	no	up	LmjF.21.0825	hypothetical+protein,+conserved
LmjF.28.T0895	1008.89	1107.21	1030.92	1244.1	1309.43	1285.53	1164.35	0.277611	0.0927925	2.99174	0.00277396	0.0104668	yes	up	unknown	unknown
LmjF.21.T0830	2665.14	2671.77	2593.2	3160.71	2877.17	2952.38	2820.06	0.17734	0.0826637	2.14532	0.0319273	0.0758866	no	up	LmjF.21.0830	hypothetical+protein,+conserved
LmjF.28.T1050	2782.56	2406.9	2584.11	4373.84	3610.49	3904.11	3277	0.590339	0.112574	5.24402	1.57119e-07	2.77098e-06	yes	up	LmjF.28.1050	hypothetical+protein,+conserved
LmjF.28.T1092	1464.67	1244.81	1409.68	2210.4	1764.88	2083.04	1696.25	0.530911	0.125445	4.23221	2.31402e-05	0.000197373	yes	up	unknown	unknown
LmjF.28.T1095	1273.09	1135.05	1367.9	1711.76	1797.17	1868.61	1525.6	0.492607	0.108817	4.52694	5.98442e-06	6.27521e-05	yes	up	LmjF.28.1095	hypothetical+protein,+conserved
LmjF.28.T1120	2757.84	2074.42	2145.4	6543.27	4062.54	4722.75	3717.7	1.01567	0.180879	5.61518	1.96361e-08	4.52803e-07	yes	up	LmjF.28.1120	hypothetical+protein,+conserved
LmjF.21.T0855	1645.43	1584.45	1599.52	2047.52	1745.34	1787.27	1734.92	0.202345	0.101717	1.98929	0.0466695	0.102321	no	up	LmjF.21.0855	hypothetical+protein,+conserved
LmjF.21.T0861	9001.22	7878.5	8825.95	8897.56	8312.87	8822.28	8623.06	0.0180797	0.0913918	0.197826	0.843181	0.893463	no	up	LmjF.21.0861	hypothetical+protein
LmjF.28.T1130	3470.09	4074.87	4029.22	5625.93	5434	5806.52	4740.1	0.526204	0.0988886	5.32118	1.03096e-07	1.91887e-06	yes	up	LmjF.28.1130	hypothetical+protein,+unknown+function
LmjF.21.T0866	403.247	282.369	287.931	335.757	329.694	334.849	328.975	0.045179	0.164497	0.274649	0.783586	0.855306	no	up	unknown	unknown
LmjF.21.T0867	596.374	637.916	662.151	650.529	725.666	636.953	651.598	0.0813461	0.112918	0.720399	0.47128	0.607262	no	up	unknown	unknown
LmjF.21.T0870	1154.12	1319.58	1432.39	1406.98	1291.58	1303.48	1318.02	0.0310405	0.115143	0.269581	0.787483	0.857136	no	up	LmjF.21.0870	hypothetical+protein
LmjF.28.T1165	4343.02	3768.64	3974.72	5363.12	5390.66	5380.83	4703.5	0.408224	0.0884198	4.61689	3.89538e-06	4.40841e-05	yes	up	LmjF.28.1165	hypothetical+protein
LmjF.28.T1230	1920.45	1628.99	1677.63	2383.28	2143.86	2125.29	1979.92	0.337485	0.10885	3.10046	0.00193223	0.00778492	yes	up	LmjF.28.1230	hypothetical+protein,+unknown+function
LmjF.28.T1330	3992.3	3552.29	3741.29	6076.6	4214.64	5356.53	4488.94	0.44166	0.143287	3.08234	0.0020538	0.00815494	yes	up	LmjF.28.1330	hypothetical+protein,+conserved
LmjF.28.T1415	1405.96	1366.51	1357	1856.66	1951.82	1866.5	1634.07	0.450721	0.0820969	5.49011	4.01685e-08	8.65034e-07	yes	up	unknown	unknown
LmjF.28.T1450	1858.65	1729.21	1677.63	2925.88	2632.45	2675.63	2249.91	0.629093	0.0948339	6.63363	3.2753e-11	1.4973e-09	yes	up	LmjF.28.1450	hypothetical+protein,+conserved
LmjF.28.T1510	866.75	994.258	908.3	1342.03	1565.2	1357.35	1172.31	0.596593	0.114552	5.20807	1.90814e-07	3.27115e-06	yes	up	LmjF.28.1510	hypothetical+protein,+conserved
LmjF.21.T0901	777.14	684.845	597.661	931.326	807.24	766.879	760.848	0.268992	0.139721	1.92521	0.0542033	0.115087	no	up	LmjF.21.0901	hypothetical+protein
LmjF.28.T1515	2011.6	1784.1	1872.01	2274.35	2239.88	2136.91	2053.14	0.227082	0.091194	2.49009	0.012771	0.0361227	yes	up	LmjF.28.1515	hypothetical+protein,+conserved
LmjF.21.T0910	1399.78	1697.4	1336.11	1389.99	1836.26	1555.94	1535.91	0.101641	0.145552	0.698311	0.484983	0.61933	no	up	LmjF.21.0910	hypothetical+protein,+conserved
LmjF.28.T1535	693.709	509.856	593.12	1186.14	771.551	959.127	785.584	0.630455	0.177445	3.55295	0.000380932	0.00205209	yes	up	unknown	unknown
LmjF.21.T0935	571.653	482.812	605.836	726.474	531.079	716.176	605.672	0.229435	0.160465	1.42981	0.152771	0.259995	no	up	unknown	unknown
LmjF.21.T0970	2201.64	1956.7	1941.04	2329.31	1967.97	2055.57	2075.37	0.0577199	0.110632	0.52173	0.601858	0.719895	no	up	LmjF.21.0970	hypothetical+protein,+conserved
LmjF.21.T0990	2159.92	2445.08	2038.23	2603.12	2791.35	2529.86	2427.92	0.245194	0.107291	2.28533	0.0222936	0.056827	no	up	LmjF.21.0990	hypothetical+protein,+conserved
LmjF.28.T1540	3246.06	2810.17	2993.76	5122.29	3782.13	4505.15	3743.26	0.536894	0.133123	4.03306	5.50546e-05	0.000410175	yes	up	LmjF.28.1540	hypothetical+protein,+unknown+function
LmjF.28.T1550	2896.89	3129.92	2753.97	3393.54	3899.39	3478.42	3258.69	0.285448	0.102633	2.78125	0.00541499	0.0179062	yes	up	LmjF.28.1550	hypothetical+protein,+conserved
LmjF.21.T1075	1710.33	1863.64	1890.17	1776.71	1989.21	1878.11	1851.36	0.0442864	0.0960533	0.461061	0.644755	0.753817	no	up	unknown	unknown
LmjF.28.T1560	1450.76	1281.4	1282.52	2011.54	1597.48	1643.61	1544.55	0.370045	0.126906	2.91589	0.00354672	0.0126731	yes	up	LmjF.28.1560	hypothetical+protein,+conserved
LmjF.28.T1570	2467.38	2421.22	2100.9	7058.89	5207.12	5175.91	4071.9	1.23151	0.14664	8.39819	4.53432e-17	6.13782e-15	yes	up	LmjF.28.1570	hydrolase,+alpha/beta+fold+family,+putative
LmjF.28.T1640	4236.42	4343.71	4300.8	7196.79	5484.13	6053.7	5269.26	0.516801	0.11975	4.31568	1.59115e-05	0.000144398	yes	up	LmjF.28.1640	hypothetical+protein,+conserved
LmjF.28.T1692	373.892	356.342	374.22	614.555	542.975	518.647	463.439	0.575381	0.123189	4.67073	3.0013e-06	3.52281e-05	yes	up	unknown	unknown
LmjF.28.T1700	2377.77	2394.17	2210.8	3038.8	2900.96	2997.8	2653.39	0.349192	0.0824345	4.23599	2.27545e-05	0.000194401	yes	up	LmjF.28.1700	hypothetical+protein,+conserved
LmjF.28.T1705	582.468	493.947	490.482	851.384	703.573	641.179	627.172	0.458324	0.146461	3.12931	0.00175214	0.00718471	yes	up	unknown	unknown
LmjF.28.T1992	241.021	200.442	228.892	266.807	290.606	311.611	256.563	0.355538	0.146715	2.42333	0.0153791	0.0421278	yes	up	unknown	unknown
LmjF.28.T1995	1361.15	892.446	1073.61	2763	1684.16	2319.65	1682.34	0.898464	0.193704	4.63834	3.51219e-06	4.03936e-05	yes	up	LmjF.28.1995	hypothetical+protein,+conserved
LmjF.28.T2210	5270.03	5620.34	5466.15	6428.35	6994.09	7062.47	6140.24	0.317701	0.0829756	3.82885	0.000128742	0.000836087	yes	up	LmjF.28.2210	glycoprotein+96-92,+putative
LmjF.28.T2245	2314.42	2364.74	2459.68	2784.99	3132.09	3126.67	2697.1	0.332212	0.0921765	3.60408	0.000313256	0.00174044	yes	up	unknown	unknown
LmjF.28.T2445	2924.7	2245.43	2541.42	3585.41	3220.46	3248.15	2960.93	0.366451	0.123298	2.97207	0.00295799	0.0109993	yes	up	LmjF.28.2445	hypothetical+protein,+conserved
LmjF.28.T2450	2603.34	2341.68	2380.65	3483.48	3520.41	3469.97	2966.59	0.506644	0.0841144	6.02327	1.70926e-09	5.12958e-08	yes	up	LmjF.28.2450	hypothetical+protein,+conserved
LmjF.28.T2565	1313.26	1090.5	1138.1	2113.47	1660.36	1768.26	1513.99	0.612915	0.132793	4.61558	3.91995e-06	4.43142e-05	yes	up	LmjF.28.2565	hypothetical+protein,+conserved
LmjF.21.T1280	3048.3	2851.53	2667.68	3310.6	2744.61	3008.36	2938.52	0.0787535	0.110165	0.714867	0.474692	0.610376	no	up	LmjF.21.1280	hypothetical+protein,+conserved
LmjF.28.T2710	1110.86	1123.11	1220.76	1336.03	1470.03	1492.56	1292.23	0.304958	0.100108	3.04631	0.00231671	0.00900003	yes	up	LmjF.28.2710	hypothetical+protein,+conserved
LmjF.21.T1320	2274.25	2472.12	2154.49	2173.43	2666.44	2190.78	2321.92	0.0258368	0.120784	0.213908	0.830619	0.886135	no	up	LmjF.21.1320	hypothetical+protein,+conserved
LmjF.28.T2720	993.441	832.791	806.57	1237.11	1166.67	1235.88	1045.41	0.452119	0.116288	3.88795	0.000101096	0.000684684	yes	up	LmjF.28.2720	hypothetical+protein,+conserved
LmjF.28.T2730	4307.49	4372.35	4000.15	6156.55	6180.91	5634.34	5108.63	0.491885	0.0880217	5.58823	2.294e-08	5.23202e-07	yes	up	LmjF.28.2730	hypothetical+protein,+conserved
LmjF.28.T2850	2339.14	2360.77	2337.06	2994.83	2570.42	2821.4	2570.6	0.246086	0.094073	2.61591	0.00889909	0.0269559	yes	up	LmjF.28.2850	hypothetical+protein,+conserved
LmjF.28.T2940	3400.57	2689.27	2932.9	3785.26	3622.38	3631.58	3343.66	0.281404	0.112292	2.50601	0.01221	0.034791	yes	up	LmjF.28.2940	hypothetical+protein,+unknown+function
LmjF.28.T3034	174.586	147.946	187.11	226.836	270.213	258.795	210.914	0.525637	0.162168	3.24132	0.00118978	0.00520617	yes	up	unknown	unknown
LmjF.21.T1410	2286.61	1838.98	2068.2	2037.53	2294.26	2306.98	2138.76	0.0976149	0.117546	0.830442	0.406289	0.544503	no	up	LmjF.21.1410	hypothetical+protein,+conserved
LmjF.21.T1420	1266.91	1201.86	1102.68	1463.94	1385.05	1344.68	1294.19	0.226633	0.100712	2.2503	0.0244298	0.0611802	no	up	LmjF.21.1420	hypothetical+protein,+conserved
LmjF.29.T0045	199.306	228.282	210.726	329.761	517.483	425.692	318.542	0.888112	0.181034	4.90577	9.30637e-07	1.28307e-05	yes	up	unknown	unknown
LmjF.29.T0110	9478.63	10302.1	10141.2	11362.8	11865.6	11989.1	10856.6	0.230531	0.0777715	2.96421	0.00303457	0.0112081	yes	up	LmjF.29.0110	hypothetical+protein,+conserved
LmjF.21.T1480	7539.64	7637.49	6626.96	8399.92	6899.77	6889.24	7332.17	0.0242255	0.119078	0.203443	0.838789	0.890114	no	up	LmjF.21.1480	hypothetical+protein,+conserved
LmjF.29.T0115	225.571	230.668	197.101	316.771	250.669	364.426	264.201	0.461578	0.173708	2.6572	0.00787925	0.0243731	yes	up	unknown	unknown
LmjF.29.T0160	2709.95	2213.62	2531.43	3325.59	2991.88	3242.86	2835.89	0.346837	0.110637	3.13492	0.00171902	0.00709598	yes	up	LmjF.29.0160	hypothetical+protein,+conserved
LmjF.21.T1530	2603.34	2818.13	2985.58	3022.81	3355.57	3218.57	3000.67	0.184738	0.0968458	1.90755	0.0564498	0.118888	no	up	LmjF.21.1530	hypothetical+protein,+conserved
LmjF.29.T0163	230.206	233.85	252.507	441.68	370.48	373.933	317.11	0.680853	0.139473	4.8816	1.05228e-06	1.42626e-05	yes	up	unknown	unknown
LmjF.21.T1560	4102	4238.72	4025.59	4477.76	4018.35	4203.05	4177.58	0.0372285	0.0842224	0.442026	0.65847	0.765073	no	up	LmjF.21.1560	hypothetical+protein,+conserved
LmjF.29.T0165	2357.68	2269.29	2317.07	3424.52	3176.28	3163.64	2784.75	0.482513	0.0818523	5.89492	3.74861e-09	1.0475e-07	yes	up	unknown	unknown
LmjF.29.T0230	951.726	1230.49	1111.76	1337.03	1670.56	1341.51	1273.85	0.373773	0.142831	2.6169	0.00887328	0.0269012	yes	up	LmjF.29.0230	hypothetical+protein,+conserved
LmjF.29.T0365	1568.18	1651.26	1539.57	2771.99	2162.55	2103.11	1966.11	0.53429	0.131425	4.06537	4.79567e-05	0.000364324	yes	up	unknown	unknown
LmjF.21.T1610	6527.66	5299.79	6081.98	6581.24	6084.04	6105.46	6113.36	0.0659939	0.107909	0.611571	0.540822	0.667764	no	up	LmjF.21.1610	hypothetical+protein,+conserved
LmjF.29.T0410	1449.22	1318.78	1255.27	1923.61	1855.8	1777.77	1596.74	0.454847	0.0988603	4.60091	4.20644e-06	4.71438e-05	yes	up	LmjF.29.0410	hypothetical+protein,+conserved
LmjF.21.T1640	1954.44	1710.12	2015.52	2428.24	1679.91	2023.88	1968.69	0.10284	0.149658	0.687168	0.491977	0.624817	no	up	LmjF.21.1640	hypothetical+protein,+conserved
LmjF.29.T0460	2320.6	2804.6	2345.23	3577.41	3675.91	3532.29	3042.68	0.510397	0.107382	4.75309	2.00333e-06	2.53407e-05	yes	up	LmjF.29.0460	hypothetical+protein,+conserved
LmjF.21.T1670	2028.6	2401.33	2339.78	2033.53	2964.69	2571.05	2389.83	0.149099	0.151073	0.98693	0.323677	0.460625	no	up	LmjF.21.1670	hypothetical+protein,+conserved
LmjF.21.T1855	5752.07	5694.31	6582.45	5662.9	6586.23	6169.89	6074.64	0.0297438	0.106569	0.279103	0.780166	0.852644	no	up	LmjF.21.1855	hypothetical+protein,+conserved
LmjF.21.T1870	2142.93	2286	2317.98	2416.25	2376.68	2337.61	2312.91	0.0769577	0.0812666	0.946978	0.34365	0.480593	no	up	LmjF.21.1870	histone+deacetylase,+putative
LmjF.21.T1875	687.529	581.442	711.199	672.513	631.346	684.487	661.42	0.00744579	0.122934	0.0605672	0.951704	0.968523	no	up	unknown	unknown
LmjF.22.T0002	0	0	0	0	0	0	0	NA	NA	NA	NA	NA	no	up	unknown	unknown
LmjF.22.T0004	0	0	0	0	0	0	0	NA	NA	NA	NA	NA	no	up	unknown	unknown
LmjF.22.T0007	0	0	0	0	0	0	0	NA	NA	NA	NA	NA	no	up	unknown	unknown
LmjF.29.T0470	2414.85	2173.05	2119.06	3613.39	2879.72	3300.96	2750.17	0.523649	0.118835	4.40654	1.05034e-05	0.000101745	yes	up	LmjF.29.0470	hypothetical+protein,+conserved
LmjF.22.T0013	0	0	0	0	0	0	0	NA	NA	NA	NA	NA	no	up	unknown	unknown
LmjF.22.T0015	43.2603	40.5657	14.5328	33.9754	79.8742	43.3086	42.5862	0.390021	0.291294	1.33893	0.180595	0.295919	no	up	unknown	unknown
LmjF.29.T0888	199.306	283.96	239.791	338.755	384.076	336.962	297.142	0.49706	0.162101	3.06637	0.00216678	0.00851596	yes	up	unknown	unknown
LmjF.29.T0935	2573.99	1850.91	2097.26	3385.55	2381.78	3149.91	2573.23	0.412884	0.165616	2.49301	0.0126664	0.0358853	yes	up	LmjF.29.0935	A-1+protein,+putative
LmjF.29.T0950	2326.78	2219.18	2026.42	3121.74	2843.18	3044.28	2596.93	0.443135	0.09696	4.57028	4.87066e-06	5.32706e-05	yes	up	LmjF.29.0950	hypothetical+protein,+conserved
LmjF.29.T1190	1350.34	1022.1	1074.52	1780.71	1235.5	1641.5	1350.78	0.398084	0.165533	2.40486	0.0161788	0.0439947	yes	up	LmjF.29.1190	hypothetical+protein,+conserved
LmjF.29.T1200	1934.35	1725.24	2000.98	2674.07	2256.87	2403.1	2165.77	0.359962	0.11206	3.21221	0.00131716	0.00567071	yes	up	LmjF.29.1200	hypothetical+protein,+conserved
LmjF.22.T0095	12638.2	10049.2	12698	18357.7	11642.9	16643.2	13671.5	0.361165	0.171361	2.10763	0.0350628	0.0818131	no	up	unknown	unknown
LmjF.22.T0100	2501.37	2336.11	2759.42	2836.95	2147.26	3090.76	2611.98	0.0815851	0.149466	0.545845	0.585172	0.706668	no	up	LmjF.22.0100	hypothetical+protein,+conserved
LmjF.22.T0115	820.4	795.406	788.404	781.435	1019.67	944.339	858.276	0.183125	0.128287	1.42746	0.153449	0.260913	no	up	unknown	unknown
LmjF.22.T0140	4528.42	4719.94	4567.84	5543.99	5123.85	5096.68	4930.12	0.186404	0.0799648	2.33108	0.0197491	0.0514225	no	up	LmjF.22.0140	hypothetical+protein,+conserved
LmjF.22.T0150	2654.33	2542.12	2753.97	2753.01	3201.77	3295.68	2866.81	0.21138	0.105336	2.00671	0.0447805	0.0992868	no	up	LmjF.22.0150	hypothetical+protein,+conserved
LmjF.22.T0180	20201	19928.9	24628.6	20033.5	25004.9	23592.6	22231.6	0.0794402	0.129925	0.611433	0.540913	0.667764	no	up	LmjF.22.0180	hypothetical+protein,+conserved
LmjF.29.T1220	2203.18	1996.47	1940.13	2456.22	2392.83	2526.69	2252.59	0.259582	0.0918868	2.82502	0.00472776	0.0160435	yes	up	LmjF.29.1220	hypothetical+protein,+conserved
LmjF.22.T0220	3388.21	4290.42	3486.96	3390.55	4774.61	3585.11	3819.31	0.0677053	0.157164	0.430795	0.666618	0.769282	no	up	LmjF.22.0220	hypothetical+protein,+unknown+function
LmjF.29.T1265	2368.5	2223.16	2032.78	4761.56	7448.7	5789.62	4104.05	1.32401	0.161385	8.20404	2.32447e-16	2.85035e-14	yes	up	unknown	unknown
LmjF.22.T0280	4414.09	4579.95	4099.16	4303.89	4501.85	4349.87	4374.8	0.00683505	0.084339	0.0810425	0.935408	0.95915	no	up	LmjF.22.0280	hypothetical+protein,+conserved
LmjF.29.T1272	747.784	601.327	530.447	855.381	1294.13	1035.18	844.042	0.685324	0.179044	3.82768	0.000129357	0.000838488	yes	up	unknown	unknown
LmjF.22.T0380	6147.59	6363.25	5763.16	6018.65	6975.4	6493.12	6293.53	0.090296	0.0962133	0.938498	0.347988	0.484904	no	up	LmjF.22.0380	hypothetical+protein,+conserved
LmjF.22.T0400	3834.71	3547.51	3638.65	5464.05	3677.61	4778.73	4156.88	0.314239	0.147451	2.13114	0.0330774	0.0780726	no	up	LmjF.22.0400	hypothetical+protein,+conserved
LmjF.29.T1275	301.277	204.419	271.582	364.736	341.59	414.072	316.279	0.484389	0.172053	2.81535	0.00487247	0.0164143	yes	up	unknown	unknown
LmjF.29.T1290	2076.49	2370.31	2072.74	2560.15	3369.16	2692.53	2523.56	0.380835	0.133921	2.84374	0.00445877	0.0153076	yes	up	LmjF.29.1290	hypothetical+protein,+conserved
LmjF.29.T1375	684.439	609.281	621.277	1220.12	886.264	1047.86	844.873	0.675855	0.142955	4.72775	2.27021e-06	2.82031e-05	yes	up	unknown	unknown
LmjF.29.T1515	302.822	308.618	439.617	571.586	488.592	590.476	450.285	0.58548	0.172281	3.39839	0.000677827	0.00331223	yes	up	unknown	unknown
LmjF.22.T0630	4203.97	4548.13	4680.47	6111.58	5008.28	4987.88	4923.39	0.251015	0.11554	2.17254	0.0298152	0.0717036	no	up	LmjF.22.0630	hypothetical+protein,+unknown+function
LmjF.22.T0680	1847.83	1726.03	2017.33	1941.6	1792.07	2094.66	1903.25	0.0574033	0.110436	0.519787	0.603212	0.720877	no	up	LmjF.22.0680	hypothetical+protein,+conserved
LmjF.29.T1555	376.982	354.751	340.612	478.654	424.863	480.62	409.414	0.353404	0.123315	2.86586	0.00415885	0.01443	yes	up	unknown	unknown
LmjF.22.T0697	0	0	0	0	0	0	0	NA	NA	NA	NA	NA	no	up	unknown	unknown
LmjF.22.T0700	310.547	356.342	336.979	375.728	345.838	351.75	346.198	0.0860583	0.126224	0.681792	0.495371	0.627751	no	up	LmjF.22.0700	5'a2rel-related+protein
LmjF.22.T0710	157.591	168.626	142.603	154.888	177.593	162.671	160.662	0.073091	0.162887	0.448722	0.653632	0.761418	no	up	LmjF.22.0710	hypothetical+protein,+conserved
LmjF.29.T1585	826.58	882.901	851.985	984.288	1204.91	1138.7	981.561	0.361711	0.115481	3.1322	0.00173499	0.00713552	yes	up	LmjF.29.1585	hypothetical+protein,+conserved
LmjF.22.T0735	900.74	964.828	936.457	940.32	1318.77	1291.86	1058.83	0.318245	0.147402	2.15903	0.0308479	0.0737956	no	up	unknown	unknown
LmjF.22.T0738	1163.39	1285.38	1469.63	1381	1333.22	1461.93	1349.09	0.0856252	0.118632	0.721774	0.470433	0.606697	no	up	unknown	unknown
LmjF.22.T0745	179.221	269.643	257.957	256.814	283.808	287.316	255.793	0.195183	0.175075	1.11486	0.264912	0.397348	no	up	unknown	unknown
LmjF.22.T0760	1901.91	1854.09	1982.82	1936.6	2182.1	2060.86	1986.39	0.104373	0.0921469	1.13268	0.25735	0.388803	no	up	LmjF.22.0760	hypothetical+protein,+conserved
LmjF.22.T0795	180.766	202.033	158.044	174.873	281.259	212.318	201.549	0.266414	0.199372	1.33627	0.181462	0.297059	no	up	unknown	unknown
LmjF.22.T0830	227.116	281.574	269.765	258.813	305.901	236.613	263.297	0.034028	0.16059	0.211893	0.83219	0.886905	no	up	LmjF.22.0830	hypothetical+protein,+conserved
LmjF.22.T0840	169.951	215.555	237.066	258.813	248.12	230.275	226.63	0.213569	0.163633	1.30517	0.191835	0.310096	no	up	LmjF.22.0840	5'a2rel-related+protein
LmjF.22.T0845	0	0	0	0	0	1.05631	0.176051	0.0174003	0.0828882	0.209924	0.833727	0.887096	no	up	unknown	unknown
LmjF.22.T0880	2833.55	2689.27	2839.35	2667.07	3109.15	2836.19	2829.09	0.0420169	0.0961454	0.437014	0.662101	0.766806	no	up	LmjF.22.0880	hypothetical+protein,+conserved
LmjF.29.T1610	4404.82	3349.46	3668.62	4551.71	5326.93	5367.1	4444.77	0.395133	0.132324	2.9861	0.00282562	0.010617	yes	up	LmjF.29.1610	hypothetical+protein,+conserved
LmjF.22.T0915	1402.87	1247.99	1425.12	1489.92	1302.63	1512.63	1396.86	0.0764255	0.11184	0.683347	0.494388	0.626864	no	up	unknown	unknown
LmjF.29.T1615	1433.77	1306.06	1357.91	1585.85	1681.61	1833.75	1533.16	0.307592	0.10152	3.02986	0.00244667	0.00944505	yes	up	unknown	unknown
LmjF.22.T0970	4903.86	5414.33	4993.83	5316.15	5343.08	5376.6	5224.64	0.0647577	0.0801325	0.808133	0.419014	0.556496	no	up	LmjF.22.0970	hypothetical+protein,+conserved
LmjF.29.T1810	4475.89	4163.95	4181.81	6040.63	5018.48	5377.66	4876.4	0.347279	0.103023	3.37088	0.000749278	0.00359068	yes	up	LmjF.29.1810	hypothetical+protein,+conserved
LmjF.22.T1020	922.37	802.565	847.444	1169.15	966.138	996.098	950.628	0.273048	0.121809	2.24161	0.0249865	0.0622979	no	up	LmjF.22.1020	hypothetical+protein,+unknown+function
LmjF.29.T1832	27.8102	60.4509	47.2316	139.899	146.153	156.333	96.313	1.35104	0.229661	5.88274	4.0353e-09	1.1246e-07	yes	up	unknown	unknown
LmjF.29.T1880	2768.66	2453.83	2346.14	3094.76	2897.57	3040.05	2766.83	0.248933	0.0996766	2.49741	0.0125104	0.0354926	yes	up	LmjF.29.1880	hypothetical+protein,+conserved
LmjF.22.T1105	77.2505	94.6534	117.171	128.907	107.065	83.4483	101.416	0.111053	0.222548	0.499009	0.617773	0.733043	no	up	unknown	unknown
LmjF.29.T1943	991.896	497.924	1185.33	2935.88	1409.7	2211.91	1538.77	0.97812	0.252131	3.87941	0.00010471	0.000705949	yes	up	unknown	unknown
LmjF.29.T1945	550.023	263.28	686.675	1841.67	779.199	1326.72	907.928	1.00007	0.264558	3.78017	0.000156723	0.000981682	yes	up	unknown	unknown
LmjF.29.T1946	506.763	324.526	636.718	1384	630.497	1126.02	768.088	0.849784	0.245416	3.46263	0.000534925	0.00271742	yes	up	unknown	unknown
LmjF.22.T1160	1506.38	1505.7	1511.41	1677.79	1404.6	1572.84	1529.79	0.0395243	0.10296	0.38388	0.701068	0.796238	no	up	LmjF.22.1160	hypothetical+protein,+conserved
LmjF.22.T1190	1404.41	1442.87	1418.76	1473.93	1605.13	1631.99	1496.18	0.139276	0.0898989	1.54926	0.12132	0.216974	no	up	LmjF.22.1190	hypothetical+protein,+conserved
LmjF.22.T1200	2815.01	2013.17	2409.72	3692.33	1591.54	2356.62	2479.73	0.0639998	0.227319	0.281542	0.778295	0.851224	no	up	LmjF.22.1200	hypothetical+protein,+conserved
LmjF.29.T2070	1407.5	900.4	1325.21	4153.99	1918.68	3693.91	2233.28	1.15574	0.230379	5.0167	5.25666e-07	7.88348e-06	yes	up	LmjF.29.2070	hypothetical+protein,+unknown+function
LmjF.22.T1270	2709.95	3051.97	3468.8	3604.39	3202.62	3278.78	3219.42	0.12118	0.120149	1.00858	0.313178	0.450947	no	up	LmjF.22.1270	hypothetical+protein,+conserved
LmjF.22.T1280	6631.18	5940.89	6458.92	7117.85	5853.76	7240.99	6540.6	0.0835211	0.115146	0.725351	0.468237	0.604398	no	up	LmjF.22.1280	hypothetical+protein,+unknown+function
LmjF.29.T2115	684.439	522.582	550.43	886.359	742.66	1100.67	747.857	0.57862	0.170766	3.38838	0.000703073	0.00340526	yes	up	unknown	unknown
LmjF.22.T1305	1583.63	1745.92	1676.72	1947.59	1803.12	2013.32	1795.05	0.195947	0.0951005	2.06042	0.0393581	0.0898641	no	up	unknown	unknown
LmjF.22.T1330	5864.85	6911.29	6986.64	7538.55	6560.73	6752.97	6769.17	0.0739445	0.111147	0.665288	0.505866	0.637486	no	up	LmjF.22.1330	hypothetical+protein,+conserved
LmjF.22.T1340	2858.27	2632	2712.18	2601.12	3353.87	3212.23	2894.94	0.153829	0.121809	1.26288	0.206633	0.328664	no	up	LmjF.22.1340	hypothetical+protein,+conserved
LmjF.22.T1355	806.495	773.93	876.509	1276.08	800.442	920.044	908.916	0.258863	0.171929	1.50564	0.132161	0.23167	no	up	unknown	unknown
LmjF.22.T1370	6156.86	6406.2	6472.55	6706.15	6542.89	7154.37	6573.17	0.0978084	0.0793783	1.23218	0.217881	0.341912	no	up	LmjF.22.1370	intraflagellar+transport+protein-like+protein
LmjF.29.T2153	466.593	446.223	445.067	562.593	631.346	587.307	523.188	0.379816	0.111404	3.40937	0.000651128	0.00320128	yes	up	unknown	unknown
LmjF.22.T1415.1-snoRNAs	37.0802	62.8371	71.7557	68.9501	54.3825	65.4911	60.0828	0.0855895	0.24695	0.346587	0.728902	0.816479	no	up	LmjF.22.snoRNA0034	C/D+snoRNA
LmjF.29.T2395	1586.72	1298.9	1500.51	2681.06	1634.02	2037.62	1789.81	0.482437	0.174793	2.76004	0.00577939	0.0188717	yes	up	unknown	unknown
LmjF.22.T1482	123.601	137.605	116.262	163.881	180.142	156.333	146.304	0.368763	0.168269	2.19151	0.0284151	0.0690054	no	up	unknown	unknown
LmjF.22.T1485	0	0.795406	0	0	1.69945	0	0.41581	0.0176777	0.0879717	0.200948	0.84074	0.891367	no	up	unknown	unknown
LmjF.29.T2450	7922.81	8981.73	9408.17	17155.6	33728.2	24775.7	16995.4	1.32668	0.197034	6.73325	1.65911e-11	8.0808e-10	yes	up	LmjF.29.2450	heat+shock+protein+20,+putative
LmjF.22.T1550	3573.61	3875.22	3644.1	4241.93	3777.88	4079.46	3865.37	0.121533	0.0898801	1.35217	0.176322	0.290012	no	up	LmjF.22.1550	hypothetical+protein,+conserved
LmjF.22.T1570	1798.39	1679.1	1663.1	1998.55	1792.07	1886.56	1802.96	0.140644	0.0928448	1.51483	0.129814	0.228479	no	up	LmjF.22.1570	hypothetical+protein,+conserved
LmjF.29.T2690	2394.76	2227.14	2178.1	3436.51	3832.26	3626.3	2949.18	0.664478	0.0916034	7.25385	4.0508e-13	2.75957e-11	yes	up	LmjF.29.2690	hypothetical+protein,+conserved
LmjF.22.T1650	1171.12	1402.3	1151.72	1193.14	1409.7	1293.98	1270.33	0.0607873	0.125088	0.485955	0.626999	0.739361	no	up	LmjF.22.1650	hypothetical+protein,+unknown+function
LmjF.22.T1660	1823.11	1726.03	1725.77	1969.58	1799.72	1825.3	1811.58	0.0838617	0.0884694	0.947917	0.343172	0.480183	no	up	LmjF.22.1660	hypothetical+protein,+conserved
LmjF.22.T1665	1101.59	1110.39	1218.94	1248.1	1223.61	1185.18	1181.3	0.0885513	0.0947871	0.934212	0.350195	0.487587	no	up	unknown	unknown
LmjF.22.T1670	3556.61	3392.41	3701.32	3339.58	4039.6	3897.77	3654.55	0.0798671	0.10696	0.746699	0.455246	0.592201	no	up	LmjF.22.1670	hypothetical+protein,+conserved
LmjF.22.T1687	0	0	0	0	0	0	0	NA	NA	NA	NA	NA	no	up	unknown	unknown
LmjF.22.T1690	0	0.795406	0.9083	1.99855	2.54918	1.05631	1.21796	0.159828	0.182182	0.8773	0.380324	0.518948	no	up	unknown	unknown
LmjF.23.T0005	16.9951	59.6555	59.9478	75.9451	79.0245	46.4775	56.3409	0.32861	0.286329	1.14767	0.251106	0.381471	no	up	unknown	unknown
LmjF.23.T0100	2461.2	2348.04	2545.96	2825.96	2412.37	2601.68	2532.54	0.0892943	0.0993144	0.899107	0.368596	0.50691	no	up	LmjF.23.0100	hypothetical+protein,+unknown+function
LmjF.29.T2700	2668.23	2698.02	2586.84	3032.81	3073.46	3050.62	2851.66	0.200251	0.0733271	2.73092	0.00631576	0.0202926	yes	up	LmjF.29.2700	hypothetical+protein,+conserved
LmjF.23.T0170	2706.86	2366.33	2383.38	3391.55	2725.92	2815.06	2731.52	0.249579	0.122214	2.04214	0.0411374	0.092889	no	up	LmjF.23.0170	hypothetical+protein,+conserved
LmjF.23.T0215	2354.59	1870	1981.91	2864.93	2198.24	2389.37	2276.51	0.249111	0.140178	1.77711	0.0755508	0.149226	no	up	unknown	unknown
LmjF.29.T2790	3278.51	3389.23	3215.38	3935.15	4659.05	4602.33	3846.61	0.404302	0.1013	3.99112	6.57617e-05	0.000477594	yes	up	LmjF.29.2790	hypothetical+protein,+conserved
LmjF.23.T0225	2949.42	2526.21	2615	2437.24	3013.13	2883.72	2737.45	0.0420277	0.12051	0.348747	0.727279	0.8151	no	up	LmjF.23.0225	hypothetical+protein,+conserved
LmjF.23.T0227	3990.76	3615.92	3643.19	4129.01	4364.19	4120.65	3977.29	0.162655	0.0856823	1.89835	0.0576496	0.120902	no	up	unknown	unknown
LmjF.23.T0230	2468.92	2002.83	2044.58	2455.22	2728.47	2435.84	2355.98	0.218102	0.118446	1.84136	0.0655684	0.133846	no	up	LmjF.23.0230	hypothetical+protein,+conserved
LmjF.30.T0200	2658.96	2315.43	2184.46	3873.2	3219.61	3088.64	2890.05	0.48321	0.129388	3.73457	0.000188034	0.0011451	yes	up	LmjF.30.0200	hypothetical+protein,+conserved
LmjF.23.T0262	3060.66	2581.89	3407.03	3885.19	2734.42	3422.44	3181.94	0.138588	0.156501	0.88554	0.375866	0.514451	no	up	unknown	unknown
LmjF.23.T0310	5288.57	4782.78	4573.29	5629.93	4730.42	4742.82	4957.97	0.0432226	0.113389	0.381187	0.703064	0.797418	no	up	LmjF.23.0310	hypothetical+protein,+conserved
LmjF.23.T0330	4208.6	4013.62	3743.1	4141	4610.61	3796.37	4085.55	0.066849	0.108624	0.615419	0.538278	0.665853	no	up	LmjF.23.0330	hypothetical+protein,+conserved
LmjF.23.T0345	619.549	660.983	486.849	775.439	706.122	630.615	646.593	0.239566	0.151645	1.57977	0.114159	0.207151	no	up	unknown	unknown
LmjF.23.T0355	1758.22	1312.42	1301.59	2259.37	1513.36	1811.57	1659.42	0.320271	0.173492	1.84603	0.0648879	0.132613	no	up	LmjF.23.0355	hypothetical+protein
LmjF.23.T0357	2949.42	2553.25	2612.27	3436.51	3002.08	2879.49	2905.51	0.19286	0.112934	1.70773	0.087687	0.167823	no	up	unknown	unknown
LmjF.30.T0290	7040.61	4703.24	5566.06	9886.85	6686.49	8046.95	6988.37	0.457722	0.176384	2.59503	0.00945827	0.0283775	yes	up	LmjF.30.0290	hypothetical+protein,+unknown+function
LmjF.23.T0390	11063.8	9603.74	9608	12994.6	9332.54	10602.2	10534.1	0.114081	0.139535	0.81758	0.413597	0.551569	no	up	LmjF.23.0390	hypothetical+protein,+conserved
LmjF.23.T0420	709.159	571.102	562.238	901.348	591.409	699.275	672.422	0.228505	0.173713	1.31542	0.18837	0.305775	no	up	LmjF.23.0420	hypothetical+protein,+unknown+function
LmjF.30.T0310	6044.08	4762.89	4873.94	7572.52	6564.13	6464.6	6047.03	0.374713	0.128145	2.92414	0.00345409	0.0124445	yes	up	LmjF.30.0310	hypothetical+protein,+conserved
LmjF.30.T0400	3289.32	2585.87	2581.39	4153	3533.16	3372.79	3252.59	0.365694	0.137626	2.65715	0.00788041	0.0243731	yes	up	LmjF.30.0400	hypothetical+protein,+conserved
LmjF.23.T0454	747.784	644.279	623.094	778.437	669.584	702.444	694.27	0.0929644	0.124562	0.746331	0.455468	0.592201	no	up	unknown	unknown
LmjF.23.T0460	1302.44	979.941	877.418	1457.95	1030.72	1196.8	1140.88	0.201777	0.17644	1.1436	0.25279	0.38324	no	up	LmjF.23.0460	trypanothione+synthetase,+putative
LmjF.23.T0470	1152.58	935.398	707.566	1286.07	1119.94	1184.12	1064.28	0.330164	0.170084	1.94118	0.0522368	0.111708	no	up	LmjF.23.0470	hypothetical+protein,+conserved
LmjF.23.T0485	2700.68	2067.26	2000.98	2734.02	2097.97	2414.72	2335.94	0.092439	0.15236	0.606714	0.544041	0.670673	no	up	unknown	unknown
LmjF.23.T0495	1086.14	953.692	989.139	1225.11	1022.22	1063.7	1056.67	0.124994	0.117351	1.06513	0.286819	0.422248	no	up	unknown	unknown
LmjF.23.T0500	3091.56	3075.04	3019.19	3008.82	3336.02	2973.51	3084.02	0.0207018	0.0876199	0.236269	0.813224	0.874297	no	up	LmjF.23.0500	hypothetical+protein,+conserved
LmjF.30.T1435	2526.09	1768.98	2182.64	2970.85	2578.07	2828.79	2475.9	0.348811	0.143661	2.42801	0.0151819	0.0416894	yes	up	unknown	unknown
LmjF.30.T1570	2717.67	2114.99	2193.54	5445.06	3975.87	4353.04	3466.7	0.902358	0.151699	5.94833	2.70884e-09	7.75667e-08	yes	up	LmjF.30.1570	hypothetical+protein,+conserved
LmjF.30.T2035	605.644	466.904	495.023	908.343	653.439	785.893	652.541	0.538636	0.160808	3.34956	0.00080939	0.00383119	yes	up	unknown	unknown
LmjF.30.T2185	2402.49	1899.43	1693.07	3654.36	2658.79	2903.79	2535.32	0.568579	0.164322	3.46015	0.000539873	0.00273691	yes	up	unknown	unknown
LmjF.30.T2195	874.475	852.676	775.688	1378	1149.68	1180.95	1035.25	0.544402	0.118174	4.60676	4.08982e-06	4.60348e-05	yes	up	unknown	unknown
LmjF.30.T2220	3755.92	2682.91	2771.22	4479.76	4115.22	4049.88	3642.49	0.429092	0.144311	2.97338	0.0029454	0.0109642	yes	up	LmjF.30.2220	hypothetical+protein,+conserved
LmjF.23.T0547	11582.9	9396.14	9772.4	11199.9	9835.58	10573.6	10393.4	0.0384851	0.114272	0.336784	0.73628	0.822005	no	up	LmjF.23.0547	hypothetical+protein,+conserved
LmjF.23.T0552	455.778	561.557	456.875	470.66	553.172	472.169	495.035	0.0175433	0.141832	0.12369	0.90156	0.935487	no	up	unknown	unknown
LmjF.23.T0570	7989.24	6959.81	7274.57	9478.14	6978.8	8412.43	7848.83	0.153755	0.132152	1.16346	0.244641	0.374021	no	up	LmjF.23.0570	hypothetical+protein,+conserved
LmjF.23.T0580	5174.24	4434.39	4718.62	5074.33	4855.33	4930.84	4864.63	0.052251	0.0926658	0.563865	0.572846	0.696342	no	up	LmjF.23.0580	hypothetical+protein,+conserved
LmjF.23.T0590	4902.31	3980.21	3631.38	4690.61	4616.56	4218.89	4340	0.107286	0.131085	0.818443	0.413104	0.551105	no	up	LmjF.23.0590	hypothetical+protein,+conserved
LmjF.23.T0592	1436.86	1064.25	1049.99	1275.08	1325.57	1273.91	1237.61	0.121401	0.14187	0.855721	0.392152	0.530694	no	up	unknown	unknown
LmjF.30.T2300	4152.98	3367.75	3122.74	5040.35	4399.88	4540.01	4103.95	0.373705	0.13122	2.84794	0.00440037	0.015137	yes	up	LmjF.30.2300	hypothetical+protein,+conserved
LmjF.23.T0610	6532.3	3409.91	4358.93	10716.2	4737.22	6792.06	6091.11	0.499089	0.242295	2.05984	0.0394141	0.0899327	no	up	LmjF.23.0610	hypothetical+protein,+conserved
LmjF.23.T0612	1027.43	606.895	749.347	1445.95	676.382	952.789	909.8	0.296635	0.23342	1.27082	0.203792	0.32479	no	up	unknown	unknown
LmjF.23.T0624	1268.45	846.312	1000.04	1478.93	896.461	1159.83	1108.34	0.161309	0.194261	0.830375	0.406327	0.544503	no	up	unknown	unknown
LmjF.23.T0625	6231.02	3952.37	5210.92	8182.08	4362.49	6044.19	5663.85	0.23172	0.209238	1.10745	0.268101	0.401439	no	up	unknown	unknown
LmjF.23.T0627	409.427	190.898	334.254	557.597	297.404	458.437	374.67	0.383792	0.245252	1.56489	0.117608	0.211935	no	up	unknown	unknown
LmjF.23.T0660	7001.98	5408.76	5182.76	8101.14	5534.26	6466.71	6282.6	0.175796	0.166144	1.05809	0.290013	0.425506	no	up	LmjF.23.0660	hypothetical+protein,+unknown+function
LmjF.23.T0736	1055.24	1029.26	1050.9	1270.08	915.155	988.704	1051.56	0.0163111	0.141198	0.115519	0.908034	0.939958	no	up	unknown	unknown
LmjF.30.T2335	171.496	184.534	177.118	367.734	367.082	327.455	265.903	0.933767	0.137569	6.78763	1.13989e-11	5.73965e-10	yes	up	unknown	unknown
LmjF.23.T0765	1792.21	2214.41	1984.64	2037.53	2458.26	2185.5	2112.09	0.148813	0.123514	1.20483	0.22827	0.354214	no	up	unknown	unknown
LmjF.23.T0770	4457.35	4286.45	3942.02	6163.54	4338.7	4753.38	4656.91	0.24921	0.143772	1.73337	0.0830294	0.16044	no	up	LmjF.23.0770	hypothetical+protein,+conserved
LmjF.30.T2380	707.614	471.676	436.892	1121.19	886.264	1007.72	771.892	0.805383	0.183974	4.37769	1.19943e-05	0.000113648	yes	up	LmjF.30.2380	hypothetical+protein,+conserved
LmjF.23.T0780	5270.03	2925.5	3955.65	6581.24	3171.18	3780.52	4280.69	0.124806	0.234423	0.532398	0.59445	0.713162	no	up	LmjF.23.0780	hypothetical+protein,+conserved
LmjF.30.T2530	1449.22	1319.58	1140.82	1771.72	1621.28	1529.53	1472.03	0.31873	0.124374	2.56268	0.0103868	0.0306082	yes	up	LmjF.30.2530	hypothetical+protein,+conserved
LmjF.30.T2645	1223.65	1057.89	1006.4	1587.85	1514.21	1600.31	1331.72	0.500784	0.109517	4.57265	4.81603e-06	5.28394e-05	yes	up	LmjF.30.2645	hypothetical+protein,+conserved
LmjF.23.T0850	3908.87	3657.28	3761.27	3726.3	4124.57	3893.55	3845.31	0.0518279	0.0847104	0.611825	0.540654	0.667761	no	up	LmjF.23.0850	hypothetical+protein,+conserved
LmjF.23.T0900	11649.4	9816.91	10383.7	11624.6	11197.7	11244.4	10986.1	0.0948702	0.0954881	0.99353	0.320452	0.457544	no	up	LmjF.23.0900	hypothetical+protein,+conserved
LmjF.23.T0940	2694.5	3092.54	2681.3	2707.04	3233.21	2740.06	2858.11	0.0339018	0.116846	0.29014	0.771709	0.847222	no	up	LmjF.23.0940	hypothetical+protein,+conserved
LmjF.23.T0970	4309.03	3676.37	3738.56	4547.71	3626.63	3943.2	3973.58	0.0460381	0.122562	0.37563	0.707192	0.799985	no	up	LmjF.23.0970	hypothetical+protein,+conserved
LmjF.23.T0980	2849	2783.92	2470.58	3604.39	2865.28	3157.3	2955.08	0.23783	0.120702	1.97039	0.0487936	0.106108	no	up	LmjF.23.0980	hypothetical+protein,+unknown+function
LmjF.23.T1015	37.0802	67.6095	67.2142	80.9414	104.516	97.1803	75.757	0.550565	0.236675	2.32625	0.0200053	0.0519988	no	up	unknown	unknown
LmjF.23.T1040	0	0	0	0	0	0	0	NA	NA	NA	NA	NA	no	up	LmjF.23.1040	hydrophilic+acylated+surface+protein+a+(HASPA1)
LmjF.30.T2670	2237.17	1946.36	1909.25	3306.61	3314.78	2905.9	2603.34	0.623249	0.110147	5.65834	1.52848e-08	3.62076e-07	yes	up	LmjF.30.2670	hypothetical+protein,+conserved
LmjF.23.T1060	18850.7	22161.6	18369.5	23828.8	19596.4	18507.6	20219.1	0.0574048	0.131364	0.436991	0.662118	0.766806	no	up	LmjF.23.1060	hydrophilic+acylated+surface+protein+b+(HASPB1)
LmjF.30.T2765	4129.81	2258.95	2984.67	5944.7	3585.84	4711.13	3935.85	0.511797	0.211427	2.42067	0.0154918	0.0423784	yes	up	LmjF.30.2765	hypothetical+protein,+conserved
LmjF.23.T1070	0	0	0	0	0	0	0	NA	NA	NA	NA	NA	no	up	LmjF.23.1070	hydrophilic+acylated+surface+protein+b+(HASPB2)
LmjF.23.T1082	0	0	0	0	0	0	0	NA	NA	NA	NA	NA	no	up	LmjF.23.1082	hydrophilic+acylated+surface+protein+a+(HASPA2)
LmjF.23.T1110	7555.09	6417.34	7385.39	9008.48	6569.23	7191.34	7354.48	0.0869062	0.139545	0.622784	0.533427	0.661158	no	up	LmjF.23.1110	hypothetical+protein,+unknown+function
LmjF.23.T1157	207.031	363.501	251.599	354.743	382.377	274.64	305.649	0.24961	0.208679	1.19614	0.23164	0.357634	no	up	unknown	unknown
LmjF.30.T2790	2027.05	1719.67	1760.29	2418.25	2491.4	2278.45	2115.85	0.374157	0.10443	3.58284	0.000339879	0.00186254	yes	up	LmjF.30.2790	hypothetical+protein,+conserved
LmjF.23.T1240	4644.3	4499.61	4379.82	5207.23	4322.56	4156.57	4535.02	0.0167441	0.113513	0.147508	0.882731	0.921841	no	up	LmjF.23.1240	hypothetical+protein,+conserved
LmjF.23.T1260	8670.59	8129.05	7925.83	8916.55	8348.56	8594.12	8430.78	0.0638043	0.0803238	0.794339	0.426998	0.563581	no	up	LmjF.23.1260	hypothetical+protein,+conserved
LmjF.23.T1263	2595.62	2250.2	2211.71	3047.8	2118.37	2327.05	2425.12	0.080735	0.151635	0.532428	0.594429	0.713162	no	up	LmjF.23.1263	hypothetical+protein,+conserved
LmjF.23.T1267	3808.45	1953.52	2405.18	3376.56	2217.78	2568.94	2721.74	0.000237243	0.216005	0.00109832	0.999124	0.999414	no	up	LmjF.23.1267	hypothetical+protein,+unknown+function
LmjF.30.T2952	309.002	289.528	309.73	498.639	419.765	397.172	370.639	0.504172	0.139087	3.62486	0.00028912	0.00162453	yes	up	unknown	unknown
LmjF.30.T3100	4003.12	3390.02	3397.04	5515.01	4059.99	4294.95	4110.02	0.340015	0.142477	2.38646	0.0170114	0.045821	yes	up	LmjF.30.3100	hypothetical+protein,+conserved
LmjF.30.T3460	2824.28	1885.11	2068.2	3708.32	2824.49	3195.33	2750.95	0.476043	0.167657	2.83938	0.00452015	0.0154674	yes	up	LmjF.30.3460	zinc-binding+protein+(Yippee),+putative
LmjF.31.T0120	896.105	757.227	837.453	1967.58	1752.13	1947.83	1359.72	1.14545	0.110567	10.3598	3.7783e-25	1.57525e-22	yes	up	LmjF.31.0120	hypothetical+protein,+conserved
LmjF.23.T1405	3120.92	2299.52	2416.99	3436.51	3174.58	2875.27	2887.3	0.259859	0.141735	1.83341	0.0667413	0.135735	no	up	LmjF.23.1405	aminoacyclase,+putative
LmjF.31.T0130	2960.24	3050.38	2761.23	3537.44	3834.81	3573.49	3286.27	0.312273	0.0884575	3.53021	0.000415236	0.00221155	yes	up	LmjF.31.0130	hypothetical+protein,+unknown+function
LmjF.31.T0210	4132.9	4019.19	3691.33	5007.38	5802.78	5155.84	4634.9	0.41835	0.101065	4.1394	3.48222e-05	0.000278979	yes	up	LmjF.31.0210	hypothetical+protein,+conserved
LmjF.31.T0255	1657.79	1349.01	1470.54	2589.13	2198.24	2423.17	1947.98	0.659782	0.119293	5.53075	3.18861e-08	6.98213e-07	yes	up	LmjF.31.0255	hypothetical+protein,+conserved
LmjF.23.T1445	1636.16	1915.34	1697.61	1761.73	2233.93	1934.1	1863.14	0.166724	0.125978	1.32343	0.185692	0.302199	no	up	LmjF.23.1445	hypothetical+protein,+conserved
LmjF.23.T1455	7836.29	5536.03	5882.15	8096.14	6682.24	7002.26	6839.19	0.165806	0.150672	1.10044	0.271141	0.405001	no	up	unknown	unknown
LmjF.31.T0260	1758.22	1601.95	1762.1	2460.22	2391.13	2454.86	2071.41	0.502015	0.0867771	5.78511	7.2466e-09	1.86959e-07	yes	up	LmjF.31.0260	hypothetical+protein,+conserved
LmjF.23.T1495	1469.3	951.306	1387.88	1505.91	1113.99	1258.06	1281.08	0.0246968	0.178468	0.138382	0.889938	0.927212	no	up	unknown	unknown
LmjF.31.T0420	1976.07	1630.58	1822.96	3833.23	2494.8	3028.43	2464.34	0.720789	0.161753	4.45612	8.34567e-06	8.31615e-05	yes	up	LmjF.31.0420	hypothetical+protein,+unknown+function
LmjF.23.T1560	676.714	659.392	521.364	640.537	653.439	578.856	621.717	0.0140101	0.138679	0.101025	0.91953	0.947905	no	up	LmjF.23.1560	hypothetical+protein,+conserved
LmjF.31.T0447	2059.5	1767.39	2099.08	3988.11	2431.07	3195.33	2590.08	0.63242	0.171737	3.6825	0.000230962	0.00135777	yes	up	unknown	unknown
LmjF.23.T1585	13.9051	11.1357	25.4324	36.9733	11.8962	16.9009	19.3739	0.175838	0.293407	0.599299	0.548973	0.675395	no	up	unknown	unknown
LmjF.31.T0450	3127.1	2523.82	3156.34	5666.9	3469.43	4682.61	3771.03	0.586306	0.174748	3.35516	0.000793185	0.00377063	yes	up	LmjF.31.0450	amastin,+putative
LmjF.23.T1620	1663.97	1178.79	1390.61	1653.8	1344.27	1522.14	1458.93	0.0899579	0.149592	0.601356	0.547603	0.674266	no	up	LmjF.23.1620	hypothetical+protein
LmjF.23.T1662	5123.25	3197.53	2949.25	5907.73	4243.53	5299.49	4453.46	0.396374	0.198013	2.00175	0.0453111	0.100271	no	up	unknown	unknown
LmjF.31.T0465	730.789	650.642	718.465	1264.09	1046.86	1196.8	934.607	0.709922	0.118915	5.97	2.3726e-09	6.85031e-08	yes	up	unknown	unknown
LmjF.31.T0600	1881.82	1291.74	1487.8	2223.39	1764.03	2190.78	1806.59	0.375471	0.159773	2.35003	0.0187718	0.0494836	yes	up	LmjF.31.0600	hypothetical+protein,+conserved
LmjF.23.T1680	12652.1	10745.1	11291.1	17460.4	10636	13310.5	12682.5	0.232248	0.168965	1.37453	0.169277	0.281855	no	up	LmjF.23.1680	hypothetical+protein,+conserved
LmjF.23.T1690	2743.94	2674.95	2525.98	3651.36	2564.47	2869.99	2838.45	0.181616	0.141778	1.28098	0.200199	0.320534	no	up	LmjF.23.1690	hypothetical+protein
LmjF.23.T1700	1155.67	1178	1063.62	1222.12	1034.97	1148.21	1133.76	0.00300715	0.109869	0.0273702	0.978164	0.987162	no	up	LmjF.23.1700	hypothetical+protein,+conserved
LmjF.31.T0610	2679.05	2011.58	2241.68	2983.84	2820.24	3084.42	2636.8	0.342771	0.126549	2.7086	0.00675678	0.0214671	yes	up	LmjF.31.0610	hypothetical+protein,+conserved
LmjF.23.T1715	1365.79	1455.59	1342.47	1554.88	1554.15	1356.3	1438.2	0.0974545	0.103091	0.945322	0.344494	0.481452	no	up	LmjF.23.1715	hypothetical+protein,+conserved
LmjF.23.T1720	2056.41	2219.18	1812.06	1966.58	2471	2076.7	2100.32	0.0929511	0.130551	0.711988	0.476472	0.611534	no	up	LmjF.23.1720	hypothetical+protein,+conserved
LmjF.31.T0690	2628.06	2783.13	2834.8	3081.77	3501.72	3382.3	3035.3	0.265713	0.0927262	2.86556	0.00416269	0.0144385	yes	up	LmjF.31.0690	hypothetical+protein,+conserved
LmjF.31.T0710	7629.26	4579.16	6506.15	14330.6	8064.75	11865.5	8829.24	0.743579	0.20854	3.56565	0.000362954	0.00196473	yes	up	LmjF.31.0710	hypothetical+protein,+unknown+function
LmjF.23.TncRNA2	1636.16	1161.29	1426.94	2024.54	1300.08	1641.5	1531.75	0.210292	0.178753	1.17644	0.239421	0.367685	no	up	LmjF.23.ncRNA2	unspecified+product
LmjF.31.T0795	1688.7	1367.3	1236.2	2358.29	1798.02	1876	1720.75	0.455482	0.155401	2.93102	0.00337851	0.0122229	yes	up	unknown	unknown
LmjF.24.T0170	1685.61	1675.92	1574.08	1581.86	1882.14	1686.92	1681.09	0.0605046	0.104884	0.576872	0.564026	0.689196	no	up	LmjF.24.0170	hypothetical+protein,+conserved
LmjF.24.T0195	645.814	677.686	742.081	598.567	735.013	789.062	698.037	0.0354387	0.138423	0.256018	0.797937	0.86257	no	up	unknown	unknown
LmjF.24.T0220	2552.36	2568.37	2736.71	3014.82	2754.81	2967.17	2765.7	0.148937	0.0868252	1.71537	0.0862774	0.165489	no	up	LmjF.24.0220	hypothetical+protein,+unknown+function
LmjF.31.T0845	1728.87	1453.21	1426.03	1919.61	1862.6	1911.92	1717.04	0.297133	0.108729	2.73277	0.00628039	0.0201976	yes	up	unknown	unknown
LmjF.31.T0875	2552.36	1885.91	1882.91	3977.12	3501.72	3846.02	2941	0.790728	0.141812	5.57589	2.46262e-08	5.54381e-07	yes	up	unknown	unknown
LmjF.31.T0962	610.279	527.354	592.212	1430.96	840.379	1194.68	865.979	0.894882	0.182301	4.9088	9.16335e-07	1.26839e-05	yes	up	unknown	unknown
LmjF.24.T0315	1416.77	1366.51	1385.16	1285.07	1600.88	1511.58	1427.66	0.075006	0.113944	0.658269	0.510365	0.641681	no	up	unknown	unknown
LmjF.31.T1020	7088.5	6698.12	6941.23	8654.74	7599.1	8381.8	7560.58	0.243521	0.0883217	2.7572	0.00582988	0.018989	yes	up	LmjF.31.1020	hypothetical+protein,+conserved
LmjF.31.T1095	3437.65	2706.77	3095.49	3663.35	3834.81	4158.68	3482.79	0.322034	0.118723	2.71248	0.00667811	0.0212589	yes	up	unknown	unknown
LmjF.24.T0363	942.456	1053.12	1160.81	1007.27	1085.1	1143.98	1065.46	0.0319204	0.118642	0.269048	0.787893	0.857218	no	up	unknown	unknown
LmjF.24.T0380	2793.38	3110.83	2999.21	3047.8	3042.02	3113.99	3017.87	0.0455484	0.0835846	0.544938	0.585796	0.706848	no	up	LmjF.24.0380	ppg3-related+protein-like+protein
LmjF.24.T0390	2167.65	2464.17	2336.15	2154.44	2552.58	2366.13	2340.19	0.0200449	0.107196	0.186994	0.851665	0.89993	no	up	LmjF.24.0390	hypothetical+protein,+conserved
LmjF.31.T1140	5477.06	5472.4	5435.27	6444.34	6989	6342.07	6026.69	0.266493	0.0794964	3.35227	0.000801529	0.00380608	yes	up	LmjF.31.1140	monoglyceride+lipase,+putative
LmjF.31.T1160	5688.72	4364.4	5616.02	7340.69	5879.25	8201.17	6181.71	0.41746	0.154798	2.69681	0.00700075	0.0221252	yes	up	LmjF.31.1160	hypothetical+protein,+unknown+function
LmjF.31.T1235	117.421	101.017	95.3715	155.887	155.5	157.39	130.431	0.536083	0.170823	3.13824	0.00169966	0.00702815	yes	up	unknown	unknown
LmjF.31.T1236	0	0.795406	0.9083	7.99422	7.64753	10.5631	4.65142	0.781211	0.262104	2.98054	0.00287743	0.0107756	yes	up	LmjF.31.TRNAGLU.01	tRNA-Glu
LmjF.24.T0500	1205.11	1194.7	1191.69	1167.16	1364.66	1194.68	1219.67	0.0525172	0.103407	0.507867	0.611546	0.727441	no	up	LmjF.24.0500	hypothetical+protein,+conserved
LmjF.31.T1335	647.359	622.803	613.102	858.379	733.313	756.316	705.212	0.307082	0.112382	2.73249	0.00628575	0.0202086	yes	up	unknown	unknown
LmjF.24.T0532	120.511	225.1	147.145	232.832	212.431	209.149	191.195	0.334849	0.213142	1.57101	0.11618	0.210014	no	up	unknown	unknown
LmjF.31.T1350	786.41	1093.68	1130.83	1462.94	1247.4	1373.2	1182.41	0.403714	0.153702	2.62661	0.00862407	0.0262679	yes	up	LmjF.31.1350	hypothetical+protein,+unknown+function
LmjF.24.T0552	220.936	265.666	206.184	362.738	290.606	260.908	267.84	0.357608	0.175638	2.03605	0.041745	0.0939556	no	up	LmjF.24.0552	hypothetical+protein,+conserved
LmjF.31.T1356	264.197	403.271	421.451	687.503	605.855	617.94	500.036	0.723935	0.17515	4.13323	3.57708e-05	0.000284393	yes	up	unknown	unknown
LmjF.24.T0590	4973.38	4459.05	4554.22	4234.94	4981.94	4872.75	4679.38	0.0108864	0.10408	0.104597	0.916696	0.946038	no	up	LmjF.24.0590	hypothetical+protein,+unknown+function
LmjF.24.T0600	4514.52	5183.66	4892.1	5110.3	5081.36	4811.48	4932.24	0.0385277	0.0907177	0.424699	0.671056	0.772554	no	up	LmjF.24.0600	hypothetical+protein,+conserved
LmjF.24.T0650	1673.24	1364.12	1258	1785.71	1581.34	1564.39	1537.8	0.190546	0.134384	1.41792	0.156213	0.264749	no	up	LmjF.24.0650	hypothetical+protein,+conserved
LmjF.24.T0690	1030.52	997.44	861.977	1110.2	1000.98	1232.71	1038.97	0.20083	0.12731	1.57748	0.114684	0.207888	no	up	LmjF.24.0690	hypothetical+predicted+transmembrane+protein
LmjF.31.T1397	1078.42	1110.39	1083.6	1513.9	1266.94	1308.76	1227	0.309546	0.108303	2.85814	0.00426131	0.0147267	yes	up	unknown	unknown
LmjF.31.T1400	6879.93	7355.12	7557.06	9214.33	8599.23	8856.08	8076.96	0.285175	0.0814866	3.49965	0.000465862	0.00242599	yes	up	LmjF.31.1400	hypothetical+protein,+conserved
LmjF.24.T0740	4993.47	5765.9	5885.78	6477.31	4761.01	5533.99	5569.58	0.00986878	0.136306	0.0724018	0.942282	0.962977	no	up	LmjF.24.0740	hypothetical+protein,+conserved
LmjF.24.T0750	1379.69	1687.06	1604.06	1821.68	1944.17	1842.2	1713.14	0.251977	0.109369	2.30392	0.0212273	0.0546167	no	up	LmjF.24.0750	hypothetical+protein,+conserved
LmjF.31.T1404	1229.83	1299.69	1419.67	1877.64	1480.22	1672.13	1496.53	0.3311	0.124332	2.66303	0.00774394	0.0240438	yes	up	unknown	unknown
LmjF.31.T1437	4848.24	4230.77	4460.66	7090.87	7106.26	7057.19	5799	0.637144	0.0864765	7.36783	1.7343e-13	1.29119e-11	yes	up	unknown	unknown
LmjF.31.T1700	2530.73	2389.4	2290.73	2900.9	2838.08	3026.32	2662.69	0.276465	0.085897	3.21857	0.00128831	0.00556949	yes	up	LmjF.31.1700	hypothetical+protein,+conserved
LmjF.31.T1730	6501.4	7113.32	6996.63	7675.45	8779.37	8754.68	7636.81	0.282209	0.0960735	2.93743	0.00330942	0.0120021	yes	up	LmjF.31.1730	hypothetical+protein,+conserved
LmjF.31.T1740	1645.43	1593.99	1462.36	2101.48	1947.57	2094.66	1807.58	0.376516	0.0948271	3.97055	7.1707e-05	0.000513326	yes	up	LmjF.31.1740	hypothetical+protein,+conserved
LmjF.24.T0825	355.352	331.684	417.818	428.69	346.688	372.876	375.518	0.050272	0.150113	0.334893	0.737705	0.822809	no	up	unknown	unknown
LmjF.31.T1757	420.242	345.206	411.46	698.495	455.453	542.942	478.966	0.477397	0.175057	2.72709	0.00638955	0.0204855	yes	up	unknown	unknown
LmjF.24.T0845	726.154	730.979	904.667	830.399	815.737	1009.83	836.294	0.156686	0.143034	1.09545	0.273321	0.407474	no	up	unknown	unknown
LmjF.31.T1785	1464.67	1447.64	1548.65	2067.5	1632.32	1860.16	1670.16	0.30394	0.117174	2.59393	0.00948864	0.0284441	yes	up	unknown	unknown
LmjF.31.T1815	2297.43	1932.84	1913.79	2697.05	2385.18	2708.37	2322.44	0.330251	0.115577	2.85741	0.00427113	0.0147508	yes	up	unknown	unknown
LmjF.31.T1825	474.318	707.116	521.364	859.378	1027.32	962.296	758.632	0.675086	0.164302	4.10881	3.9771e-05	0.000310864	yes	up	unknown	unknown
LmjF.24.T0900	2195.46	2227.93	2264.39	2352.3	2258.57	2300.64	2266.55	0.0460712	0.0761278	0.605182	0.545058	0.671768	no	up	LmjF.24.0900	hypothetical+protein,+conserved
LmjF.24.T0920	1599.08	1644.11	1543.2	1709.76	1755.53	1703.82	1659.25	0.108815	0.0823747	1.32098	0.186509	0.303132	no	up	LmjF.24.0920	hypothetical+protein,+conserved
LmjF.31.T1850	7122.49	4872.66	5749.54	8295	8623.02	8848.69	7251.9	0.505068	0.142408	3.54662	0.000390212	0.00209217	yes	up	LmjF.31.1850	hypothetical+protein,+unknown+function
LmjF.31.T1855	1279.27	1108.8	1166.26	1670.79	1837.11	1547.49	1434.95	0.49142	0.112953	4.35064	1.35742e-05	0.000126099	yes	up	LmjF.31.1855	hypothetical+protein
LmjF.24.T0970	1778.31	2006.81	1959.2	1866.65	2084.38	1967.9	1943.87	0.0405911	0.0982586	0.413105	0.67953	0.779008	no	up	LmjF.24.0970	hypothetical+protein,+conserved
LmjF.24.T0975	151.411	217.941	254.324	234.83	180.992	247.176	214.446	0.0659651	0.205142	0.321558	0.747788	0.830583	no	up	unknown	unknown
LmjF.24.T1000	1628.44	1507.3	1434.21	1855.66	1532.91	1716.5	1612.5	0.154492	0.113254	1.36413	0.172527	0.285573	no	up	LmjF.24.1000	hypothetical+protein,+conserved
LmjF.31.T1855.5	1311.71	1130.27	1501.42	2169.43	1675.66	2049.24	1639.62	0.540765	0.147288	3.67147	0.000241161	0.00140348	yes	up	unknown	unknown
LmjF.31.T1856	1370.42	1108	1232.56	1977.57	1421.59	1745.02	1475.86	0.440132	0.148204	2.96977	0.0029802	0.0110504	yes	up	unknown	unknown
LmjF.24.T1060	2373.13	2424.4	2335.24	2363.29	2726.77	2480.21	2450.51	0.0839116	0.093561	0.896865	0.369791	0.507977	no	up	LmjF.24.1060	hypothetical+protein,+conserved
LmjF.31.T1856.5	1820.02	1586.04	1901.98	2733.02	2628.2	2716.82	2231.01	0.587422	0.103082	5.69859	1.20805e-08	2.92825e-07	yes	up	unknown	unknown
LmjF.24.T1115	1568.18	1582.86	1364.27	1491.92	1577.09	1570.73	1525.84	0.0388448	0.102114	0.380404	0.703645	0.797721	no	up	unknown	unknown
LmjF.24.T1120	3567.43	3477.52	3517.85	5151.27	3711.6	4253.75	3946.57	0.295661	0.13208	2.2385	0.0251882	0.0626513	no	up	LmjF.24.1120	hypothetical+protein,+conserved
LmjF.31.T1857	460.413	450.995	524.089	982.289	898.16	991.873	717.97	0.958178	0.115863	8.26993	1.34043e-16	1.68329e-14	yes	up	unknown	unknown
LmjF.31.T1858.5	4639.66	3965.9	4353.48	5424.08	5304.84	5450.55	4856.42	0.313007	0.0922231	3.39402	0.000688758	0.00335464	yes	up	unknown	unknown
LmjF.24.T1160	1968.34	1982.15	2053.67	2218.4	2087.78	2246.77	2092.85	0.122863	0.0827313	1.48508	0.137521	0.238739	no	up	LmjF.24.1160	hypothetical+protein,+unknown+function
LmjF.31.T1859	1937.44	1721.26	1800.25	2236.38	2476.95	2496.05	2111.39	0.391333	0.0983659	3.97833	6.93997e-05	0.000499208	yes	up	unknown	unknown
LmjF.31.T1859.5	953.271	603.714	756.614	1344.03	945.745	1234.82	973.032	0.542604	0.184461	2.94156	0.00326566	0.0118723	yes	up	unknown	unknown
LmjF.31.T1860	1801.48	1402.3	1588.62	2555.15	1879.59	2437.96	1944.18	0.484536	0.150366	3.22239	0.00127128	0.00551187	yes	up	LmjF.31.1860	hypothetical+protein,+unknown+function
LmjF.31.T1873	30.9002	32.6117	23.6158	62.9545	46.7349	59.1532	42.6617	0.723684	0.250926	2.88406	0.00392584	0.0138053	yes	up	unknown	unknown
LmjF.31.T1922	497.493	415.998	414.185	594.57	616.051	618.996	526.215	0.449026	0.121513	3.6953	0.000219626	0.00130363	yes	up	unknown	unknown
LmjF.24.T1285	2620.34	2269.29	2241.68	2562.15	2766.71	2921.75	2563.65	0.204451	0.107766	1.89717	0.0578058	0.121089	no	up	unknown	unknown
LmjF.31.T1975	1467.76	1236.06	1380.62	1653.8	1725.79	1825.3	1548.22	0.339988	0.106535	3.19134	0.00141615	0.00603208	yes	up	unknown	unknown
LmjF.24.T1305	50.9853	87.4947	81.747	74.9458	71.377	90.8424	76.232	0.0667976	0.231437	0.288621	0.772872	0.848319	no	up	unknown	unknown
LmjF.24.T1310	2243.35	2032.26	2212.62	2507.19	2021.5	2182.33	2199.88	0.0471408	0.114618	0.411286	0.680863	0.779998	no	up	LmjF.24.1310	hypothetical+protein,+conserved
LmjF.24.T1320	1316.35	1170.84	1146.27	1336.03	1302.63	1356.3	1271.4	0.135612	0.0986371	1.37486	0.169175	0.281814	no	up	LmjF.24.1320	hypothetical+protein,+conserved
LmjF.31.T2087	1846.29	1384.8	1579.53	2377.28	1761.48	2225.64	1862.5	0.375499	0.153009	2.4541	0.0141236	0.0392143	yes	up	unknown	unknown
LmjF.31.T2090	1568.18	1023.69	1201.68	2145.45	1637.42	2021.77	1599.7	0.558663	0.170608	3.27453	0.00105837	0.00476105	yes	up	LmjF.31.2090	hypothetical+protein,+unknown+function
LmjF.31.T2160	2490.55	2522.23	2518.72	4219.95	3097.25	3185.82	3005.75	0.452258	0.136258	3.31912	0.000903024	0.00419066	yes	up	LmjF.31.2160	hypothetical+protein,+unknown+function
LmjF.24.T1435	2200.09	2224.75	2228.97	2338.31	2412.37	2356.62	2293.52	0.0934441	0.074467	1.25484	0.209537	0.331866	no	up	LmjF.24.1435	hypothetical+protein
LmjF.24.T1438	828.125	798.588	730.273	837.394	1099.55	933.776	871.284	0.270789	0.134192	2.01793	0.043599	0.0973201	no	up	unknown	unknown
LmjF.31.T2170	7587.54	6159.63	7290.92	8899.56	9009.64	10085.6	8172.15	0.396194	0.114627	3.4564	0.000547452	0.00276592	yes	up	LmjF.31.2170	hypothetical+protein,+conserved
LmjF.31.T2198	108.151	128.06	99.0047	154.888	192.038	173.234	142.563	0.562446	0.182339	3.08461	0.00203817	0.00809908	yes	up	unknown	unknown
[truncated: 8,701 more rows]

## Sheet: Sig_transcripts
Transcript_ID	26r1	26r2	26r3	37r1	37r2	37r3	baseMean	log2(37/26)	ABS(FC)	lfcSE	stat	pvalue	padj	sig	37_status	Reference	Description	GOs	GO_def
LmjF.26.T1885-snoRNAs	409.427	584.624	989.139	1841.67	785.996	1221.09	971.991	0.697235	0.697235	0.260579	2.67572	0.00745698	0.0232916	yes	up	LmjF.26.snoRNA0435|LmjF.26.snoRNA0434|LmjF.26.snoRNA0475|LmjF.26.snoRNA0474|LmjF.26.snoRNA0476|LmjF.26.snoRNA0473|LmjF.26.snoRNA0472	H/ACA-like+snoRNA|H/ACA-like+snoRNA|H/ACA-like+snoRNA|C/D+snoRNA|H/ACA-like+snoRNA|C/D+snoRNA|C/D+snoRNA	NA	NA
LmjF.21.T1095	35.5352	27.0438	35.4237	95.9306	135.956	124.644	75.7556	1.51569	1.51569	0.230168	6.58512	4.55e-11	1.97e-09	yes	up	LmjF.21.TRNAPRO.01|LmjF.21.5SrRNA.02|LmjF.21.TRNAVAL.01|LmjF.21.TRNALYS.02	tRNA-Pro|5S(M5)+ribosomal+RNA|tRNA-Val|tRNA-Lys	NA	NA
LmjF.34.T3076-snoRNAs	517.578	364.296	565.871	662.521	744.36	800.681	609.218	0.552475	0.552475	0.173186	3.19007	0.00142239	0.00605619	yes	up	LmjF.34.snoRNA0013|LmjF.34.snoRNA0015|LmjF.34.snoRNA0011	C/D+snoRNA|H/ACA-like+snoRNA|H/ACA-like+snoRNA	NA	NA
LmjF.34.T3126-snoRNAs	511.398	365.092	492.299	884.36	570.166	764.767	598.013	0.619343	0.619343	0.187146	3.30941	0.000934944	0.00429821	yes	up	LmjF.34.snoRNA0016|LmjF.34.snoRNA0014|LmjF.34.snoRNA0012	H/ACA-like+snoRNA|C/D+snoRNA|H/ACA-like+snoRNA	NA	NA
LmjF.02.T0150-0155	3621.5	3393.2	3420.66	4267.91	4099.08	4241.07	3840.57	0.268896	0.268896	0.076723	3.50477	0.000457009	0.00239127	yes	up	LmjF.02.0150|LmjF.02.0155	hypothetical+protein,+conserved|hypothetical+protein	NA	NA
LmjF.04.T1020-1030	9497.17	10177.2	10889.6	14740.3	15245.8	15787.6	12722.9	0.568703	0.568703	0.0888479	6.40086	1.55e-10	6.12e-09	yes	up	LmjF.04.1020|LmjF.04.1030	hypothetical+protein,+conserved|hypothetical+protein,+conserved	NA	NA
LmjF.10.T0930-0935	3304.77	3896.7	4125.5	7904.28	6143.52	7059.3	5405.68	0.848537	0.848537	0.133007	6.37962	1.78e-10	6.9e-09	yes	up	LmjF.10.0930|LmjF.10.0935	hypothetical+protein,+conserved+(pseudogene)|hypothetical+protein	NA	NA
LmjF.14.T.0907-snoRNAs	1243.73	1037.21	1640.39	3195.69	1779.33	2452.75	1891.52	0.786757	0.786757	0.207442	3.79267	0.000149038	0.000944331	yes	up	LmjF.14.snoRNA0005|LmjF.14.snoRNA0004	C/D+snoRNA|C/D+snoRNA	NA	NA
LmjF.30.T1585-snoRNAs	862.115	554.398	1111.76	2313.33	1192.17	1791.5	1304.21	0.854217	0.854217	0.234701	3.6396	0.000273064	0.00155019	yes	up	LmjF.30.snoRNA0020|LmjF.30.snoRNA0024	C/D+snoRNA|C/D+snoRNA	NA	NA
LmjF.36.T1357	10.8151	3.18163	0.9083	13.9899	32.2896	25.3514	14.4226	0.829413	0.829413	0.285124	2.90895	0.0036264	0.0129224	yes	up	LmjF.36.TRNATHR.01|LmjF.36.TRNATYR.01	tRNA-Thr|tRNA-Tyr	NA	NA
LmjF.01.T0070	1662.43	1477.87	1406.05	2267.36	2255.17	2133.74	1867.1	0.535603	0.535603	0.101513	5.27619	1.32e-07	2.38e-06	yes	up	LmjF.01.0070	hypothetical+protein,+conserved	NA	NA
LmjF.01.T0160	852.845	751.659	779.321	1005.27	1182.82	984.478	926.066	0.397591	0.397591	0.12059	3.29705	0.000977074	0.00444718	yes	up	LmjF.01.0160	hypothetical+protein,+conserved	NA	NA
LmjF.01.T0216	316.727	377.023	270.673	627.546	496.24	460.55	424.793	0.645563	0.645563	0.173416	3.72263	0.000197161	0.00119339	yes	up	unknown	unknown	NA	NA
LmjF.01.T0250	1769.04	1542.29	1634.94	2052.52	1875.35	1990.08	1810.7	0.253086	0.253086	0.0981036	2.57978	0.00988625	0.0293825	yes	up	LmjF.01.0250	hypothetical+protein,+conserved	NA	NA
LmjF.01.T0290	2264.98	2167.48	1745.75	2621.1	2943.45	2653.44	2399.37	0.392529	0.392529	0.126953	3.09193	0.00198857	0.00795721	yes	up	LmjF.01.0290	hypothetical+protein,+conserved	NA	NA
LmjF.01.T0340	2815.01	2654.27	2658.59	4634.65	3388.71	3831.23	3330.41	0.516082	0.516082	0.13101	3.93925	8.17e-05	0.000571412	yes	up	LmjF.01.0340	hypothetical+protein,+conserved	NA	NA
LmjF.01.T0360	1481.66	1561.38	1325.21	1804.69	2053.79	1974.24	1700.16	0.402421	0.402421	0.109307	3.68158	0.000231797	0.00136067	yes	up	LmjF.01.0360	hypothetical+protein,+conserved	NA	NA
LmjF.01.T0510	1562	1590.81	1449.65	1859.65	2116.67	1923.54	1750.39	0.348385	0.348385	0.0994172	3.50427	0.000457859	0.00239331	yes	up	LmjF.01.0510	fatty+acyl+CoA+synthetase+2,+putative	NA	NA
LmjF.01.T0525	1280.81	1244.81	1327.93	1638.81	1700.3	1644.67	1472.89	0.363516	0.363516	0.0847379	4.28989	1.79e-05	0.000159254	yes	up	unknown	unknown	NA	NA
LmjF.01.T0560	3263.06	2869.83	2829.35	3931.16	3675.91	3706.58	3379.32	0.328127	0.328127	0.0964853	3.4008	0.000671895	0.00328632	yes	up	LmjF.01.0560	hypothetical+protein,+conserved	NA	NA
LmjF.01.T0630	4225.6	4233.95	3929.31	4989.39	4926.71	4492.48	4466.24	0.213159	0.213159	0.0886171	2.40539	0.016155	0.0439415	yes	up	LmjF.01.0630	hypothetical+protein,+unknown+function	NA	NA
LmjF.01.T0670	1980.7	1811.14	1800.25	2358.29	2170.2	2218.25	2056.47	0.265593	0.265593	0.0913801	2.90647	0.00365532	0.0130076	yes	up	LmjF.01.0670	hypothetical+protein,+conserved	NA	NA
LmjF.01.T0675	791.045	814.496	832.911	1095.21	1326.42	1237.99	1016.35	0.563156	0.563156	0.112016	5.02745	4.97e-07	7.5e-06	yes	up	unknown	unknown	NA	NA
LmjF.01.T0680	5681	5556.71	5414.38	8616.77	6728.98	7719.49	6619.55	0.451817	0.451817	0.113383	3.98488	6.75e-05	0.000487669	yes	up	LmjF.01.0680	hypothetical+protein,+unknown+function	NA	NA
LmjF.01.T0690	2937.06	1812.73	2350.68	4559.7	4404.13	4487.19	3425.25	0.846886	0.846886	0.161856	5.23234	1.67e-07	2.93e-06	yes	up	LmjF.01.0690	hypothetical+protein,+unknown+function	NA	NA
LmjF.01.T0760	3629.23	3229.35	3667.72	7559.53	5495.18	6964.23	5090.87	0.874039	0.874039	0.136928	6.3832	1.73e-10	6.77e-09	yes	up	LmjF.01.0760	hypothetical+protein,+conserved	NA	NA
LmjF.01.T0795	5384.36	4521.09	4719.53	10548.4	13150.4	10576.8	8150.08	1.16877	1.16877	0.127204	9.18812	4e-20	7.9e-18	yes	up	unknown	unknown	NA	NA
LmjF.02.T0075	821.945	555.194	619.461	1617.83	1293.28	1402.78	1051.75	1.02235	1.02235	0.163022	6.27125	3.58e-10	1.32e-08	yes	up	unknown	unknown	NA	NA
LmjF.02.T0085	981.081	917.104	901.942	1594.85	1410.54	1606.64	1235.36	0.698188	0.698188	0.103538	6.74327	1.55e-11	7.61e-10	yes	up	LmjF.02.0085	hypothetical+protein,+conserved	NA	NA
LmjF.02.T0430	1070.69	963.237	1031.83	1236.11	1396.1	1266.51	1160.75	0.338205	0.338205	0.103345	3.27259	0.00106567	0.00478402	yes	up	LmjF.02.0430	serine+peptidase,+Clan+S-,+family+S54,+putative	NA	NA
LmjF.02.T0470	6512.21	6904.92	7069.3	8624.76	7929.64	8231.8	7545.44	0.268949	0.268949	0.0818077	3.28757	0.00101055	0.00457162	yes	up	LmjF.02.0470	hypothetical+protein,+unknown+function	NA	NA
LmjF.02.T0490	1761.31	1674.33	1416.95	2286.35	1888.09	1953.11	1830.02	0.320493	0.320493	0.128682	2.49059	0.0127532	0.0360822	yes	up	LmjF.02.0490	hypothetical+protein,+conserved	NA	NA
LmjF.02.T0510	2105.85	1396.73	1570.45	3277.63	2213.54	3004.14	2261.39	0.664668	0.664668	0.182402	3.64398	0.000268458	0.00152987	yes	up	LmjF.02.0510	hypothetical+protein,+conserved	NA	NA
LmjF.02.T0529	373.892	378.613	383.303	568.589	403.62	576.744	447.46	0.40891	0.40891	0.161189	2.53684	0.0111857	0.0325032	yes	up	unknown	unknown	NA	NA
LmjF.02.T0572	103.516	221.123	199.826	247.821	336.491	259.852	228.105	0.544693	0.544693	0.232129	2.34651	0.0189499	0.0498099	yes	up	unknown	unknown	NA	NA
LmjF.02.T0580	5580.57	5337.18	5724.11	7606.5	6621.06	6999.09	6311.42	0.342399	0.342399	0.091214	3.75379	0.000174179	0.00107234	yes	up	LmjF.02.0580	hypothetical+protein,+conserved	NA	NA
LmjF.03.T0140	2017.78	1929.66	2013.7	2524.17	2241.58	2441.13	2194.67	0.267284	0.267284	0.0903883	2.95707	0.00310579	0.0114186	yes	up	LmjF.03.0140	hypothetical+protein,+conserved	NA	NA
LmjF.03.T0240	1294.72	1326.74	1204.41	2500.19	2357.99	2638.66	1887.12	0.943823	0.943823	0.0958883	9.84294	7.35e-23	2.13e-20	yes	up	LmjF.03.0240	hypothetical+protein,+conserved	NA	NA
LmjF.03.T0280	2349.96	2236.68	2429.7	2908.9	2789.65	3037.94	2625.47	0.309362	0.309362	0.0864367	3.57906	0.000344831	0.00188472	yes	up	LmjF.03.0280	hypothetical+protein	NA	NA
LmjF.03.T0330	1376.6	1336.28	1422.4	1617.83	1736.84	1711.22	1533.53	0.286552	0.286552	0.0873184	3.28169	0.00103185	0.00466191	yes	up	LmjF.03.0330	hypothetical+protein,+conserved	NA	NA
LmjF.03.T0340	1410.59	1411.85	1500.51	1904.62	2015.55	1906.63	1691.63	0.420951	0.420951	0.0860084	4.8943	9.87e-07	1.34e-05	yes	up	LmjF.03.0340	hypothetical+protein,+conserved	NA	NA
LmjF.03.T0450	2811.92	2796.65	2635.89	3166.71	3072.61	3261.88	2957.61	0.201028	0.201028	0.0803397	2.50222	0.0123417	0.0351181	yes	up	LmjF.03.0450	TLD+domain+protein,+conserved	NA	NA
LmjF.03.T0465	860.57	975.168	996.405	1255.09	1293.28	1159.83	1090.06	0.372607	0.372607	0.107792	3.45671	0.000546813	0.00276485	yes	up	unknown	unknown	NA	NA
LmjF.03.T0550	2561.63	2340.88	2298	2974.85	2977.44	3111.88	2710.78	0.325993	0.325993	0.087228	3.73726	0.00018604	0.00113464	yes	up	LmjF.03.0550	hypothetical+protein,+conserved	NA	NA
LmjF.03.T0560	2734.67	2009.2	1896.53	4108.03	2944.3	3586.16	2879.81	0.618624	0.618624	0.169643	3.64663	0.000265702	0.00151749	yes	up	LmjF.03.0560	hypothetical+protein	NA	NA
LmjF.03.T0565	913.1	1067.44	967.339	1359.02	1582.19	1450.31	1223.23	0.550754	0.550754	0.113297	4.86116	1.17e-06	1.57e-05	yes	up	unknown	unknown	NA	NA
LmjF.03.T0605	288.917	377.023	314.272	393.715	510.685	448.931	388.924	0.424081	0.424081	0.15857	2.67441	0.00748604	0.0233684	yes	up	unknown	unknown	NA	NA
LmjF.03.T0610	3182.72	3483.08	3560.54	3711.32	4783.11	4200.93	3820.28	0.2979	0.2979	0.120741	2.46726	0.013615	0.0381886	yes	up	LmjF.03.0610	kinase-like+protein	NA	NA
LmjF.03.T0630	2998.86	2721.09	2655.87	3776.27	3225.56	3503.77	3146.9	0.317093	0.317093	0.103875	3.05263	0.00226845	0.00885875	yes	up	LmjF.03.0630	hypothetical+protein,+conserved	NA	NA
LmjF.03.T0650	4557.78	4859.93	3908.41	6393.37	8291.63	7313.87	5887.5	0.683799	0.683799	0.133513	5.12159	3.03e-07	4.9e-06	yes	up	LmjF.03.0650	hypothetical+protein	NA	NA
LmjF.03.T0675	372.347	430.315	480.491	722.477	729.915	545.055	546.767	0.584283	0.584283	0.159683	3.65902	0.000253186	0.00145558	yes	up	unknown	unknown	NA	NA
LmjF.03.T0730	2714.58	2556.44	2843.89	3681.34	3020.78	3737.22	3092.37	0.34829	0.34829	0.116611	2.98677	0.00281941	0.0106012	yes	up	LmjF.03.0730	hypothetical+protein,+conserved	NA	NA
LmjF.03.T0770	1631.53	1765.01	1625.86	1914.61	2059.74	1937.27	1822.34	0.22885	0.22885	0.0898449	2.54717	0.0108602	0.0317252	yes	up	LmjF.03.0770	hypothetical+protein,+conserved	NA	NA
LmjF.03.T0895	529.938	554.398	699.391	732.47	817.436	859.834	698.911	0.403871	0.403871	0.143064	2.82301	0.00475749	0.0161155	yes	up	unknown	unknown	NA	NA
LmjF.04.T0005	310.547	479.63	411.46	686.503	662.786	580.969	521.983	0.616055	0.616055	0.167597	3.6758	0.000237104	0.00138606	yes	up	unknown	unknown	NA	NA
LmjF.04.T0035	780.23	720.638	882.868	1034.25	984.832	968.634	895.242	0.312575	0.312575	0.115993	2.69477	0.00704376	0.0222409	yes	up	LmjF.04.0035	unspecified+product	NA	NA
LmjF.04.T0100	3065.3	2337.7	2711.28	4031.08	3794.03	3873.48	3302.14	0.506205	0.506205	0.120025	4.21749	2.47e-05	0.000208941	yes	up	LmjF.04.0100	hypothetical+protein,+conserved	NA	NA
LmjF.04.T0175	299.732	236.236	317.905	414.7	463.95	510.196	373.787	0.649593	0.649593	0.158632	4.09496	4.22e-05	0.00032649	yes	up	unknown	unknown	NA	NA
LmjF.04.T0230	2612.61	1853.3	2151.76	3642.36	2827.89	3109.77	2699.62	0.495989	0.495989	0.152861	3.24471	0.00117569	0.00515751	yes	up	LmjF.04.0230	hypothetical+protein,+conserved	NA	NA
LmjF.04.T0240	12004.7	8636.52	8908.61	13440.3	12729.7	12121.1	11306.8	0.351234	0.351234	0.141343	2.48497	0.0129563	0.0365873	yes	up	LmjF.04.0240	hypothetical+protein,+conserved	NA	NA
LmjF.04.T0395	1637.71	1269.47	1350.64	2623.1	2237.33	2599.57	1952.97	0.768689	0.768689	0.131207	5.85862	4.67e-09	1.28e-07	yes	up	unknown	unknown	NA	NA
LmjF.04.T0405	410.972	519.4	399.652	770.443	808.939	873.566	630.495	0.825605	0.825605	0.13993	5.90015	3.63e-09	1.02e-07	yes	up	unknown	unknown	NA	NA
LmjF.04.T0410	3576.7	3544.33	3545.09	5561.98	5025.28	5497.02	4458.4	0.580713	0.580713	0.0821402	7.06977	1.55e-12	9.3e-11	yes	up	LmjF.04.0410	hypothetical+protein,+conserved	NA	NA
LmjF.04.T0455	2651.24	2579.5	2535.07	3231.66	3644.47	3503.77	3024.29	0.409631	0.409631	0.0879676	4.65661	3.21e-06	3.73e-05	yes	up	unknown	unknown	NA	NA
LmjF.04.T0465	1229.83	1323.56	1004.58	1909.62	1890.64	2027.05	1564.21	0.677183	0.677183	0.126616	5.34831	8.88e-08	1.68e-06	yes	up	LmjF.04.0465	hypothetical+protein	NA	NA
LmjF.04.T0510	8752.48	8207	8404.5	13274.4	10948.7	12103.2	10281.7	0.502426	0.502426	0.101372	4.95627	7.19e-07	1.03e-05	yes	up	LmjF.04.0510	hypothetical+protein	NA	NA
LmjF.04.T0530	1433.77	1563.77	1436.02	1711.76	1749.59	1865.44	1626.72	0.25657	0.25657	0.093115	2.75541	0.00586191	0.0190755	yes	up	LmjF.04.0530	hypothetical+protein,+conserved	NA	NA
LmjF.04.T0660	1809.21	1628.2	1789.35	2157.44	2041.04	2093.6	1919.81	0.262358	0.262358	0.0902916	2.90568	0.00366458	0.0130361	yes	up	LmjF.04.0660	hypothetical+protein,+conserved	NA	NA
LmjF.04.T0840	2234.08	2012.38	1929.23	2949.87	2353.74	2593.23	2345.42	0.33987	0.33987	0.120687	2.81613	0.00486066	0.0163798	yes	up	LmjF.04.0840	tyrosine+phospatase-like+protein	NA	NA
LmjF.04.T0880	1500.2	1553.43	1505.96	1980.57	1956.92	1755.58	1708.78	0.311836	0.311836	0.0934543	3.33677	0.000847565	0.00398199	yes	up	LmjF.04.0880	hypothetical+protein	NA	NA
LmjF.04.T0885	364.622	453.382	439.617	660.522	630.497	634.841	530.58	0.578249	0.578249	0.124598	4.64092	3.47e-06	3.99e-05	yes	up	unknown	unknown	NA	NA
LmjF.04.T1045	744.694	681.663	781.138	1051.24	878.617	993.985	855.223	0.388114	0.388114	0.119493	3.24801	0.00116217	0.00510677	yes	up	unknown	unknown	NA	NA
LmjF.04.T1060	1620.71	1529.57	1498.69	2394.27	1950.12	2247.82	1873.53	0.485528	0.485528	0.111447	4.35657	1.32e-05	0.000123063	yes	up	LmjF.04.1060	hypothetical+protein	NA	NA
LmjF.04.T1070	891.47	678.482	751.164	984.288	1054.51	1115.46	912.562	0.423294	0.423294	0.131962	3.2077	0.001338	0.00574146	yes	up	LmjF.04.1070	hypothetical+protein,+conserved	NA	NA
LmjF.04.T1100	1175.75	1197.88	1077.24	1299.06	1480.22	1497.84	1288	0.299469	0.299469	0.107363	2.78932	0.00528183	0.0175103	yes	up	LmjF.04.1100	hypothetical+protein,+conserved	NA	NA
LmjF.04.T1150	1211.29	1139.82	1179.88	1584.85	1624.68	1610.87	1391.9	0.441374	0.441374	0.0839857	5.25534	1.48e-07	2.63e-06	yes	up	LmjF.04.1150	hypothetical+protein,+conserved	NA	NA
LmjF.04.T1200	1951.35	2108.62	1931.95	2433.24	2574.67	2407.32	2234.53	0.299871	0.299871	0.0878247	3.41442	0.000639178	0.00314549	yes	up	LmjF.04.1200	hypothetical+protein,+conserved	NA	NA
LmjF.05.T0005	217.846	209.192	243.424	265.808	313.549	311.611	260.238	0.382361	0.382361	0.147219	2.59723	0.0093979	0.0282208	yes	up	unknown	unknown	NA	NA
LmjF.05.T0060	6730.06	6586.76	6419.86	7463.6	8411.44	7693.09	7217.47	0.250747	0.250747	0.0853951	2.93631	0.00332137	0.0120413	yes	up	LmjF.05.0060	major+vault+protein,+putative	NA	NA
LmjF.05.T0230	1960.62	1707.74	1825.68	2296.34	2037.64	2182.33	2001.72	0.240035	0.240035	0.101315	2.36919	0.017827	0.0475221	yes	up	LmjF.05.0230	hydrogenase,+putative	NA	NA
LmjF.05.T0300	2399.4	2130.1	1900.16	3011.82	3040.32	2900.62	2563.74	0.461342	0.461342	0.111829	4.12542	3.7e-05	0.000293544	yes	up	LmjF.05.0300	hypothetical+protein,+conserved	NA	NA
LmjF.05.T0423	324.452	296.687	269.765	496.641	469.049	448.931	384.254	0.639227	0.639227	0.129105	4.95121	7.38e-07	1.05e-05	yes	up	unknown	unknown	NA	NA
LmjF.05.T0425	874.475	851.085	935.549	1365.01	1209.16	1255.95	1081.87	0.508191	0.508191	0.102791	4.94391	7.66e-07	1.09e-05	yes	up	unknown	unknown	NA	NA
LmjF.05.T0430	1676.33	1235.27	1342.47	1859.65	1809.07	1899.24	1637.01	0.370483	0.370483	0.13188	2.80923	0.00496599	0.0166754	yes	up	LmjF.05.0430	hypothetical+protein,+conserved	NA	NA
LmjF.05.T0440	746.239	613.258	600.386	911.341	791.095	958.071	770.065	0.419601	0.419601	0.135709	3.09191	0.00198873	0.00795721	yes	up	LmjF.05.0440	hypothetical+protein,+conserved	NA	NA
LmjF.05.T0540	1152.58	1422.98	1242.55	1986.56	2052.09	1979.52	1639.38	0.630085	0.630085	0.109693	5.74405	9.24e-09	2.32e-07	yes	up	LmjF.05.0540	hypothetical+protein,+conserved	NA	NA
LmjF.05.T0695	854.39	742.91	786.588	1198.13	1338.32	1266.51	1031.14	0.654774	0.654774	0.106382	6.15491	7.51e-10	2.51e-08	yes	up	unknown	unknown	NA	NA
LmjF.05.T0730	2799.56	2632.8	2389.74	3471.49	3108.3	3221.74	2937.27	0.316203	0.316203	0.102043	3.09873	0.00194353	0.00782084	yes	up	LmjF.05.0730	hypothetical+protein,+conserved	NA	NA
LmjF.05.T0770	2589.44	2880.96	2535.07	3649.36	3885.8	3250.26	3131.81	0.414262	0.414262	0.109513	3.78275	0.000155103	0.000975335	yes	up	LmjF.05.0770	hypothetical+protein,+unknown+function	NA	NA
LmjF.05.T0775	0	0	0	7.99422	3.3989	6.33784	2.95516	0.518229	0.518229	0.215782	2.40163	0.0163224	0.0442812	yes	up	unknown	unknown	NA	NA
LmjF.05.T1085	414.062	403.271	435.984	508.632	532.778	515.478	468.368	0.301798	0.301798	0.110305	2.73603	0.00621856	0.0200483	yes	up	unknown	unknown	NA	NA
LmjF.05.T1115	1477.03	1216.18	1405.14	2049.52	2103.92	1940.44	1698.7	0.554164	0.554164	0.10949	5.06134	4.16e-07	6.43e-06	yes	up	unknown	unknown	NA	NA
LmjF.05.T1125	0	0	0.9083	12.9906	3.3989	5.28154	3.76322	0.560252	0.560252	0.230443	2.4312	0.015049	0.0414194	yes	up	unknown	unknown	NA	NA
LmjF.05.T1165	835.85	824.837	703.932	906.344	961.04	1008.77	873.463	0.272686	0.272686	0.115893	2.35291	0.0186269	0.0491859	yes	up	unknown	unknown	NA	NA
LmjF.06.T0020	2370.04	1851.71	1909.25	4802.53	2362.24	3308.35	2767.35	0.65872	0.65872	0.208465	3.15986	0.00157846	0.00661022	yes	up	LmjF.06.0020	hypothetical+protein,+conserved	NA	NA
LmjF.06.T0070	1790.67	1635.36	1788.44	2357.29	2427.67	2557.32	2092.79	0.482639	0.482639	0.0906412	5.32472	1.01e-07	1.89e-06	yes	up	LmjF.06.0070	hypothetical+protein,+conserved	NA	NA
LmjF.06.T0150	974.901	901.196	1023.65	1669.79	1447.08	1536.93	1258.93	0.658912	0.658912	0.108055	6.09794	1.07e-09	3.36e-08	yes	up	LmjF.06.0150	hypothetical+protein,+conserved	NA	NA
LmjF.06.T0360	1823.11	1819.09	1752.11	2094.48	2095.42	2033.39	1936.27	0.203026	0.203026	0.0784878	2.58672	0.00968934	0.0289127	yes	up	LmjF.06.0360	hypothetical+protein,+conserved	NA	NA
LmjF.06.T0368	13.9051	21.476	19.9826	47.9653	41.6366	33.8018	29.7946	0.781764	0.781764	0.270177	2.89353	0.00380942	0.0134824	yes	up	unknown	unknown	NA	NA
LmjF.06.T0480	2578.62	2702.79	2783.94	2966.85	3307.98	3389.69	2954.98	0.253388	0.253388	0.0944818	2.68187	0.00732128	0.022946	yes	up	LmjF.06.0480	hypothetical+protein,+conserved	NA	NA
LmjF.06.T0520	3525.71	2638.36	3248.08	4550.71	3902.79	4158.68	3670.72	0.400489	0.400489	0.132347	3.02605	0.00247773	0.00954022	yes	up	LmjF.06.0520	hypothetical+protein,+conserved	NA	NA
LmjF.06.T0555	0	3.97703	0	6.99494	29.7404	14.7883	9.25011	0.713541	0.713541	0.254934	2.79893	0.00512725	0.0171067	yes	up	unknown	unknown	NA	NA
LmjF.06.T0600	2988.05	2736.99	2986.49	3355.57	3381.91	3548.14	3166.19	0.235171	0.235171	0.0847491	2.7749	0.00552179	0.0182017	yes	up	LmjF.06.0600	hypothetical+protein,+conserved	NA	NA
LmjF.06.T0670	4199.33	4372.35	4122.77	5849.77	5195.22	5795.96	4922.57	0.397839	0.397839	0.0890623	4.46697	7.93e-06	7.95e-05	yes	up	LmjF.06.0670	hypothetical+protein,+conserved	NA	NA
LmjF.06.T0685	1112.41	982.327	1016.39	1976.57	1277.99	1647.84	1335.59	0.602992	0.602992	0.16094	3.74669	0.000179183	0.00109796	yes	up	LmjF.06.0685	hypothetical+protein,+conserved	NA	NA
LmjF.06.T0710	1270	1228.9	1172.62	1649.81	1501.47	1505.24	1388	0.334818	0.334818	0.0947274	3.53454	0.000408486	0.00218006	yes	up	LmjF.06.0710	hypothetical+protein,+unknown+function	NA	NA
LmjF.06.T0760	3179.63	3217.42	3276.24	3835.23	3973.32	3646.37	3521.37	0.239366	0.239366	0.0790122	3.02948	0.00244975	0.00945344	yes	up	LmjF.06.0760	hypothetical+protein,+conserved	NA	NA
LmjF.06.T0780	6224.84	4887.77	5269.05	9899.84	6259.93	6860.72	6567.02	0.443123	0.443123	0.174456	2.54002	0.0110845	0.032245	yes	up	LmjF.06.0780	hypothetical+protein,+unknown+function	NA	NA
LmjF.06.T0790	1889.55	1961.47	1695.8	2560.15	2474.4	1982.69	2094.01	0.322156	0.322156	0.129836	2.48124	0.0130924	0.0369017	yes	up	LmjF.06.0790	hypothetical+protein,+unknown+function	NA	NA
LmjF.06.T0830	6552.38	5269.57	5723.2	8602.78	7927.09	8102.93	7029.66	0.472645	0.472645	0.109324	4.32333	1.54e-05	0.000140276	yes	up	LmjF.06.0830	lipin,+putative	NA	NA
LmjF.06.T0890	2368.5	2109.42	1951.03	2915.89	2885.67	2922.8	2525.55	0.428464	0.428464	0.102293	4.18858	2.81e-05	0.000231835	yes	up	LmjF.06.0890	hypothetical+protein,+conserved	NA	NA
LmjF.06.T0995	696.799	614.849	640.351	855.381	834.431	874.622	752.739	0.385013	0.385013	0.10315	3.73257	0.000189535	0.00115191	yes	up	LmjF.06.0995	hypothetical+protein,+unknown+function	NA	NA
LmjF.06.T1010	1900.36	1667.17	1644.93	2018.54	2191.44	2128.46	1925.15	0.275943	0.275943	0.100607	2.74278	0.00609212	0.0197199	yes	up	LmjF.06.1010	hypothetical+protein,+conserved	NA	NA
LmjF.06.T1040	3154.91	2662.23	2674.04	3575.41	3579.05	3575.6	3203.54	0.328923	0.328923	0.101241	3.24892	0.00115846	0.00509649	yes	up	LmjF.06.1040	hypothetical+protein,+conserved	NA	NA
LmjF.06.T1120	1061.42	978.35	924.649	1311.05	1599.18	1370.03	1207.45	0.509168	0.509168	0.120338	4.23113	2.33e-05	0.000198163	yes	up	LmjF.06.1120	hypothetical+protein,+conserved	NA	NA
LmjF.06.T1140	1906.54	1533.54	1693.98	2406.26	2221.18	2255.22	2002.79	0.409041	0.409041	0.11216	3.64693	0.000265388	0.00151707	yes	up	LmjF.06.1140	hypothetical+protein,+conserved	NA	NA
LmjF.06.T1150	1455.4	1350.6	1509.59	1873.64	1808.22	1855.93	1642.23	0.351664	0.351664	0.0902418	3.89691	9.74e-05	0.000668519	yes	up	LmjF.06.1150	hypothetical+protein,+conserved	NA	NA
LmjF.06.T1160	2478.19	2036.24	2026.42	2555.15	2848.28	2884.78	2471.51	0.328861	0.328861	0.118555	2.77392	0.00553857	0.0182339	yes	up	LmjF.06.1160	hypothetical+protein,+conserved	NA	NA
LmjF.06.T1210	3018.95	2573.94	2698.56	4357.85	3529.76	4256.92	3405.99	0.526741	0.526741	0.121348	4.34076	1.42e-05	0.000130972	yes	up	LmjF.06.1210	hypothetical+protein,+unknown+function	NA	NA
LmjF.06.T1220	2700.68	2113.39	2261.67	3993.11	2758.21	3400.25	2871.22	0.481425	0.481425	0.156587	3.0745	0.00210858	0.00833119	yes	up	LmjF.06.1220	hypothetical+protein,+unknown+function	NA	NA
LmjF.06.T1250	1778.31	1549.45	1458.73	2353.3	2292.56	1959.45	1898.63	0.445156	0.445156	0.123391	3.60767	0.000308956	0.00172206	yes	up	LmjF.06.1250	hypothetical+protein,+conserved	NA	NA
LmjF.07.T0210	438.783	396.112	432.351	579.581	601.606	569.35	502.964	0.452541	0.452541	0.111426	4.06134	4.88e-05	0.000369057	yes	up	LmjF.07.0210	hypothetical+protein,+conserved	NA	NA
LmjF.07.T0255	139.051	164.649	118.987	259.812	238.773	307.385	204.776	0.828502	0.828502	0.180489	4.59033	4.43e-06	4.91e-05	yes	up	unknown	unknown	NA	NA
LmjF.07.T0330	2183.1	1950.34	2127.24	2461.22	3219.61	2774.92	2452.74	0.413776	0.413776	0.125456	3.29819	0.000973117	0.00443304	yes	up	LmjF.07.0330	hypothetical+protein,+conserved	NA	NA
LmjF.07.T0590	6677.53	6214.51	6194.61	7612.49	8283.98	8060.68	7173.97	0.321866	0.321866	0.0823722	3.90746	9.33e-05	0.000643822	yes	up	LmjF.07.0590	hypothetical+protein,+conserved	NA	NA
LmjF.07.T0592	186.946	217.941	182.568	283.795	335.642	276.753	247.274	0.560383	0.560383	0.15592	3.59404	0.000325592	0.00179843	yes	up	unknown	unknown	NA	NA
LmjF.07.T0655	528.393	851.88	672.142	894.353	1202.36	1155.6	884.122	0.58871	0.58871	0.18287	3.21928	0.00128513	0.00555805	yes	up	unknown	unknown	NA	NA
LmjF.07.T0660	3170.36	4019.98	3055.52	4866.48	6865.79	5811.8	4631.66	0.715303	0.715303	0.157338	4.54627	5.46e-06	5.84e-05	yes	up	LmjF.07.0660	hypothetical+protein,+conserved	NA	NA
LmjF.07.T0732	526.848	620.417	627.635	883.361	761.354	734.134	692.292	0.396609	0.396609	0.13	3.05085	0.00228197	0.00889491	yes	up	unknown	unknown	NA	NA
LmjF.07.T0743	1744.32	1519.23	1463.27	2385.27	2398.78	2404.16	1985.84	0.588919	0.588919	0.101078	5.82638	5.66e-09	1.49e-07	yes	up	LmjF.07.0743	hypothetical+protein,+conserved	NA	NA
LmjF.07.T0745	1616.08	1183.56	1250.73	2866.93	3195.82	3046.39	2193.25	1.10489	1.10489	0.136902	8.07066	6.99e-16	8.01e-14	yes	up	LmjF.07.0745	hypothetical+protein	NA	NA
LmjF.07.T0750	1337.98	1276.63	1173.52	2156.44	2074.18	1952.06	1661.8	0.687892	0.687892	0.0990127	6.94751	3.72e-12	2.02e-10	yes	up	LmjF.07.0750	hypothetical+protein,+conserved	NA	NA
LmjF.07.T0885	2949.42	2739.38	2756.69	5201.24	4439.82	4349.87	3739.4	0.70429	0.70429	0.105998	6.64439	3.04e-11	1.4e-09	yes	up	unknown	unknown	NA	NA
LmjF.07.T0910	4673.65	4571.2	4120.96	5762.83	5274.25	5136.82	4923.29	0.267791	0.267791	0.0970833	2.75836	0.00580924	0.0189455	yes	up	LmjF.07.0910	hypothetical+protein,+conserved	NA	NA
LmjF.07.T0915	1753.59	1395.94	1434.21	2203.41	1779.33	2001.7	1761.36	0.365399	0.365399	0.133839	2.73015	0.00633057	0.0203233	yes	up	unknown	unknown	NA	NA
LmjF.07.T0945	584.013	610.872	598.57	997.279	712.07	896.805	733.268	0.502545	0.502545	0.1448	3.47061	0.000519286	0.00265412	yes	up	unknown	unknown	NA	NA
LmjF.07.T0950	8681.41	7632.72	9334.6	13767	9834.73	11848.6	10183.2	0.437195	0.437195	0.143461	3.04749	0.00230759	0.00897196	yes	up	LmjF.07.0950	hypothetical+protein,+conserved	NA	NA
LmjF.07.T0960	4086.55	3923.74	3971.09	5874.75	5536.81	5801.24	4865.7	0.514547	0.514547	0.0742818	6.92696	4.3e-12	2.31e-10	yes	up	LmjF.07.0960	hypothetical+protein,+conserved	NA	NA
LmjF.07.T0970	3752.83	3512.51	3473.34	4590.68	3999.66	4543.18	3978.7	0.282769	0.282769	0.0963707	2.93418	0.00334435	0.0121119	yes	up	LmjF.07.0970	hypothetical+protein,+conserved	NA	NA
LmjF.07.T1032	2217.09	1896.25	1889.26	2538.16	2797.3	2691.47	2338.26	0.407338	0.407338	0.105634	3.85614	0.000115194	0.000765241	yes	up	unknown	unknown	NA	NA
LmjF.07.T1035	1419.86	1329.92	1288.88	2033.53	2173.6	2071.42	1719.53	0.623565	0.623565	0.089652	6.9554	3.52e-12	1.92e-10	yes	up	LmjF.07.1035	hypothetical+protein,+conserved	NA	NA
LmjF.07.T1040	2540	2363.15	2250.77	2975.85	2784.55	3010.48	2654.13	0.287654	0.287654	0.0919074	3.12982	0.00174913	0.00718328	yes	up	LmjF.07.1040	hypothetical+protein,+conserved	NA	NA
LmjF.07.T1125	661.264	699.162	626.727	947.315	1062.16	943.282	823.318	0.550824	0.550824	0.109851	5.01429	5.32e-07	7.95e-06	yes	up	unknown	unknown	NA	NA
LmjF.08.T0005	177.676	198.056	194.376	316.771	349.237	277.809	252.321	0.67241	0.67241	0.151029	4.45218	8.5e-06	8.45e-05	yes	up	unknown	unknown	NA	NA
LmjF.08.T0040	2550.81	2396.56	2486.02	3646.36	3387.86	3510.11	2996.29	0.495277	0.495277	0.0810631	6.10977	9.98e-10	3.21e-08	yes	up	LmjF.08.0040	hypothetical+protein,+conserved	NA	NA
LmjF.08.T0190	3640.04	3911.81	3750.37	4210.95	4541.78	4228.4	4047.23	0.195364	0.195364	0.0824004	2.37092	0.0177441	0.0473736	yes	up	LmjF.08.0190	hypothetical+protein,+unknown+function	NA	NA
LmjF.08.T0293	145.231	209.987	188.926	308.777	299.104	325.343	246.228	0.698342	0.698342	0.163659	4.26707	1.98e-05	0.00017275	yes	up	unknown	unknown	NA	NA
LmjF.08.T0360	2095.03	2090.33	1980.09	2302.33	2365.64	2427.39	2210.14	0.199162	0.199162	0.0808259	2.46408	0.0137365	0.0384363	yes	up	LmjF.08.0360	hypothetical+protein,+conserved	NA	NA
LmjF.08.T0460	6071.89	5800.1	5505.21	6688.16	7354.38	6956.84	6396.1	0.267657	0.267657	0.0863027	3.10137	0.00192625	0.00776862	yes	up	LmjF.08.0460	hypothetical+protein,+unknown+function	NA	NA
LmjF.08.T0480	1266.91	1167.66	961.89	1778.71	1743.64	1723.89	1440.45	0.600278	0.600278	0.123934	4.84353	1.28e-06	1.69e-05	yes	up	LmjF.08.0480	hypothetical+protein,+conserved	NA	NA
LmjF.08.T0590	3290.87	2623.25	2757.6	5482.03	3488.12	3929.46	3595.22	0.519331	0.519331	0.171771	3.0234	0.00249955	0.00961537	yes	up	LmjF.08.0590	hypothetical+protein,+unknown+function	NA	NA
LmjF.08.T0605	2294.34	2503.14	2599.55	3449.5	3477.93	3430.89	2959.23	0.473499	0.473499	0.0866965	5.46157	4.72e-08	9.96e-07	yes	up	unknown	unknown	NA	NA
LmjF.08.T0615	1251.46	1187.54	1393.33	1586.85	1495.52	1651.01	1427.62	0.293825	0.293825	0.106107	2.76914	0.00562042	0.0184742	yes	up	unknown	unknown	NA	NA
LmjF.08.T0640	53406.3	26254.8	42437.6	72403.6	64523.1	70375.4	54900.1	0.66135	0.66135	0.200179	3.3038	0.000953827	0.00436999	yes	up	LmjF.08.0640	hypothetical+protein,+unknown+function	NA	NA
LmjF.08.T0645	2241.81	2868.24	2019.15	2933.88	4346.35	3176.32	2930.96	0.496886	0.496886	0.176629	2.81317	0.00490561	0.0165099	yes	up	unknown	unknown	NA	NA
LmjF.08.T0662	1237.55	1226.52	1292.51	1796.7	1430.94	1532.7	1419.49	0.32695	0.32695	0.117184	2.79006	0.00526978	0.0174871	yes	up	unknown	unknown	NA	NA
LmjF.08.T0680	281.192	182.148	223.442	650.529	359.434	416.185	352.155	0.878187	0.878187	0.22123	3.96957	7.2e-05	0.000515087	yes	up	LmjF.08.0680	amastin-like+protein	NA	NA
LmjF.08.T0685	157.591	101.017	112.629	151.89	181.841	214.43	153.233	0.492702	0.492702	0.20809	2.36773	0.0178977	0.0476861	yes	up	unknown	unknown	NA	NA
LmjF.08.T0700	576.288	309.413	385.119	1396.99	691.677	948.564	718.008	1.00279	1.00279	0.2368	4.23474	2.29e-05	0.000195326	yes	up	LmjF.08.0700	amastin-like+protein	NA	NA
LmjF.08.T0720	176.131	93.858	96.2798	374.729	180.142	238.725	193.311	0.836676	0.836676	0.256563	3.26109	0.00110984	0.00493512	yes	up	LmjF.08.0720	amastin-like+protein	NA	NA
LmjF.08.T0765	81.8855	75.5636	94.4632	108.921	187.789	132.038	113.444	0.632992	0.632992	0.22477	2.81618	0.00485983	0.0163798	yes	up	unknown	unknown	NA	NA
LmjF.08.T0770	440.328	209.987	267.04	640.537	401.92	461.606	403.57	0.575749	0.575749	0.235258	2.44731	0.0143925	0.0398125	yes	up	LmjF.08.0770	amastin-like+protein	NA	NA
LmjF.08.T0780	2180.01	1795.23	2028.23	2872.92	2461.66	2754.85	2348.82	0.414044	0.414044	0.115849	3.57399	0.000351586	0.00191508	yes	up	LmjF.08.0780	tuzin,+putative	NA	NA
LmjF.08.T0790	2200.09	1974.2	2047.31	2702.05	2251.77	2749.57	2320.83	0.296518	0.296518	0.114698	2.58522	0.00973182	0.0290145	yes	up	LmjF.08.0790	tuzin,+putative	NA	NA
LmjF.08.T0795	1798.39	1713.31	1640.39	1917.61	2252.62	2031.28	1892.27	0.260331	0.260331	0.103128	2.52435	0.0115913	0.0334023	yes	up	LmjF.08.0795	tuzin,+putative+(pseudogene)	NA	NA
LmjF.08.T0810	1395.14	882.106	1163.53	2211.4	1614.48	1731.29	1499.66	0.621191	0.621191	0.179789	3.45511	0.000550077	0.00277112	yes	up	LmjF.08.0810	amastin-like+protein	NA	NA
LmjF.08.T0811	364.622	221.123	304.28	630.544	419.765	406.678	391.169	0.607201	0.607201	0.211348	2.873	0.004066	0.0141644	yes	up	unknown	unknown	NA	NA
LmjF.08.T0813	151.411	104.198	115.354	199.855	165.697	181.685	153.033	0.510977	0.510977	0.187138	2.73048	0.00632419	0.0203134	yes	up	unknown	unknown	NA	NA
LmjF.08.T0820	1549.64	1074.59	1112.67	2332.31	1703.7	1963.68	1622.77	0.621477	0.621477	0.170775	3.63915	0.000273537	0.00155203	yes	up	LmjF.08.0820	amastin-like+protein	NA	NA
LmjF.08.T0835	32.4452	31.8163	32.6988	61.9552	56.0819	46.4775	43.5791	0.598373	0.598373	0.242225	2.47032	0.0134994	0.0379154	yes	up	unknown	unknown	NA	NA
LmjF.08.T0850	896.105	562.352	665.784	1390.99	989.931	1005.6	918.462	0.595957	0.595957	0.190189	3.13349	0.0017274	0.00712211	yes	up	LmjF.08.0850	amastin-like+protein	NA	NA
LmjF.08.T0860	18252.7	12978.6	14829.8	44047.1	47802.2	48365.1	31045.9	1.51505	1.51505	0.135977	11.142	7.84e-29	4.8e-26	yes	up	LmjF.08.0860	hypothetical+protein,+unknown+function	NA	NA
LmjF.08.T1210	1595.99	1605.13	1377.89	1964.58	1888.94	1937.27	1728.3	0.329176	0.329176	0.100883	3.26294	0.00110263	0.0049079	yes	up	LmjF.08.1210	hypothetical+protein,+conserved	NA	NA
LmjF.08.T1218	165.316	194.079	172.577	294.787	245.571	255.626	221.326	0.53107	0.53107	0.154534	3.43659	0.000589096	0.00293927	yes	up	LmjF.08.1218	hypothetical+protein,+conserved	NA	NA
LmjF.08.T1235	2124.39	1772.96	1870.19	2299.34	2308.71	2355.57	2121.86	0.26571	0.26571	0.101607	2.61507	0.00892094	0.0270008	yes	up	unknown	unknown	NA	NA
LmjF.08.T1237	38.6252	31.0209	37.2403	77.9436	83.2731	87.6735	59.2961	1.01382	1.01382	0.223544	4.5352	5.75e-06	6.06e-05	yes	up	unknown	unknown	NA	NA
LmjF.08.T1250	145.231	139.196	148.053	182.868	237.074	252.457	184.146	0.575817	0.575817	0.173999	3.30931	0.000935272	0.00429821	yes	up	LmjF.08.1250	hypothetical+protein,+conserved	NA	NA
LmjF.08.T1265	52.5303	100.221	88.1051	180.869	114.713	164.784	116.87	0.721283	0.721283	0.23914	3.01616	0.00256001	0.00978831	yes	up	LmjF.08.1265	unspecified+product	NA	NA
LmjF.09.T0002	58.7103	78.7452	54.498	97.9292	142.754	121.475	92.352	0.748554	0.748554	0.223476	3.34959	0.000809302	0.00383118	yes	up	unknown	unknown	NA	NA
LmjF.09.T0003	409.427	447.018	425.084	611.558	718.018	728.852	556.66	0.649633	0.649633	0.123468	5.26154	1.43e-07	2.55e-06	yes	up	LmjF.09.0003	hypothetical+protein,+conserved	NA	NA
LmjF.09.T0085	945.546	998.235	1026.38	1437.96	1221.06	1302.43	1155.27	0.399317	0.399317	0.106941	3.734	0.000188465	0.00114607	yes	up	unknown	unknown	NA	NA
LmjF.09.T0180	506.763	496.334	454.15	626.547	644.942	625.334	559.012	0.369704	0.369704	0.107928	3.42547	0.000613745	0.00303754	yes	up	LmjF.09.0180	ATG8/AUT7/APG8/PAZ2,+putative+(ATG8C.13)	NA	NA
LmjF.09.T0190	1135.58	1023.69	952.807	1366.01	1380.8	1400.66	1209.93	0.404248	0.404248	0.103433	3.9083	9.29e-05	0.000642005	yes	up	LmjF.09.0190	hypothetical+protein,+conserved	NA	NA
LmjF.09.T0200	2594.07	2581.09	2481.48	3605.39	3582.44	3617.85	3077.05	0.489537	0.489537	0.073193	6.6883	2.26e-11	1.06e-09	yes	up	LmjF.09.0200	hypothetical+protein,+conserved	NA	NA
LmjF.09.T0225	448.053	433.497	387.844	667.517	719.718	730.965	564.599	0.711768	0.711768	0.116172	6.12684	8.96e-10	2.9e-08	yes	up	unknown	unknown	NA	NA
LmjF.09.T0280	2115.12	1792.85	1794.8	2305.33	2527.08	2338.66	2145.64	0.321303	0.321303	0.107745	2.98205	0.00286321	0.0107427	yes	up	LmjF.09.0280	hypothetical+protein,+conserved	NA	NA
LmjF.09.T0345	747.784	526.559	624.91	1131.18	719.718	916.875	777.838	0.485259	0.485259	0.184605	2.62864	0.00857271	0.026155	yes	up	LmjF.09.0345	hypothetical+protein,+conserved	NA	NA
LmjF.09.T0370	1113.95	1029.26	905.575	1262.09	1361.26	1241.16	1152.22	0.331259	0.331259	0.115092	2.87821	0.00399933	0.014003	yes	up	LmjF.09.0370	hypothetical+protein,+conserved	NA	NA
LmjF.09.T0385	696.799	653.029	657.609	1000.28	829.332	839.764	779.468	0.394701	0.394701	0.119536	3.30196	0.00096012	0.00438918	yes	up	unknown	unknown	NA	NA
LmjF.09.T0490	2490.55	2549.28	2320.71	2954.86	2974.04	2983.01	2712.08	0.270636	0.270636	0.0818907	3.30484	0.0009503	0.00435767	yes	up	LmjF.09.0490	hypothetical+protein,+conserved	NA	NA
LmjF.09.T0510	2501.37	2302.7	2119.06	2988.84	2851.68	2989.35	2625.5	0.342343	0.342343	0.0975418	3.5097	0.000448606	0.00235795	yes	up	LmjF.09.0510	hypothetical+protein,+conserved	NA	NA
LmjF.09.T0530	9027.49	8900.6	9813.27	16722.9	9961.34	13818.6	11374	0.495837	0.495837	0.169579	2.92392	0.0034565	0.0124489	yes	up	LmjF.09.0530	leucine-rich+repeat+protein,+putative	NA	NA
LmjF.09.T0535	990.351	922.672	1001.85	1737.74	1024.77	1480.94	1193.06	0.486871	0.486871	0.177029	2.75024	0.00595521	0.0193128	yes	up	unknown	unknown	NA	NA
LmjF.09.T0610	5694.9	5029.36	5160.05	7051.9	7321.24	6931.49	6198.16	0.4148	0.4148	0.0876459	4.73268	2.22e-06	2.76e-05	yes	up	LmjF.09.0610	hypothetical+protein,+conserved	NA	NA
LmjF.09.T0620	1313.26	1224.13	1328.84	2151.44	1973.91	2150.64	1690.37	0.681548	0.681548	0.092963	7.3314	2.28e-13	1.65e-11	yes	up	LmjF.09.0620	hypothetical+protein,+conserved	NA	NA
LmjF.09.T0680	1197.38	898.809	1091.78	1397.99	1362.96	1437.63	1231.09	0.380358	0.380358	0.128163	2.96776	0.00299978	0.0111047	yes	up	LmjF.09.0680	hypothetical+protein,+conserved	NA	NA
LmjF.09.T1000	1402.87	1382.42	1495.06	1843.67	1828.61	1911.92	1644.09	0.374608	0.374608	0.0861928	4.34616	1.39e-05	0.000128015	yes	up	LmjF.09.1000	hypothetical+protein,+conserved	NA	NA
LmjF.09.T1035	678.259	674.505	614.011	801.42	878.617	910.537	759.558	0.384283	0.384283	0.109847	3.49835	0.000468142	0.00243364	yes	up	unknown	unknown	NA	NA
LmjF.09.T1160	1863.28	1893.86	1750.29	2674.07	2617.16	2659.78	2243.07	0.519598	0.519598	0.0813494	6.38724	1.69e-10	6.64e-09	yes	up	LmjF.09.1160	hypothetical+protein,+conserved	NA	NA
LmjF.09.T1190	1634.62	1657.63	1604.97	1902.62	2056.34	1997.48	1808.94	0.276849	0.276849	0.0834537	3.31739	0.00090862	0.00420726	yes	up	LmjF.09.1190	hypothetical+protein,+conserved	NA	NA
LmjF.09.T1280	2538.45	2448.26	2921.09	4136.01	3690.36	4369.94	3350.69	0.599499	0.599499	0.11545	5.19271	2.07e-07	3.5e-06	yes	up	LmjF.09.1280	hypothetical+protein,+conserved	NA	NA
LmjF.09.T1290	1858.65	2011.58	2162.66	2746.01	2458.26	2752.74	2331.65	0.384903	0.384903	0.103837	3.7068	0.000209893	0.0012524	yes	up	LmjF.09.1290	hypothetical+protein,+conserved	NA	NA
LmjF.09.T1315	2811.92	3019.36	3006.47	3280.63	3443.94	3739.33	3216.94	0.236564	0.236564	0.0926714	2.55272	0.0106884	0.0313024	yes	up	LmjF.09.1315	hypothetical+protein	NA	NA
LmjF.09.T1330	2285.07	2185.78	2226.24	3849.22	3301.19	3490.04	2889.59	0.650124	0.650124	0.0955317	6.80532	1.01e-11	5.13e-10	yes	up	LmjF.09.1330	hypothetical+protein,+conserved	NA	NA
LmjF.10.T0037	438.783	528.15	488.665	863.375	791.945	733.077	640.666	0.675334	0.675334	0.125731	5.37128	7.82e-08	1.51e-06	yes	up	unknown	unknown	NA	NA
LmjF.10.T0087	1436.86	1619.45	1610.42	1889.63	1971.36	1863.33	1731.84	0.284884	0.284884	0.0940599	3.02875	0.00245566	0.00946922	yes	up	unknown	unknown	NA	NA
LmjF.10.T0145	1263.82	925.853	878.326	2156.44	1357.01	1945.72	1421.19	0.735029	0.735029	0.189396	3.88092	0.000104062	0.000702483	yes	up	unknown	unknown	NA	NA
LmjF.10.T0147	356.897	261.689	316.997	623.549	379.827	530.266	411.538	0.627126	0.627126	0.193995	3.23269	0.00122632	0.00533481	yes	up	unknown	unknown	NA	NA
LmjF.10.T0165	1189.66	993.463	919.2	1282.07	1335.77	1414.4	1189.09	0.363404	0.363404	0.125551	2.89448	0.00379788	0.0134507	yes	up	unknown	unknown	NA	NA
LmjF.10.T0230	2896.89	2425.99	2768.5	4092.04	3180.52	3420.32	3130.71	0.382063	0.382063	0.129879	2.94169	0.00326428	0.0118714	yes	up	LmjF.10.0230	hypothetical+protein,+conserved	NA	NA
LmjF.10.T0240	4621.12	3720.91	4046.48	7630.48	6026.26	7642.38	5614.6	0.738699	0.738699	0.134838	5.47841	4.29e-08	9.15e-07	yes	up	LmjF.10.0240	hypothetical+protein,+conserved	NA	NA
LmjF.10.T0320	5083.08	4956.97	4776.75	5767.83	5500.28	5541.39	5271.05	0.179409	0.179409	0.0747835	2.39905	0.0164378	0.0445131	yes	up	LmjF.10.0320	hypothetical+protein,+conserved	NA	NA
LmjF.10.T0330	3167.27	3168.9	3254.44	4200.96	3823.77	4148.12	3627.24	0.336774	0.336774	0.0819656	4.10872	3.98e-05	0.000310864	yes	up	LmjF.10.0330	hypothetical+protein,+conserved	NA	NA
LmjF.10.T0425	3797.63	3342.3	3580.52	4915.44	5130.65	5318.51	4347.51	0.507622	0.507622	0.0903351	5.61932	1.92e-08	4.43e-07	yes	up	LmjF.10.0425	hypothetical+protein	NA	NA
LmjF.10.T0475	624.184	404.862	403.285	829.4	707.822	745.753	619.218	0.609457	0.609457	0.178594	3.41252	0.000643642	0.00316597	yes	up	unknown	unknown	NA	NA
LmjF.10.T0482	33.9902	25.453	28.1573	56.9588	67.1283	69.7163	46.9007	0.915321	0.915321	0.2409	3.79959	0.000144937	0.0009234	yes	up	unknown	unknown	NA	NA
LmjF.10.T0590	1413.68	1115.16	1285.24	1719.76	1410.54	1765.09	1451.58	0.340764	0.340764	0.137093	2.48564	0.0129319	0.0365283	yes	up	LmjF.10.0590	hypothetical+protein,+conserved	NA	NA
LmjF.10.T0605	47.8953	61.2463	46.3233	157.886	141.904	129.926	97.5301	1.24892	1.24892	0.204033	6.12116	9.29e-10	3e-08	yes	up	unknown	unknown	NA	NA
LmjF.10.T0620	6456.59	6255.87	6012.04	7703.43	7560.01	7893.78	6980.29	0.301883	0.301883	0.0742715	4.06459	4.81e-05	0.000365277	yes	up	LmjF.10.0620	hypothetical+protein,+conserved	NA	NA
LmjF.10.T0630	4029.38	4474.96	4049.2	5217.23	5149.34	4792.47	4618.76	0.265019	0.265019	0.0903119	2.93449	0.00334099	0.012104	yes	up	LmjF.10.0630	flagellar+glycoprotein-like+protein	NA	NA
LmjF.10.T0650	1286.99	1131.86	1010.03	1845.66	1689.26	1802.06	1460.98	0.61358	0.61358	0.118919	5.15965	2.47e-07	4.09e-06	yes	up	LmjF.10.0650	hypothetical+protein,+unknown+function	NA	NA
LmjF.10.T0680	2274.25	1720.46	1886.54	2850.94	2402.18	2759.07	2315.57	0.422974	0.422974	0.134378	3.14764	0.00164595	0.00684859	yes	up	LmjF.10.0680	hypothetical+protein,+unknown+function	NA	NA
LmjF.10.T0725	979.536	928.239	871.06	1181.15	1085.95	1113.35	1026.55	0.276256	0.276256	0.100086	2.76018	0.00577689	0.0188695	yes	up	unknown	unknown	NA	NA
LmjF.10.T0760	1609.9	1466.73	1410.59	1731.75	1853.25	1741.85	1635.68	0.24301	0.24301	0.0966487	2.51436	0.0119247	0.0341272	yes	up	LmjF.10.0760	hypothetical+protein,+conserved	NA	NA
LmjF.10.T0820	1906.54	1665.58	1807.52	2359.29	2214.39	2296.41	2041.62	0.34521	0.34521	0.0940102	3.67205	0.000240615	0.00140186	yes	up	LmjF.10.0820	hypothetical+protein,+conserved	NA	NA
LmjF.10.T0880	3346.49	3431.38	3138.18	5053.34	4166.21	4356.21	3915.3	0.437259	0.437259	0.108037	4.04732	5.18e-05	0.000387087	yes	up	LmjF.10.0880	hypothetical+protein,+conserved	NA	NA
LmjF.10.T0937.1	156.046	186.921	272.49	351.746	268.513	350.694	264.402	0.555046	0.555046	0.207049	2.68074	0.00734594	0.022993	yes	up	unknown	unknown	NA	NA
LmjF.10.T0980	1968.34	1494.57	1503.24	4345.86	2169.35	2909.07	2398.4	0.7853	0.7853	0.210283	3.73449	0.000188098	0.0011451	yes	up	LmjF.10.0980	hypothetical+protein,+unknown+function	NA	NA
LmjF.10.T1000	724.609	755.636	610.378	1001.28	1055.36	915.818	843.846	0.484286	0.484286	0.126374	3.83217	0.000127016	0.000827432	yes	up	LmjF.10.1000	ARP2/3+complex+subunit,+putative	NA	NA
LmjF.10.T1040	4593.31	4392.23	4324.42	5948.7	4863.83	5528.71	4941.87	0.286397	0.286397	0.104767	2.73367	0.00626335	0.0201615	yes	up	LmjF.10.1040	hypothetical+protein,+conserved	NA	NA
LmjF.10.T1070	2397.85	2103.05	2442.42	2820.96	3223.86	2996.74	2664.15	0.369003	0.369003	0.106238	3.47338	0.000513956	0.00262854	yes	up	LmjF.10.1070	hypothetical+protein,+unknown+function	NA	NA
LmjF.10.T1090	6646.63	7145.93	6777.73	7403.64	10964.9	8686.02	7937.47	0.369148	0.369148	0.146085	2.52695	0.0115059	0.0332206	yes	up	LmjF.10.1090	hypothetical+protein,+conserved	NA	NA
LmjF.10.T1130	6235.66	5820.78	6075.62	7348.68	6946.51	7368.8	6632.68	0.252576	0.252576	0.0771216	3.27503	0.0010565	0.00475713	yes	up	LmjF.10.1130	hypothetical+protein,+conserved	NA	NA
LmjF.10.T1225.2	1918.9	1959.09	1812.06	3480.48	3449.89	3204.84	2637.54	0.814449	0.814449	0.0870641	9.3546	8.39e-21	1.79e-18	yes	up	unknown	unknown	NA	NA
LmjF.10.T1240	8676.77	7439.44	8294.6	9622.04	9205.08	9806.76	8840.78	0.224612	0.224612	0.0935134	2.40193	0.016309	0.0442563	yes	up	LmjF.10.1240	hypothetical+protein,+conserved	NA	NA
LmjF.10.T1255	384.707	385.772	374.22	596.568	509.836	497.521	458.104	0.463265	0.463265	0.125883	3.68013	0.000233112	0.00136732	yes	up	unknown	unknown	NA	NA
LmjF.10.T1260	2496.73	2431.56	2360.67	2817.96	2902.66	3149.91	2693.25	0.277175	0.277175	0.0880688	3.14725	0.00164814	0.00685495	yes	up	LmjF.10.1260	hypothetical+protein,+conserved	NA	NA
LmjF.10.T1265	101.971	132.037	118.079	213.845	213.281	232.388	168.6	0.81368	0.81368	0.164859	4.93562	7.99e-07	1.13e-05	yes	up	unknown	unknown	NA	NA
LmjF.11.T0005	71.0704	96.2442	73.5723	141.897	208.183	127.813	119.797	0.806565	0.806565	0.22509	3.58329	0.000339289	0.00186029	yes	up	unknown	unknown	NA	NA
LmjF.11.T0217	1041.34	1035.62	1009.12	1232.11	1229.55	1226.37	1129.02	0.252194	0.252194	0.0845888	2.98141	0.0028692	0.0107561	yes	up	unknown	unknown	NA	NA
LmjF.11.T0280	2332.96	2011.58	2172.65	2598.12	2527.93	2646.05	2381.55	0.248987	0.248987	0.0939827	2.64929	0.00806622	0.0248252	yes	up	LmjF.11.0280	hypothetical+protein,+unknown+function	NA	NA
LmjF.11.T0315	281.192	321.344	295.197	570.587	650.04	594.701	452.177	0.963526	0.963526	0.12473	7.72487	1.12e-14	1.06e-12	yes	up	unknown	unknown	NA	NA
LmjF.11.T0340	534.573	466.108	446.884	750.457	638.144	714.064	591.705	0.516104	0.516104	0.127398	4.05113	5.1e-05	0.000382766	yes	up	LmjF.11.0340	hypothetical+protein,+unknown+function	NA	NA
LmjF.11.T0360	1878.73	1903.41	1948.3	2501.19	2151.51	2253.1	2106.04	0.261119	0.261119	0.0964341	2.70775	0.00677409	0.0215132	yes	up	LmjF.11.0360	hypothetical+protein,+conserved	NA	NA
LmjF.11.T0365	309.002	335.662	351.512	441.68	399.371	434.142	378.562	0.33399	0.33399	0.124307	2.68681	0.00721388	0.0226867	yes	up	unknown	unknown	NA	NA
LmjF.11.T0370	2725.4	2686.09	2844.8	3330.59	3113.4	3107.66	2967.99	0.205951	0.205951	0.0815962	2.52403	0.0116018	0.0334141	yes	up	LmjF.11.0370	hypothetical+protein,+conserved	NA	NA
LmjF.11.T0420	1997.7	1900.23	1866.56	2321.32	2307.86	2174.94	2094.77	0.235569	0.235569	0.0841945	2.79791	0.00514339	0.0171551	yes	up	LmjF.11.0420	chromatin+binding+protein,+putative	NA	NA
LmjF.11.T0587	1015.07	990.281	972.789	1232.11	1379.95	1234.82	1137.5	0.360226	0.360226	0.0981918	3.66859	0.000243889	0.00141274	yes	up	unknown	unknown	NA	NA
LmjF.11.T0715	1387.42	1432.53	1392.42	2154.44	1862.6	2071.42	1716.8	0.515574	0.515574	0.0972747	5.30019	1.16e-07	2.13e-06	yes	up	unknown	unknown	NA	NA
LmjF.11.T0730	5129.43	4758.92	4828.52	6712.14	5822.32	6391.72	5607.18	0.353857	0.353857	0.0932245	3.79575	0.000147195	0.000934356	yes	up	LmjF.11.0730	hypothetical+protein,+conserved	NA	NA
LmjF.11.T0754	225.571	248.962	217.084	351.746	383.226	349.638	296.038	0.611193	0.611193	0.134639	4.53949	5.64e-06	5.97e-05	yes	up	unknown	unknown	NA	NA
LmjF.11.T0795	305.912	268.052	267.04	407.705	381.527	418.298	341.422	0.501483	0.501483	0.12871	3.89621	9.77e-05	0.000670013	yes	up	unknown	unknown	NA	NA
LmjF.11.T0828	2291.25	2192.94	2186.28	3970.13	2802.4	3797.42	2873.4	0.622438	0.622438	0.142439	4.36984	1.24e-05	0.000116752	yes	up	unknown	unknown	NA	NA
LmjF.11.T0830	10833.6	9753.27	9953.15	18424.7	12191	15767.5	12820.5	0.560359	0.560359	0.150553	3.72201	0.00019764	0.00119532	yes	up	LmjF.11.0830	hypothetical+protein,+conserved	NA	NA
LmjF.11.T0980	1869.46	1992.49	1823.87	2076.5	2296.81	2273.17	2055.38	0.219007	0.219007	0.0931451	2.35125	0.0187106	0.0493361	yes	up	LmjF.11.0980	hypothetical+protein,+conserved	NA	NA
LmjF.11.T1005	287.372	203.624	202.551	458.668	385.776	392.946	321.823	0.768046	0.768046	0.171003	4.49143	7.07e-06	7.22e-05	yes	up	unknown	unknown	NA	NA
LmjF.11.T1055	1412.14	1300.49	1331.57	1690.78	1544.8	1781.99	1510.29	0.302683	0.302683	0.100442	3.0135	0.00258255	0.00985644	yes	up	unknown	unknown	NA	NA
LmjF.11.T1200	4553.14	4424.05	4255.39	5756.84	6376.34	5425.19	5131.83	0.397229	0.397229	0.09654	4.11466	3.88e-05	0.000304561	yes	up	LmjF.11.1200	hypothetical+protein,+conserved	NA	NA
LmjF.11.T1300	1217.47	1114.36	1136.28	1639.81	1407.15	1666.85	1363.65	0.427593	0.427593	0.109957	3.88874	0.000100765	0.00068335	yes	up	LmjF.11.1300	hypothetical+protein,+conserved	NA	NA
LmjF.11.T1320	3530.35	3327.19	3066.42	4115.02	4381.19	4132.27	3758.74	0.339874	0.339874	0.0925045	3.67414	0.000238656	0.001392	yes	up	LmjF.11.1320	hypothetical+protein,+conserved	NA	NA
LmjF.12.T0180	1399.78	1200.27	1247.1	2220.39	1928.03	2169.66	1694.2	0.69146	0.69146	0.110506	6.25722	3.92e-10	1.43e-08	yes	up	LmjF.12.0180	hypothetical+protein,+conserved	NA	NA
LmjF.12.T0460	1963.71	2095.1	2357.04	3577.41	2510.09	2770.69	2545.67	0.431969	0.431969	0.150195	2.87605	0.00402691	0.0140564	yes	up	LmjF.12.0460	hypothetical+protein,+unknown+function	NA	NA
LmjF.12.T0465	350.717	341.229	364.228	736.467	513.234	548.224	475.683	0.704118	0.704118	0.161057	4.37186	1.23e-05	0.00011608	yes	up	unknown	unknown	NA	NA
LmjF.12.T0483	1228.28	1130.27	1138.1	1691.78	1322.17	1476.72	1331.22	0.345353	0.345353	0.122273	2.82443	0.00473649	0.01606	yes	up	unknown	unknown	NA	NA
LmjF.12.T0505	4217.88	4032.71	4048.29	5125.29	5642.18	5554.06	4770.07	0.400613	0.400613	0.0822372	4.87144	1.11e-06	1.5e-05	yes	up	unknown	unknown	NA	NA
LmjF.12.T0516	152.956	196.465	141.695	263.809	270.213	240.838	210.996	0.591019	0.591019	0.170917	3.45792	0.000544363	0.00275699	yes	up	unknown	unknown	NA	NA
LmjF.12.T0570	7619.99	6629.71	7137.42	11165.9	7810.68	10052.9	8402.77	0.413068	0.413068	0.142865	2.89131	0.00383634	0.0135592	yes	up	LmjF.12.0570	hypothetical+protein,+conserved	NA	NA
LmjF.12.T0712	15270.9	9463.75	10003.1	22089	19611.7	20408.9	16141.2	0.758401	0.758401	0.172823	4.38832	1.14e-05	0.000109531	yes	up	unknown	unknown	NA	NA
LmjF.12.T0714	47.8953	38.1795	41.7818	71.948	63.7294	88.7298	58.7106	0.663486	0.663486	0.231271	2.86886	0.00411949	0.014322	yes	up	unknown	unknown	NA	NA
LmjF.12.T0715	117.421	106.584	165.311	197.857	209.882	185.91	163.828	0.529986	0.529986	0.194711	2.72191	0.0064906	0.0207775	yes	up	LmjF.12.0715	hypothetical+protein,+conserved	NA	NA
LmjF.12.T0785	71.0704	54.0876	61.7644	147.893	120.661	88.7298	90.7011	0.772979	0.772979	0.22764	3.39562	0.000684738	0.00333974	yes	up	unknown	unknown	NA	NA
LmjF.12.T0800	446.508	305.436	357.87	965.302	783.447	810.188	611.458	1.11143	1.11143	0.162599	6.8354	8.18e-12	4.24e-10	yes	up	LmjF.12.0800	hypothetical+protein,+conserved	NA	NA
LmjF.12.T0820	420.242	369.069	359.687	788.43	827.633	690.825	575.981	0.96076	0.96076	0.12879	7.45992	8.66e-14	6.84e-12	yes	up	LmjF.12.0820	hypothetical+protein,+conserved	NA	NA
LmjF.12.T0840	315.182	200.442	234.341	572.586	533.628	538.717	399.149	1.04073	1.04073	0.169592	6.13668	8.43e-10	2.77e-08	yes	up	LmjF.12.0840	hypothetical+protein,+conserved	NA	NA
LmjF.12.T0867	32.4452	22.2714	28.1573	65.9523	52.683	41.196	40.4509	0.707329	0.707329	0.260293	2.71744	0.006579	0.0210024	yes	up	LmjF.12.0867	hypothetical+protein,+conserved	NA	NA
LmjF.12.T0875	378.527	311.799	398.744	723.477	730.764	660.192	533.917	0.907219	0.907219	0.135247	6.70789	1.97e-11	9.4e-10	yes	up	unknown	unknown	NA	NA
LmjF.12.T0880	197.761	171.808	200.734	394.714	351.787	423.579	290.064	0.969999	0.969999	0.146972	6.59991	4.11e-11	1.81e-09	yes	up	LmjF.12.0880	hypothetical+protein,+unknown+function	NA	NA
LmjF.12.T0895	421.788	302.254	332.438	653.527	698.475	692.938	516.903	0.899269	0.899269	0.145987	6.15993	7.28e-10	2.45e-08	yes	up	LmjF.12.0895	hypothetical+protein,+conserved	NA	NA
LmjF.12.T0905	412.517	316.572	360.595	588.574	467.349	445.762	431.895	0.430114	0.430114	0.160688	2.6767	0.00743508	0.0232441	yes	up	LmjF.12.0905	hypothetical+protein	NA	NA
LmjF.12.T0930	151.411	119.311	158.044	258.813	272.762	240.838	200.196	0.781911	0.781911	0.166365	4.69997	2.6e-06	3.14e-05	yes	up	LmjF.12.0930	hypothetical+protein,+conserved	NA	NA
LmjF.12.T0950	307.457	213.169	287.931	466.662	418.915	488.014	363.691	0.705374	0.705374	0.164692	4.283	1.84e-05	0.000163428	yes	up	LmjF.12.0950	hypothetical+protein,+conserved	NA	NA
LmjF.12.T0985	358.442	287.142	353.329	637.539	542.125	570.406	458.164	0.763715	0.763715	0.141094	5.41282	6.2e-08	1.24e-06	yes	up	unknown	unknown	NA	NA
LmjF.12.T0992	6.18004	1.59081	5.4498	14.9892	15.2951	22.1825	10.9479	0.840413	0.840413	0.291301	2.88503	0.00391372	0.013772	yes	up	unknown	unknown	NA	NA
LmjF.12.T0995	475.863	408.839	448.7	773.44	732.464	810.188	608.249	0.768777	0.768777	0.115446	6.65917	2.75e-11	1.28e-09	yes	up	LmjF.12.0995	hypothetical+protein	NA	NA
LmjF.12.T1015	429.513	382.591	398.744	867.373	732.464	683.431	582.352	0.867695	0.867695	0.134347	6.4586	1.06e-10	4.34e-09	yes	up	LmjF.12.1015	hypothetical+protein,+unknown+function	NA	NA
LmjF.12.T1025	333.722	278.392	202.551	541.608	735.863	521.816	435.659	0.999806	0.999806	0.197925	5.05143	4.39e-07	6.71e-06	yes	up	unknown	unknown	NA	NA
LmjF.12.T1030	336.812	280.778	316.088	692.499	648.341	604.208	479.788	1.01207	1.01207	0.128322	7.88693	3.1e-15	3.29e-13	yes	up	LmjF.12.1030	hypothetical+protein,+conserved	NA	NA
LmjF.12.T1050	5827.77	5034.92	5694.13	11635.6	13733.3	12257.4	9030.51	1.14325	1.14325	0.108087	10.5772	3.8e-26	1.8e-23	yes	up	LmjF.12.1050	hypothetical+protein,+conserved	NA	NA
LmjF.12.T1065	202.396	174.194	208.001	319.769	333.942	350.694	264.833	0.736305	0.736305	0.142263	5.17568	2.27e-07	3.79e-06	yes	up	unknown	unknown	NA	NA
LmjF.12.T1090	44442.2	33725.2	43562.1	68053.8	65460.3	68385.3	53938.2	0.695708	0.695708	0.12437	5.59385	2.22e-08	5.09e-07	yes	up	LmjF.12.1090	surface+antigen+protein,+putative	NA	NA
LmjF.12.T1093	2502.91	1904.2	2408.81	3732.3	3406.55	3424.55	2896.55	0.601918	0.601918	0.127652	4.7153	2.41e-06	2.95e-05	yes	up	unknown	unknown	NA	NA
LmjF.12.T1095	33.9902	69.9958	26.3407	111.919	89.2212	122.532	75.6664	0.894116	0.894116	0.27085	3.30115	0.000962898	0.00439894	yes	up	unknown	unknown	NA	NA
LmjF.12.T1097	2818.1	2780.74	2814.82	4294.89	4727.03	4691.06	3687.77	0.690833	0.690833	0.0822965	8.39444	4.68e-17	6.26e-15	yes	up	unknown	unknown	NA	NA
LmjF.12.T1100	6391.7	5146.28	5250.88	7879.3	6553.09	7532.53	6458.96	0.369587	0.369587	0.12577	2.9386	0.003297	0.0119635	yes	up	LmjF.12.1100	hypothetical+protein,+conserved	NA	NA
LmjF.12.T1160	3949.04	3162.54	3302.58	4216.95	4218.89	4213.61	3843.93	0.271581	0.271581	0.110526	2.45716	0.0140041	0.0389862	yes	up	LmjF.12.1160	hypothetical+protein,+conserved	NA	NA
LmjF.12.T1170	3425.29	2274.86	2701.28	5486.03	3931.68	4507.26	3721.07	0.661367	0.661367	0.171403	3.85856	0.000114059	0.000759157	yes	up	LmjF.12.1170	hypothetical+protein,+conserved	NA	NA
LmjF.12.T1310	3107.01	2624.05	3030.09	3281.63	3820.37	3798.48	3276.94	0.303705	0.303705	0.114054	2.66281	0.00774904	0.0240525	yes	up	LmjF.12.1310	hypothetical+protein,+conserved	NA	NA
LmjF.13.T0120	1059.88	1066.64	1068.16	1340.03	1225.3	1188.35	1158.06	0.2261	0.2261	0.0955785	2.3656	0.0180008	0.0479119	yes	up	LmjF.13.0120	hypothetical+protein,+conserved	NA	NA
LmjF.13.T0125	1554.28	1363.33	1447.83	1716.76	2209.29	2039.73	1721.87	0.430502	0.430502	0.125525	3.42962	0.000604437	0.00300288	yes	up	unknown	unknown	NA	NA
LmjF.13.T0140	3029.76	3320.82	3455.17	3855.21	4067.64	3875.59	3600.7	0.259485	0.259485	0.0900397	2.8819	0.0039529	0.0138818	yes	up	LmjF.13.0140	hypothetical+protein,+conserved	NA	NA
LmjF.13.T0225	1059.88	1042.78	1019.11	1727.75	1562.65	1636.22	1341.4	0.642357	0.642357	0.0913038	7.03538	1.99e-12	1.16e-10	yes	up	unknown	unknown	NA	NA
LmjF.13.T0540	2916.98	3375.71	3291.68	3610.39	4427.07	4114.32	3622.69	0.327889	0.327889	0.115671	2.83467	0.00458735	0.0156562	yes	up	LmjF.13.0540	hypothetical+protein,+conserved	NA	NA
LmjF.13.T0590	2853.63	2611.32	2611.36	5361.12	6448.57	6036.8	4320.47	1.10665	1.10665	0.10548	10.4915	9.45e-26	4.1e-23	yes	up	LmjF.13.0590	hypothetical+protein,+conserved	NA	NA
LmjF.13.T0620	4373.92	4553.7	4662.3	5808.8	5212.22	5888.91	5083.31	0.307253	0.307253	0.0895961	3.42931	0.000605112	0.0030048	yes	up	LmjF.13.0620	hypothetical+protein,+conserved	NA	NA
LmjF.13.T0630	896.105	884.492	963.706	1274.08	1136.08	1229.54	1064	0.393865	0.393865	0.101159	3.89353	9.88e-05	0.000674797	yes	up	LmjF.13.0630	hypothetical+protein,+conserved	NA	NA
LmjF.13.T0785	152.956	171.808	127.162	264.808	248.97	283.09	208.132	0.74468	0.74468	0.165919	4.48821	7.18e-06	7.3e-05	yes	up	unknown	unknown	NA	NA
LmjF.13.T0790	1908.09	1489.8	1394.24	2886.91	2377.53	2635.49	2115.34	0.676505	0.676505	0.144452	4.68326	2.82e-06	3.36e-05	yes	up	LmjF.13.0790	hypothetical+protein,+conserved	NA	NA
LmjF.13.T1130	2887.62	2863.46	2890.21	3749.29	3194.12	3753.06	3222.96	0.298397	0.298397	0.099745	2.9916	0.00277523	0.0104668	yes	up	LmjF.13.1130	hypothetical+protein,+conserved	NA	NA
LmjF.13.T1195	1612.99	1945.56	1907.43	2273.36	2572.12	2688.3	2166.63	0.441225	0.441225	0.119141	3.70338	0.000212747	0.00126712	yes	up	unknown	unknown	NA	NA
LmjF.13.T1200	2569.35	2876.99	2288.01	3056.79	3474.53	3445.67	2951.89	0.351343	0.351343	0.119201	2.94747	0.00320384	0.0117006	yes	up	LmjF.13.1200	hypothetical+protein,+conserved	NA	NA
LmjF.13.T1275	1316.35	1327.53	1372.44	1570.86	1562.65	1656.29	1467.69	0.247794	0.247794	0.0848398	2.92073	0.0034921	0.0125424	yes	up	unknown	unknown	NA	NA
LmjF.13.T1550	3454.64	3606.37	3496.05	3884.19	4140.71	4001.29	3763.88	0.184461	0.184461	0.0761137	2.4235	0.0153718	0.042119	yes	up	LmjF.13.1550	hypothetical+protein,+conserved	NA	NA
LmjF.13.T1685	44.8053	35.7933	39.0569	69.9494	80.724	48.5901	53.1532	0.580461	0.580461	0.246748	2.35244	0.0186506	0.0492263	yes	up	unknown	unknown	NA	NA
LmjF.14.T0095	159.136	125.674	167.127	226.836	186.94	258.795	187.418	0.510424	0.510424	0.186824	2.73211	0.00629294	0.0202255	yes	up	unknown	unknown	NA	NA
LmjF.14.T0225	2325.24	2181	2383.38	2787.98	2926.46	3204.84	2634.82	0.362273	0.362273	0.0970678	3.73216	0.000189844	0.00115311	yes	up	unknown	unknown	NA	NA
LmjF.14.T0300	872.93	811.315	907.392	1312.05	1249.95	1240.1	1065.62	0.538231	0.538231	0.0974202	5.52484	3.3e-08	7.18e-07	yes	up	LmjF.14.0300	hypothetical+protein,+conserved	NA	NA
LmjF.14.T0330	1523.38	1419.8	1430.57	2513.18	2032.54	2243.6	1860.51	0.611047	0.611047	0.112132	5.44933	5.06e-08	1.05e-06	yes	up	LmjF.14.0330	hypothetical+protein,+unknown+function	NA	NA
LmjF.14.T0332	579.378	456.563	515.006	811.413	695.076	679.206	622.774	0.470838	0.470838	0.137635	3.42092	0.000624099	0.00308001	yes	up	unknown	unknown	NA	NA
LmjF.14.T0380	8789.56	6574.03	7646.98	10472.4	11731.3	11804.2	9503.09	0.536006	0.536006	0.127824	4.19333	2.75e-05	0.000228122	yes	up	LmjF.14.0380	hypothetical+protein,+conserved	NA	NA
LmjF.14.T0383	2354.59	1726.83	1837.49	2907.9	3183.07	3370.68	2563.43	0.638353	0.638353	0.139082	4.58977	4.44e-06	4.92e-05	yes	up	unknown	unknown	NA	NA
LmjF.14.T0450	6356.17	8388.36	8132.92	9989.77	18143.3	13303.1	10718.9	0.751249	0.751249	0.193086	3.89075	9.99e-05	0.000680354	yes	up	LmjF.14.0450	hypothetical+protein,+conserved	NA	NA
LmjF.14.T0480	2553.9	2415.65	2559.59	3766.28	3995.41	4172.41	3243.87	0.65049	0.65049	0.0858517	7.5769	3.54e-14	2.97e-12	yes	up	LmjF.14.0480	hypothetical+protein,+unknown+function	NA	NA
LmjF.14.T0625	2339.14	1851.71	1821.14	3268.64	2496.49	2900.62	2446.29	0.494243	0.494243	0.145265	3.40236	0.000668071	0.00326916	yes	up	LmjF.14.0625	hypothetical+protein,+conserved	NA	NA
LmjF.14.T0770	2135.2	2478.49	2220.79	3481.48	3803.37	3091.81	2868.52	0.576871	0.576871	0.116987	4.93105	8.18e-07	1.15e-05	yes	up	LmjF.14.0770	hypothetical+protein,+unknown+function	NA	NA
LmjF.14.T0855	1195.84	1087.32	1089.96	1552.88	1654.42	1568.62	1358.17	0.491621	0.491621	0.0933636	5.26566	1.4e-07	2.5e-06	yes	up	unknown	unknown	NA	NA
LmjF.14.T0880	3550.43	3258.78	3308.03	5018.37	3878.15	4281.21	3882.5	0.364916	0.364916	0.120114	3.03809	0.00238081	0.00922498	yes	up	LmjF.14.0880	hypothetical+protein,+conserved	NA	NA
LmjF.14.T1092	1526.47	1516.04	1452.37	2636.09	2880.57	2752.74	2127.38	0.861157	0.861157	0.08567	10.052	9e-24	3.03e-21	yes	up	unknown	unknown	NA	NA
LmjF.14.T1250	4760.17	4586.31	4619.61	5632.92	5581.85	5765.33	5157.7	0.27822	0.27822	0.0700184	3.97352	7.08e-05	0.000508005	yes	up	LmjF.14.1250	hypothetical+protein,+unknown+function	NA	NA
LmjF.14.T1400	4599.49	4112.25	4408.89	5559.98	5126.4	5506.53	4885.59	0.29705	0.29705	0.0885365	3.35511	0.000793341	0.00377063	yes	up	LmjF.14.1400	phosphoglycan+beta+1,3+galactosyltransferase,+putative+(SCGL)	NA	NA
LmjF.15.1475	9081.56	7622.38	8279.15	12570.9	8742.83	11044.7	9556.93	0.348652	0.348652	0.145997	2.38808	0.0169369	0.0457103	yes	up	LmjF.15.1475	cAMP+specific+phosphodiesterase,+putative	NA	NA
LmjF.15.T0020	1969.89	1709.33	1851.12	3407.53	2869.52	3017.87	2470.88	0.722757	0.722757	0.110483	6.54179	6.08e-11	2.58e-09	yes	up	LmjF.15.0020	hypothetical+protein,+conserved	NA	NA
LmjF.15.T0184	2529.18	2658.25	3037.36	3682.34	3319.88	3772.07	3166.51	0.374235	0.374235	0.110552	3.38514	0.00071141	0.00343766	yes	up	unknown	unknown	NA	NA
LmjF.15.T0195	2136.75	2282.82	2297.09	2619.11	2974.89	2603.8	2485.74	0.278787	0.278787	0.0978959	2.84779	0.00440237	0.0151389	yes	up	LmjF.15.0195	hypothetical+protein,+conserved	NA	NA
LmjF.15.T0300	2544.63	2630.41	2454.23	3664.35	4218.04	3781.58	3215.54	0.596021	0.596021	0.095356	6.25049	4.09e-10	1.49e-08	yes	up	LmjF.15.0300	ecotin,+putative+(LmISP1)	NA	NA
LmjF.15.T0325	990.351	808.133	899.217	1196.13	1054.51	1110.18	1009.75	0.306718	0.306718	0.118458	2.58925	0.00961864	0.0287594	yes	up	unknown	unknown	NA	NA
LmjF.15.T0350	1351.88	1549.45	1625.86	1893.63	2126.86	2010.15	1759.64	0.396633	0.396633	0.110201	3.59918	0.000319221	0.00176887	yes	up	LmjF.15.0350	hypothetical+protein,+conserved	NA	NA
LmjF.15.T0400	1109.32	1073	1114.48	1678.79	1560.95	1586.57	1353.85	0.537738	0.537738	0.0876817	6.13283	8.63e-10	2.83e-08	yes	up	LmjF.15.0400	hypothetical+protein,+conserved	NA	NA
LmjF.15.T0432	21.6301	11.1357	6.3581	76.9443	56.0819	61.2658	38.9027	1.50289	1.50289	0.280607	5.35585	8.52e-08	1.62e-06	yes	up	unknown	unknown	NA	NA
LmjF.15.T0572	38.6252	44.5428	62.6727	88.9357	111.314	105.631	75.2869	0.858943	0.858943	0.22756	3.77457	0.000160282	0.00100037	yes	up	unknown	unknown	NA	NA
LmjF.15.T0590	2142.93	1852.5	2194.45	2563.15	2504.14	2687.25	2324.07	0.315519	0.315519	0.103535	3.04747	0.00230776	0.00897196	yes	up	LmjF.15.0590	hypothetical+protein,+conserved	NA	NA
LmjF.15.T0600	5079.99	4290.42	4465.2	7727.41	6125.67	6699.1	5731.3	0.545125	0.545125	0.123144	4.42674	9.57e-06	9.35e-05	yes	up	LmjF.15.0600	hypothetical+protein,+conserved	NA	NA
LmjF.15.T0650	6574.01	6559.72	6842.22	9519.11	7273.65	8437.78	7534.42	0.322585	0.322585	0.117977	2.73431	0.00625106	0.0201406	yes	up	LmjF.15.0650	hypothetical+protein,+unknown+function	NA	NA
LmjF.15.T0655	2723.85	2574.73	2304.36	4486.75	4605.51	4431.21	3521.07	0.809153	0.809153	0.0961896	8.41207	4.03e-17	5.54e-15	yes	up	unknown	unknown	NA	NA
LmjF.15.T0665	889.925	834.381	781.138	1045.24	1143.73	1136.59	971.834	0.398063	0.398063	0.104108	3.82357	0.000131533	0.000848894	yes	up	unknown	unknown	NA	NA
LmjF.15.T0740	3252.24	3115.61	3060.06	4945.42	6728.13	5056.54	4359.67	0.780181	0.780181	0.136892	5.69923	1.2e-08	2.92e-07	yes	up	LmjF.15.0740	hypothetical+protein,+unknown+function	NA	NA
LmjF.15.T0775	1671.7	1729.21	1621.32	2058.51	2103.92	2048.18	1872.14	0.300361	0.300361	0.0808852	3.71343	0.000204472	0.00122695	yes	up	unknown	unknown	NA	NA
LmjF.15.T0790	4546.96	3642.96	4116.42	4991.39	4730.42	5124.15	4525.38	0.261703	0.261703	0.110033	2.3784	0.017388	0.0466379	yes	up	LmjF.15.0790	hypothetical+protein,+unknown+function	NA	NA
LmjF.15.T0795	77.2505	81.9269	108.088	128.907	145.303	176.403	119.646	0.638465	0.638465	0.205005	3.11439	0.00184328	0.00749491	yes	up	unknown	unknown	NA	NA
LmjF.15.T0810	3913.51	3984.19	3634.11	5794.81	5859.71	5394.56	4763.48	0.551911	0.551911	0.086258	6.39838	1.57e-10	6.2e-09	yes	up	LmjF.15.0810	hypothetical+protein,+conserved	NA	NA
LmjF.15.T0825	1980.7	1402.3	1569.54	2403.26	2091.18	2230.92	1946.32	0.415382	0.415382	0.143702	2.89058	0.00384538	0.0135728	yes	up	LmjF.15.0825	hypothetical+protein,+conserved	NA	NA
LmjF.15.T0830	1833.93	1679.9	1388.79	2322.32	2222.03	2256.27	1950.54	0.451942	0.451942	0.123341	3.66415	0.000248161	0.00143221	yes	up	LmjF.15.0830	hypothetical+protein,+conserved	NA	NA
LmjF.15.T0845	220.936	136.015	113.537	326.764	282.109	287.316	227.779	0.793271	0.793271	0.215716	3.67739	0.000235636	0.00137956	yes	up	unknown	unknown	NA	NA
LmjF.15.T0860	2243.35	1882.73	2061.84	3075.77	2362.24	2702.03	2387.99	0.375911	0.375911	0.130183	2.88756	0.00388245	0.0136712	yes	up	LmjF.15.0860	hypothetical+protein,+conserved	NA	NA
LmjF.15.T1201	344.537	415.202	330.621	426.691	650.89	452.1	436.674	0.434043	0.434043	0.184119	2.3574	0.0184032	0.0487091	yes	up	unknown	unknown	NA	NA
LmjF.15.T1202	519.123	627.576	569.504	763.448	1159.88	998.21	772.956	0.698743	0.698743	0.166007	4.20911	2.56e-05	0.000214983	yes	up	unknown	unknown	NA	NA
LmjF.15.T1265	1880.28	1793.64	1880.18	2160.44	2193.14	2237.26	2024.16	0.243002	0.243002	0.0791159	3.07147	0.00213009	0.0083971	yes	up	unknown	unknown	NA	NA
LmjF.15.T1565	591.739	849.494	796.579	974.295	1222.76	1011.94	907.801	0.474256	0.474256	0.160895	2.94761	0.00320237	0.0116994	yes	up	unknown	unknown	NA	NA
LmjF.16.T0070	2039.41	1805.57	1846.57	2908.9	2584.02	2898.51	2347.16	0.544227	0.544227	0.101313	5.37172	7.8e-08	1.51e-06	yes	up	LmjF.16.0070	hypothetical+protein,+conserved	NA	NA
LmjF.16.T0090	821.945	516.219	574.046	1572.86	919.403	1215.81	936.714	0.818206	0.818206	0.207596	3.94133	8.1e-05	0.000567971	yes	up	LmjF.16.0090	hypothetical+protein,+conserved	NA	NA
LmjF.16.T0100	2759.39	2359.97	2398.82	3556.43	3417.6	3401.31	2982.25	0.45312	0.45312	0.0980524	4.62121	3.82e-06	4.33e-05	yes	up	LmjF.16.0100	hypothetical+protein,+conserved	NA	NA
LmjF.16.T0150	996.531	793.02	765.697	1257.09	1417.34	1299.26	1088.16	0.607298	0.607298	0.132435	4.58563	4.53e-06	5.01e-05	yes	up	LmjF.16.0150	hypothetical+protein,+conserved	NA	NA
LmjF.16.T0305	2178.46	1908.98	2231.69	3665.35	4032.8	4463.95	3080.21	0.906271	0.906271	0.116741	7.76308	8.29e-15	7.93e-13	yes	up	unknown	unknown	NA	NA
LmjF.16.T0330	1671.7	1845.34	1719.41	2005.55	2141.31	2030.22	1902.26	0.231485	0.231485	0.089558	2.58475	0.00974508	0.0290374	yes	up	LmjF.16.0330	hypothetical+protein,+conserved	NA	NA
LmjF.16.T0470	7162.66	7131.61	7474.4	8420.91	9563.67	9795.14	8258.06	0.342563	0.342563	0.093608	3.65955	0.00025266	0.00145335	yes	up	LmjF.16.0470	hypothetical+protein,+conserved	NA	NA
LmjF.16.T0485	185.401	168.626	159.861	224.837	277.011	296.822	218.76	0.586903	0.586903	0.164333	3.57142	0.000355047	0.00193044	yes	up	unknown	unknown	NA	NA
LmjF.16.T0495	764.78	670.528	706.657	1183.14	1280.54	1156.66	960.384	0.73596	0.73596	0.105814	6.95521	3.52e-12	1.92e-10	yes	up	unknown	unknown	NA	NA
LmjF.16.T0560	2458.11	2139.64	2357.04	2880.92	2902.66	2930.2	2611.43	0.318783	0.318783	0.0909028	3.50686	0.000453429	0.00237731	yes	up	LmjF.16.0560	hypothetical+protein,+conserved	NA	NA
LmjF.16.T0620	3020.49	2828.47	2719.45	3959.14	3393.81	3469.97	3231.89	0.326991	0.326991	0.102713	3.18352	0.00145494	0.00617209	yes	up	LmjF.16.0620	hypothetical+protein,+unknown+function	NA	NA
LmjF.16.T0710	2711.49	2605.75	2550.51	3401.54	3162.68	3249.2	2946.86	0.313286	0.313286	0.0809561	3.86983	0.00010891	0.000730776	yes	up	LmjF.16.0710	hypothetical+protein,+conserved	NA	NA
LmjF.16.T0740	1829.29	1861.25	1740.3	2152.44	2089.48	2050.29	1953.84	0.208307	0.208307	0.0824982	2.52498	0.0115704	0.0333605	yes	up	LmjF.16.0740	hypothetical+protein,+conserved	NA	NA
LmjF.16.T0810	3759.01	3444.91	3627.75	6760.11	7746.95	7272.68	5435.23	0.98254	0.98254	0.0929644	10.569	4.15e-26	1.88e-23	yes	up	LmjF.16.0810	hypothetical+protein,+conserved	NA	NA
LmjF.16.T1075	2067.22	2110.21	2129.96	2382.28	2465.9	2444.3	2266.65	0.205356	0.205356	0.0757101	2.71239	0.00667997	0.0212589	yes	up	unknown	unknown	NA	NA
LmjF.16.T1085	3482.45	2816.53	3116.38	5088.32	3338.57	4321.35	3693.93	0.402073	0.402073	0.160465	2.50567	0.0122218	0.034815	yes	up	unknown	unknown	NA	NA
LmjF.16.T1090	8367.77	7169.79	8300.05	10559.4	9496.54	10428.9	9053.74	0.343979	0.343979	0.10242	3.35851	0.000783632	0.00372959	yes	up	LmjF.16.1090	hypothetical+protein,+unknown+function	NA	NA
LmjF.16.T1210	4310.58	4533.82	3878.44	4956.41	5172.28	4870.63	4620.36	0.231218	0.231218	0.095074	2.43198	0.0150165	0.0413628	yes	up	LmjF.16.1210	hypothetical+protein,+conserved	NA	NA
LmjF.16.T1365	832.76	1003.01	1051.81	1094.21	1538.85	1269.68	1131.72	0.400474	0.400474	0.154871	2.58586	0.00971374	0.0289689	yes	up	unknown	unknown	NA	NA
LmjF.16.T1510	3595.24	3444.91	3545.09	4177.98	3986.91	4225.23	3829.23	0.223599	0.223599	0.0755208	2.96075	0.00306886	0.0113132	yes	up	LmjF.16.1510	hypothetical+protein,+conserved	NA	NA
LmjF.16.T1527	125.146	126.47	75.3889	235.829	213.281	177.46	158.929	0.794409	0.794409	0.214695	3.70017	0.000215452	0.00128031	yes	up	unknown	unknown	NA	NA
LmjF.16.T1570	1888	1710.92	1830.22	2210.4	2415.77	2461.2	2086.09	0.375546	0.375546	0.0946549	3.96753	7.26e-05	0.000518792	yes	up	LmjF.16.1570	hypothetical+protein,+conserved	NA	NA
LmjF.16.T1630	1520.29	1360.15	1346.1	1972.57	2030	1917.2	1691.05	0.475935	0.475935	0.0943858	5.04244	4.6e-07	7e-06	yes	up	LmjF.16.1630	hypothetical+protein,+conserved	NA	NA
LmjF.17.T0015	2604.89	1689.44	1793.89	3276.63	2951.1	3002.03	2553	0.550807	0.550807	0.164181	3.35487	0.000794024	0.00377216	yes	up	unknown	unknown	NA	NA
LmjF.17.T0020	1013.53	767.567	805.662	1363.01	1709.65	1667.91	1221.22	0.818582	0.818582	0.147291	5.55758	2.74e-08	6.08e-07	yes	up	LmjF.17.0020	hypothetical+protein,+conserved	NA	NA
LmjF.17.T0175	424.878	450.995	569.504	574.584	623.699	678.149	553.635	0.347469	0.347469	0.147971	2.34823	0.0188629	0.0496735	yes	up	unknown	unknown	NA	NA
LmjF.17.T0177	152.956	202.829	245.241	335.757	276.161	336.962	258.318	0.574107	0.574107	0.186051	3.08576	0.00203034	0.00807367	yes	up	unknown	unknown	NA	NA
LmjF.17.T0238	135.961	118.516	178.935	197.857	215.83	210.205	176.217	0.465476	0.465476	0.185819	2.505	0.012245	0.0348714	yes	up	unknown	unknown	NA	NA
LmjF.17.T0340	2717.67	2866.64	3562.35	4522.73	5792.58	5479.07	4156.84	0.737463	0.737463	0.143438	5.14133	2.73e-07	4.45e-06	yes	up	LmjF.17.0340	hypothetical+protein,+conserved	NA	NA
LmjF.17.T0440	6530.75	6605.85	7110.17	9111.41	7489.48	8594.12	7573.63	0.304606	0.304606	0.105803	2.879	0.00398941	0.0139817	yes	up	LmjF.17.0440	hypothetical+protein,+conserved	NA	NA
LmjF.17.T0450	3382.03	3283.44	3403.4	3876.2	3784.68	4057.28	3631.17	0.215081	0.215081	0.0767979	2.80061	0.00510067	0.0170344	yes	up	LmjF.17.0450	hypothetical+protein,+conserved	NA	NA
LmjF.17.T0560	597.919	640.302	625.819	809.414	692.527	791.174	692.859	0.284371	0.284371	0.113412	2.50741	0.0121619	0.0346726	yes	up	LmjF.17.0560	hypothetical+protein,+conserved	NA	NA
LmjF.17.T0722	135.961	235.44	221.625	373.73	443.557	477.451	314.627	0.968461	0.968461	0.197719	4.89818	9.67e-07	1.32e-05	yes	up	unknown	unknown	NA	NA
LmjF.17.T0740	1158.76	1171.63	1222.57	1398.99	1428.39	1587.63	1327.99	0.3034	0.3034	0.0979583	3.09723	0.00195337	0.00784281	yes	up	LmjF.17.0740	hypothetical+protein,+conserved	NA	NA
LmjF.17.T0860	5344.19	3129.92	4125.5	10426.5	7441.05	10487	6825.69	1.02881	1.02881	0.191739	5.36565	8.07e-08	1.55e-06	yes	up	LmjF.17.0860	hypothetical+protein,+unknown+function	NA	NA
LmjF.17.T0890	33118.8	15973.4	26208.1	53625.2	48795.5	51701	38237	0.891177	0.891177	0.20239	4.40326	1.07e-05	0.00010301	yes	up	LmjF.17.0890	hypothetical+protein,+conserved+(META1)	NA	NA
LmjF.17.T0960	3365.03	3275.48	3396.13	4294.89	4995.54	4980.49	4051.26	0.493784	0.493784	0.0968757	5.09709	3.45e-07	5.49e-06	yes	up	LmjF.17.0960	hypothetical+protein,+unknown+function	NA	NA
LmjF.17.T0985	1595.99	1515.25	1663.1	1815.69	2199.09	2110.5	1816.6	0.346655	0.346655	0.110801	3.12864	0.00175619	0.00719809	yes	up	unknown	unknown	NA	NA
LmjF.17.T1010	2595.62	1993.29	2208.99	5438.07	4193.4	4759.72	3531.51	1.01706	1.01706	0.140716	7.22773	4.91e-13	3.24e-11	yes	up	LmjF.17.1010	hydrolase,+alpha/beta+fold+family-like+protein	NA	NA
LmjF.17.T1027	999.621	939.375	1110.85	1736.74	2041.04	2008.04	1472.61	0.885169	0.885169	0.117703	7.52037	5.46e-14	4.48e-12	yes	up	unknown	unknown	NA	NA
LmjF.17.T1040	1203.56	1385.6	1270.71	1673.79	1511.66	1532.7	1429.67	0.278125	0.278125	0.103376	2.69044	0.00713587	0.0224908	yes	up	LmjF.17.1040	hydrolase-like+protein	NA	NA
LmjF.17.T1050	3853.25	3106.86	3429.74	7234.77	6529.29	6939.94	5182.31	0.959414	0.959414	0.110327	8.69613	3.43e-18	5.59e-16	yes	up	LmjF.17.1050	hydrolase-like+protein	NA	NA
LmjF.17.T1055	781.775	650.642	581.312	1075.22	878.617	1045.74	835.552	0.540015	0.540015	0.146375	3.68925	0.000224912	0.0013297	yes	up	unknown	unknown	NA	NA
LmjF.17.T1080	1909.63	1823.87	1855.66	2248.37	2350.34	2570	2126.31	0.35031	0.35031	0.0930683	3.76401	0.000167212	0.00103495	yes	up	LmjF.17.1080	hypothetical+protein,+unknown+function	NA	NA
LmjF.17.T1190	2558.54	2703.59	2517.81	3601.39	3882.4	3970.66	3205.73	0.545188	0.545188	0.0868766	6.27544	3.49e-10	1.29e-08	yes	up	LmjF.17.1190	hypothetical+protein,+unknown+function	NA	NA
LmjF.17.T1215	1188.11	1176.41	1347.01	2136.45	1786.12	1883.4	1586.25	0.618495	0.618495	0.115809	5.34063	9.26e-08	1.75e-06	yes	up	unknown	unknown	NA	NA
LmjF.17.T1315	1855.56	1656.83	1675.81	1974.57	2271.32	2182.33	1936.07	0.301184	0.301184	0.103202	2.91838	0.00351858	0.0126115	yes	up	LmjF.17.1315	hypothetical+protein	NA	NA
LmjF.17.T1415	421.788	311.799	318.813	428.69	497.09	500.69	413.145	0.413609	0.413609	0.156115	2.64938	0.00806403	0.0248252	yes	up	unknown	unknown	NA	NA
LmjF.17.T1417	667.444	706.321	625.819	950.313	935.548	1021.45	817.816	0.520892	0.520892	0.105795	4.92362	8.5e-07	1.19e-05	yes	up	unknown	unknown	NA	NA
LmjF.18.T0015	845.12	691.208	634.902	1147.17	1116.54	1151.37	931.052	0.624845	0.624845	0.129442	4.82721	1.38e-06	1.81e-05	yes	up	unknown	unknown	NA	NA
LmjF.18.T0120	2390.13	2478.49	2208.99	2574.14	3605.39	3351.66	2768.13	0.403321	0.403321	0.140776	2.86499	0.00417023	0.0144599	yes	up	LmjF.18.0120	ARF-like+2-binding+protein,+putative	NA	NA
LmjF.18.T0137	613.369	396.908	480.491	992.282	811.488	910.537	700.846	0.792156	0.792156	0.168147	4.71108	2.46e-06	3e-05	yes	up	unknown	unknown	NA	NA
LmjF.18.T0140	4645.84	5166.96	4520.61	5390.1	6204.7	5690.33	5269.76	0.261552	0.261552	0.101968	2.56505	0.0103162	0.0304432	yes	up	LmjF.18.0140	hypothetical+protein,+conserved	NA	NA
LmjF.18.T0175	159.136	200.442	230.708	339.754	250.669	364.426	257.523	0.600913	0.600913	0.191934	3.13084	0.00174309	0.00716129	yes	up	unknown	unknown	NA	NA
LmjF.18.T0237	630.364	706.321	723.915	929.328	966.988	869.341	804.376	0.406091	0.406091	0.10956	3.70657	0.000210086	0.0012527	yes	up	unknown	unknown	NA	NA
LmjF.18.T0240	1109.32	1228.11	1199.86	1376	1402.9	1370.03	1281.04	0.222056	0.222056	0.0906183	2.45045	0.0142678	0.0395618	yes	up	LmjF.18.0240	hypothetical+protein,+conserved	NA	NA
LmjF.18.T0265	489.768	382.591	492.299	578.581	571.016	640.122	525.729	0.370572	0.370572	0.141081	2.62667	0.00862261	0.0262679	yes	up	unknown	unknown	NA	NA
LmjF.18.T0267	1062.97	933.807	1012.75	1572.86	1450.48	1568.62	1266.91	0.593468	0.593468	0.10037	5.9128	3.36e-09	9.55e-08	yes	up	unknown	unknown	NA	NA
LmjF.18.T0445	4131.35	3510.92	3764.9	5155.27	4217.19	4718.52	4249.69	0.293101	0.293101	0.115675	2.53384	0.0112822	0.0326922	yes	up	unknown	unknown	NA	NA
[truncated: 3,553 more rows]
