# Supplementary material for: Analysis by RNA-seq of transcriptomic changes elicited by heat shock in Leishmania major
Source: Sci Rep. 2019 May 6;9:6919. doi: 10.1038/s41598-019-43354-9 (PMC6502937; doi:10.1038/s41598-019-43354-9)
Supplement: Supplementary file 3 — Dataset 2 [file 41598_2019_43354_MOESM3_ESM.xlsx]

## Sheet: Readme
Analysis by RNA-seq of transcriptomic changes elicited by heat shock in Leishmania major
Alberto Rastrojo, Laura Corvo, Rodrigo Lombraña, Jose C. Solana, Begoña Aguado, Jose M. Requena
Supplementary dataset 2
List of genes/transcripts having 2 or more SL-addition sites
The number of SL addition sites is indicated as CPM (counts per million of reads)

## Sheet: SL
Trancript ID	SLppal	SLsec	SLppal 26	SLsec 26	SLppal 37	SLsec 37	26 ratio (P/S)[log2]	37 ratio (P/S)[log2]	Total Counts	Inverted	abs_Diff	SLs distance	DiffExp FC (37/26)	Sig Diff Exp
LmjF.15.T0890	LmjF.15:406446:-	LmjF.15:401271:-	74.3706	56.6734	77.9499	0	0.386097	6.30287	208.994	no	5.91677	5175	0.0827851	no
LmjF.28.T1998	LmjF.28:786194:-	LmjF.28:784787:-	54.1592	30.3692	66.3026	0	0.81425	6.07259	150.831	no	5.25834	1407	-0.0784387	no
LmjF.31.T2775	LmjF.31:1336003:-	LmjF.31:1336706:-	180.731	0	125.123	24.8739	7.50566	2.28527	330.729	no	5.2204	703	-0.283641	no
LmjF.21.T1580	LmjF.21:695175:-	LmjF.21:689357:-	30.7533	35.2569	31.3852	0	-0.191349	5.01726	97.3954	yes	5.20861	5818	-0.152832	no
LmjF.31.T1330	LmjF.31:569909:-	LmjF.31:557404:-	12.7389	13.1726	33.7214	0	-0.0448468	5.11775	59.6329	yes	5.1626	12505	0.142641	no
LmjF.31.T1855.5	LmjF.31:889309:-	LmjF.31:888861:-	31.4273	18.407	188.592	3.51369	0.74063	5.39245	241.94	no	4.65182	448	0.540765	yes
LmjF.18.T0020	LmjF.18:8130:-	LmjF.18:8017:-	127.319	26.9432	107.193	0	2.19917	6.75747	261.456	no	4.5583	113	-0.224405	no
LmjF.36.T0170	LmjF.36:54239:-	LmjF.36:54222:-	117.394	0	124.234	23.3658	6.88745	2.36169	264.993	no	4.52576	17	-0.468504	yes
LmjF.18.T0400	LmjF.18:169480:-	LmjF.18:166557:-	39.7178	11.1622	63.0238	0	1.74325	6.00054	113.904	no	4.25729	2923	-0.124564	no
LmjF.35.T3790	LmjF.35:1520061:-	LmjF.35:1520036:-	6888.3	0	5257.75	13.2574	12.7501	8.52686	12159.3	no	4.22328	25	-0.480179	yes
LmjF.34.T0550	LmjF.34:224427:+	LmjF.34:230289:+	95.0695	11.9886	135.105	0	2.88683	7.08858	242.163	no	4.20175	5862	-0.0263229	no
LmjF.08.T0170	LmjF.08:56174:+	LmjF.08:66460:+	98.7537	11.9303	139.716	0	2.94761	7.13664	250.4	no	4.18903	10286	0.320166	no
LmjF.30.T2960	LmjF.30:1117919:-	LmjF.30:1117649:-	3.22942	6.74026	8.93098	0	-0.871923	3.31194	18.9007	yes	4.18386	270	-0.232445	no
LmjF.28.T1940	LmjF.28:751605:-	LmjF.28:748051:-	13.6593	1.474	4.53965	15.8749	2.5669	-1.60701	35.5479	yes	4.17392	3554	-0.278304	yes
LmjF.23.T1120	LmjF.23:532896:-	LmjF.23:535518:-	39.937	34.0231	94.1245	3.51369	0.225097	4.39744	171.598	no	4.17234	2622	-0.188289	no
LmjF.35.T3020	LmjF.35:1235908:-	LmjF.35:1234097:-	250.032	20.4664	467.823	1.2763	3.54772	7.68621	739.598	no	4.13849	1811	0.527827	yes
LmjF.33.T0530	LmjF.33:230612:-	LmjF.33:230449:-	24.174	10.5908	37.1702	0	1.11895	5.25438	71.935	no	4.13543	163	0.0521908	no
LmjF.28.T2950	LmjF.28:1122463:-	LmjF.28:1121168:-	17.7999	21.0557	12.7785	0	-0.230431	3.78434	51.6341	yes	4.01477	1295	0.369871	yes
LmjF.29.T2240	LmjF.29:990404:-	LmjF.29:990620:-	21.9583	127.654	192.548	67.3626	-2.48641	1.50141	409.523	yes	3.98782	216	0.244189	yes
LmjF.16.T0320	LmjF.16:118286:-	LmjF.16:118279:-	68.3044	0	53.7714	11.4001	6.11488	2.14307	133.476	no	3.97181	7	-0.128049	no
LmjF.36.T3160	LmjF.36:1260251:-	LmjF.36:1260701:-	208.501	0.826399	127.896	16.0418	6.84181	2.91905	353.265	no	3.92276	450	-0.0598851	no
LmjF.30.T1690	LmjF.30:619381:+	LmjF.30:619032:+	188.669	0	167.278	12.1295	7.56734	3.67997	368.077	no	3.88737	349	0.0436238	no
LmjF.34.T2130	LmjF.34:944662:-	LmjF.34:944320:-	414.191	51.4926	448.457	2.88327	2.98359	6.85477	917.023	no	3.87118	342	-0.294683	no
LmjF.32.T3160	LmjF.32:1246513:+	LmjF.32:1247121:+	107.441	11.1039	127.899	0	3.16337	7.01009	246.444	no	3.84673	608	-0.140529	no
LmjF.34.T1230	LmjF.34:559256:-	LmjF.34:559193:-	95.7218	0	83.5527	11.1684	6.59577	2.79671	190.443	no	3.79905	63	-0.052686	no
LmjF.10.T1220	LmjF.10:528411:-	LmjF.10:527131:-	326.962	24.303	349.149	0.961089	3.69615	7.48017	701.375	no	3.78403	1280	-0.0567895	no
LmjF.30.T0130	LmjF.30:43581:-	LmjF.30:43393:-	71.5571	5.91386	139.527	0	3.39155	7.13471	216.998	no	3.74315	188	0.385643	yes
LmjF.35.T1520	LmjF.35:662689:-	LmjF.35:662267:-	116.268	24.6428	132.778	1.19285	2.19318	5.93089	274.881	no	3.73771	422	0.060229	no
LmjF.29.T2090	LmjF.29:916762:-	LmjF.29:917006:-	4.15844	6.45883	8.13678	0	-0.532016	3.19169	18.7541	yes	3.7237	244	-0.290019	yes
LmjF.36.T3653	LmjF.36:1409717:-	LmjF.36:1410640:-	362.899	44.0636	504.144	3.74545	3.0135	6.734	914.852	no	3.7205	923	0.125488	no
LmjF.35.T1050	LmjF.35:488094:+	LmjF.35:489872:+	7.20905	10.6173	19.1228	1.19285	-0.500984	3.19795	38.142	yes	3.69893	1778	0.354289	no
LmjF.09.T0095	LmjF.09:40257:+	LmjF.09:41192:+	28.6667	4.70341	4.30789	12.2129	2.37895	-1.31574	49.8909	yes	3.69469	935	-0.0755007	no
LmjF.24.T1785	LmjF.24:671213:-	LmjF.24:671341:-	7.56666	17.6389	19.472	2.46915	-1.12152	2.561	47.1468	yes	3.68252	128	-0.852435	yes
LmjF.07.T0660	LmjF.07:307466:+	LmjF.07:307516:+	57.5262	7.38785	87.3785	0	2.80271	6.46562	152.293	no	3.66291	50	0.715303	yes
LmjF.34.T0845	LmjF.34:376306:+	LmjF.34:375658:+	263.113	1.474	183.873	20.9121	6.73817	3.07674	469.372	no	3.66143	648	0.213882	no
LmjF.36.T3840	LmjF.36:1469159:+	LmjF.36:1469212:+	554.541	0.826399	259.259	9.74375	8.24875	4.59838	824.37	no	3.65037	53	-0.957557	yes
LmjF.34.T3410	LmjF.34:1498029:+	LmjF.34:1498701:+	13.4043	0.929021	5.8994	10.2907	2.90056	-0.710597	30.5235	yes	3.61116	672	-0.0308173	no
LmjF.21.T1368	LmjF.21:566903:-	LmjF.21:567006:-	14.8519	6.19528	0	4.47478	1.13953	-2.4528	25.5219	yes	3.59233	103	-0.0438866	no
LmjF.32.T1540	LmjF.32:607263:-	LmjF.32:606935:-	63.4136	0	62.6406	10.6894	6.00929	2.44475	136.744	no	3.56455	328	0.0296016	no
LmjF.12.T0540	LmjF.12:296440:+	LmjF.12:296292:+	57.9017	50.9648	139.599	9.5614	0.180776	3.73471	258.026	no	3.55393	148	0.143012	no
LmjF.26.T2040	LmjF.26:800472:+	LmjF.26:800624:+	133.253	6.45883	148.869	96.5289	4.16987	0.619803	385.111	no	3.55006	152	0.695399	yes
LmjF.24.T2280	LmjF.24:830787:-	LmjF.24:828142:-	147.669	8.11163	185.975	0	4.02825	7.5467	341.756	no	3.51845	2645	0.0083934	no
LmjF.29.T0045	LmjF.29:12855:-	LmjF.29:12851:-	145.052	0.826399	378.235	52.9463	6.32133	2.8135	577.06	no	3.50784	4	0.888112	yes
LmjF.36.T6475	LmjF.36:2507697:-	LmjF.36:2505718:-	7.20905	0	4.6231	6.77704	3.03722	-0.467856	18.6092	yes	3.50507	1979	0.454815	yes
LmjF.23.T0227	LmjF.23:83893:+	LmjF.23:83899:+	241.211	0	280.43	11.8822	7.92012	4.44932	533.523	no	3.4708	6	0.162655	no
LmjF.35.T3074	LmjF.35:1255084:-	LmjF.35:1255608:-	55.2227	6.17741	12.9422	18.6593	2.96962	-0.495749	93.0016	yes	3.46537	524	-0.122882	no
LmjF.11.T0060	LmjF.11:11109:+	LmjF.11:11139:+	48.875	0	66.2037	13.7858	5.64025	2.18432	128.865	no	3.45592	30	0.179204	no
LmjF.06.T0060	LmjF.06:28155:-	LmjF.06:28219:-	1.85804	7.02168	7.65468	1.2763	-1.48888	1.92679	17.8107	yes	3.41567	64	-0.0587277	no
LmjF.18.T1030	LmjF.18:429557:+	LmjF.18:431663:+	35.9574	9.11683	86.8655	1.2763	1.8691	5.27053	133.216	no	3.40143	2106	0.18061	no
LmjF.34.T3945	LmjF.34:1688963:+	LmjF.34:1689333:+	74.7725	70.7432	76.7231	5.98284	0.0788337	3.47646	228.222	no	3.39762	370	-0.389393	yes
LmjF.30.T1900	LmjF.30:705340:+	LmjF.30:705546:+	65.9511	11.8098	53.9845	0	2.38586	5.78095	131.746	no	3.3951	206	-0.508141	yes
LmjF.34.T4230	LmjF.34:1787701:+	LmjF.34:1787784:+	197.129	5.91386	299.621	0	4.8408	8.2318	502.664	no	3.391	83	0.373547	yes
LmjF.36.T0405	LmjF.36:117131:-	LmjF.36:116919:-	48.9458	6.35621	9.59544	15.3125	2.76333	-0.622533	80.2099	yes	3.38586	212	-0.300081	no
LmjF.32.T3410	LmjF.32:1366203:+	LmjF.32:1365678:+	13.9229	0.826399	16.8174	21.7743	3.03045	-0.354118	53.341	yes	3.38457	525	0.310363	yes
LmjF.23.T0624	LmjF.23:291401:-	LmjF.23:291461:-	4.26106	8.86185	11.6319	1.2763	-0.906505	2.47231	26.0311	yes	3.37881	60	0.161309	no
LmjF.11.T0530	LmjF.11:183136:+	LmjF.11:183298:+	57.7493	26.4744	41.9571	0.961089	1.09649	4.45317	127.142	no	3.35668	162	-0.854444	yes
LmjF.28.T1740	LmjF.28:670261:-	LmjF.28:670242:-	207.157	0.826399	125.609	10.3742	6.83252	3.47654	343.966	no	3.35598	19	-0.784306	yes
LmjF.23.T0545	LmjF.23:206547:+	LmjF.23:206698:+	36.189	7.6514	3.57856	9.87661	2.10387	-1.24826	57.2956	yes	3.35214	151	0.339114	yes
LmjF.01.T0135	LmjF.01:36255:-	LmjF.01:36593:-	14.3334	7.1243	0	4.39133	0.916357	-2.43064	25.849	yes	3.347	338	-0.430021	yes
LmjF.14.T0662	LmjF.14:240367:-	LmjF.14:240275:-	70.485	15.8392	41.5122	0	2.08582	5.4098	127.836	no	3.32399	92	-0.160067	no
LmjF.09.T1370	LmjF.09:526071:-	LmjF.09:525917:-	55.8734	35.8197	77.4678	4.07612	0.627275	3.9503	173.237	no	3.32303	154	-0.0134304	no
LmjF.27.T1540	LmjF.27:628192:+	LmjF.27:628460:+	29.6983	7.66928	3.19848	10.7543	1.82418	-1.48524	51.3204	yes	3.30942	268	-0.523317	yes
LmjF.07.T0900	LmjF.07:463435:+	LmjF.07:466305:+	72.8297	8.93803	72.5975	0	2.89317	6.20159	154.365	no	3.30841	2870	-0.372098	yes
LmjF.30.T1170	LmjF.30:400880:+	LmjF.30:398904:+	15.0571	0.826399	3.8289	4.39133	3.13614	-0.158947	24.1038	yes	3.29509	1976	-0.213616	no
LmjF.33.T2310	LmjF.33:1045477:+	LmjF.33:1045487:+	34.5946	0.826399	22.3367	10.6894	4.28458	0.997404	68.4471	no	3.28718	10	-0.0204797	no
LmjF.26.T2630	LmjF.26:1055939:+	LmjF.26:1056855:+	327.74	2.40302	165.563	15.81	6.59399	3.30868	511.516	no	3.28531	916	-1.14435	yes
LmjF.26.T0420	LmjF.26:116600:-	LmjF.26:114273:-	32.2094	13.0382	22.0401	0	1.24224	4.52608	67.2877	no	3.28384	2327	-0.677592	yes
LmjF.17.T0237	LmjF.17:90677:-	LmjF.17:90424:-	70.4617	26.7822	108.952	3.43024	1.36301	4.63334	209.626	no	3.27033	253	-0.0559551	no
LmjF.31.T0840	LmjF.31:304292:-	LmjF.31:304344:-	57.8076	3.87701	43.4374	34.5528	3.59193	0.321814	139.675	no	3.27012	52	0.122794	no
LmjF.29.T1700	LmjF.29:781183:-	LmjF.29:781595:-	118.582	0	143.588	10.6059	6.90185	3.63901	272.776	no	3.26284	412	-0.128668	no
LmjF.11.T0600	LmjF.11:214305:+	LmjF.11:214124:+	150.875	3.33204	224.57	60.6875	5.1317	1.87052	439.464	no	3.26117	181	0.310182	yes
LmjF.09.T0790	LmjF.09:328064:-	LmjF.09:327726:-	104.181	17.3575	106.3	0.961089	2.51843	5.77386	228.8	no	3.25543	338	-0.320952	yes
LmjF.18.T1360	LmjF.18:604004:+	LmjF.18:603770:+	60.8908	27.3855	66.318	2.23739	1.12457	4.37809	156.832	no	3.25352	234	-0.417309	yes
LmjF.32.T0510	LmjF.32:185850:+	LmjF.32:185896:+	233.39	10.0723	198.487	0	4.40389	7.64015	441.95	no	3.23627	46	-0.160969	no
LmjF.15.T0270	LmjF.15:105532:+	LmjF.15:105539:+	31.8876	1.75542	9.09787	6.94393	3.5772	0.346127	49.6848	no	3.23107	7	-0.463279	yes
LmjF.01.T0320	LmjF.01:78957:+	LmjF.01:79319:+	242.685	9.79087	207.159	0	4.49713	7.70154	459.635	no	3.20441	362	-0.202533	no
LmjF.29.T1460	LmjF.29:670837:-	LmjF.29:670746:-	53.154	6.45883	64.8902	0	2.86005	6.04199	124.503	no	3.18195	91	0.105161	no
LmjF.17.T0722	LmjF.17:382783:-	LmjF.17:382766:-	19.3361	7.49047	62.3902	1.92218	1.26012	4.43914	91.139	no	3.17902	17	0.968461	yes
LmjF.18.T1610	LmjF.18:715403:+	LmjF.18:716835:+	204.56	23.3157	164.006	1.19285	3.0796	6.23356	393.075	no	3.15396	1432	-0.662797	yes
LmjF.07.T0200	LmjF.07:86295:-	LmjF.07:86282:-	176.47	0.826399	178.431	15.3774	6.60243	3.45366	371.105	no	3.14877	13	-0.107018	no
LmjF.11.T1260	LmjF.11:528273:+	LmjF.11:528307:+	113.936	0	114.638	7.90502	6.84469	3.69885	236.479	no	3.14583	34	-0.0124201	no
LmjF.15.T0510	LmjF.15:212789:+	LmjF.15:212527:+	307.184	3.51084	486.402	62.0905	6.09425	2.94962	859.188	no	3.14463	262	0.655215	yes
LmjF.02.T0140	LmjF.02:64978:-	LmjF.02:65078:-	27.9569	3.22942	9.66031	12.6764	2.77538	-0.359443	53.5231	yes	3.13482	100	0.0403403	no
LmjF.30.T3100	LmjF.30:1168096:-	LmjF.30:1167122:-	102.653	4.98484	150.856	0	4.11431	7.24656	258.494	no	3.13225	974	0.340015	yes
LmjF.29.T2230	LmjF.29:985645:-	LmjF.29:985994:-	58.7864	0	49.5346	6.31351	5.90175	2.78863	114.634	no	3.11311	349	0.067314	no
LmjF.21.T0891	LmjF.21:372227:+	LmjF.21:372369:+	63.2084	8.21425	26.5643	33.1744	2.80082	-0.310117	131.161	yes	3.11094	142	0.295846	yes
LmjF.32.T0590	LmjF.32:206697:+	LmjF.32:206771:+	121.825	6.63763	137.729	0	4.00733	7.11613	266.191	no	3.1088	74	-0.131969	no
LmjF.24.T0690	LmjF.24:245399:+	LmjF.24:245424:+	97.1499	0	89.7333	6.94393	6.61692	3.51371	193.827	no	3.10321	25	0.20083	no
LmjF.30.T0885	LmjF.30:284465:+	LmjF.30:284610:+	74.24	21.8238	11.6319	31.8796	1.72096	-1.38012	139.575	yes	3.10108	145	-0.770466	yes
LmjF.18.T1342	LmjF.18:579142:+	LmjF.18:578753:+	200.471	6.43239	162.76	50.8078	4.7606	1.66035	420.471	no	3.10026	389	0.0386233	no
LmjF.27.T1410	LmjF.27:584467:+	LmjF.27:583722:+	95.5873	10.2332	166.596	1.2763	3.10406	6.20215	273.692	no	3.09809	745	0.358666	yes
LmjF.34.T2476	LmjF.34:1098821:-	LmjF.34:1096811:-	51.278	1.85804	35.3284	15.9584	4.19311	1.0991	104.423	no	3.09401	2010	0.360777	yes
LmjF.31.T3190	LmjF.31:1477564:+	LmjF.31:1482223:+	33.3437	10.0723	25.3529	0	1.63309	4.71989	68.7688	no	3.0868	4659	0.495765	yes
LmjF.06.T0705	LmjF.06:273423:+	LmjF.06:273480:+	42.2055	2.30039	42.4732	26.9784	3.71051	0.635814	113.958	no	3.07469	57	0.0634038	no
LmjF.24.T1870	LmjF.24:695222:-	LmjF.24:695192:-	67.3085	0	79.7207	8.93098	6.09399	3.02293	155.96	no	3.07106	30	0.137385	no
LmjF.34.T2480	LmjF.34:1106375:-	LmjF.34:1106480:-	103.837	14.7757	121.384	1.19285	2.73238	5.80247	241.19	no	3.07009	105	-0.120823	no
LmjF.21.T1790	LmjF.21:743115:+	LmjF.21:743268:+	770.578	170.739	588.646	14.6821	2.16759	5.23266	1544.64	no	3.06507	153	-0.743662	yes
LmjF.27.T0730	LmjF.27:291284:+	LmjF.27:291623:+	43.234	50.1065	102.163	13.242	-0.20835	2.8567	208.745	yes	3.06505	339	-0.0709468	no
LmjF.31.T2240	LmjF.31:1120522:-	LmjF.31:1119219:-	90.0932	37.6545	179.525	8.20166	1.23671	4.29416	315.475	no	3.05745	1303	0.1421	no
LmjF.32.T3110	LmjF.32:1226261:+	LmjF.32:1226269:+	78.1893	0	73.8275	6.86048	6.30723	3.25088	158.877	no	3.05636	8	-0.165242	no
LmjF.15.T0325	LmjF.15:124882:+	LmjF.15:124647:+	96.3554	24.4375	111.387	2.5526	1.9363	4.98346	234.732	no	3.04715	235	0.306718	yes
LmjF.18.T0760	LmjF.18:319934:+	LmjF.18:319624:+	143.791	10.0723	313.296	1.92218	3.70895	6.74893	469.081	no	3.03998	310	0.700876	yes
LmjF.35.T3360	LmjF.35:1375483:-	LmjF.35:1368883:-	150.122	30.3195	85.8056	1.19285	2.27058	5.30691	267.44	no	3.03633	6600	-0.82775	yes
LmjF.32.T1850	LmjF.32:721193:-	LmjF.32:721332:-	296.798	0	238.628	5.58419	8.21819	5.18565	541.009	no	3.03254	139	-0.265766	no
LmjF.26.T2063	LmjF.26:812587:+	LmjF.26:812896:+	20.3638	16.947	29.6793	2.15394	0.251424	3.28204	69.1441	no	3.03061	309	0.300074	no
LmjF.36.T4145	LmjF.36:1581572:+	LmjF.36:1581493:+	170.637	22.8788	127.778	1.19285	2.84556	5.87593	322.486	no	3.03038	79	-0.652083	yes
LmjF.14.T0395	LmjF.14:130208:+	LmjF.14:130064:+	18.568	12.2436	25.356	1.19285	0.563196	3.58725	57.3604	no	3.02405	144	0.0241035	no
LmjF.34.T2720	LmjF.34:1237435:+	LmjF.34:1239871:+	349.67	22.2257	424.414	2.46915	3.91632	6.93814	798.779	no	3.02182	2436	0.0570004	no
LmjF.36.T1220	LmjF.36:451162:+	LmjF.36:451118:+	19.5234	21.2928	64.745	7.82157	-0.119309	2.89777	113.383	yes	3.01708	44	0.422078	yes
LmjF.34.T1100	LmjF.34:499274:-	LmjF.34:498369:-	33.1384	66.4961	58.0144	13.4892	-0.983407	2.02609	171.138	yes	3.0095	905	-0.21644	no
LmjF.18.T0715-snoRNAs	LmjF.18:306986:+	LmjF.18:306803:+	70.4967	63.8155	106.804	11.1684	0.141538	3.14721	252.285	no	3.00567	183	-0.120158	no
LmjF.28.T1080	LmjF.28:394934:+	LmjF.28:395047:+	54.8418	3.61346	40.0195	26.1811	3.59742	0.593705	124.656	no	3.00372	113	-0.177952	no
LmjF.20.T1260	LmjF.20:577594:+	LmjF.20:582112:+	152.543	39.5708	201.272	5.66763	1.92013	4.92298	399.053	no	3.00285	4518	0.112016	no
LmjF.08.T0293	LmjF.08:104352:+	LmjF.08:104402:+	1.6528	5.06102	28.8017	7.50636	-1.19204	1.80878	43.0219	yes	3.00082	50	0.698342	yes
LmjF.28.T0930	LmjF.28:341284:+	LmjF.28:341257:+	354.395	35.8229	246.894	2.23739	3.27075	6.25875	639.35	no	2.988	27	-0.709061	yes
LmjF.12.T0960	LmjF.12:448978:+	LmjF.12:451649:+	303.999	0	505.361	12.1295	8.25266	5.26929	821.49	no	2.98337	2671	0.341666	no
LmjF.07.T0630	LmjF.07:289872:+	LmjF.07:289862:+	3.77439	0	4.30789	7.73813	2.25532	-0.719187	15.8204	yes	2.9745	10	-0.13806	no
LmjF.35.T2580	LmjF.35:1067255:+	LmjF.35:1067351:+	271.243	0	263.943	6.62872	8.08875	5.1181	541.815	no	2.97065	96	-0.210037	no
LmjF.27.T1700	LmjF.27:704219:+	LmjF.27:707862:+	63.5248	10.4563	99.3781	1.2763	2.49371	5.46261	174.636	no	2.9689	3643	0.145828	no
LmjF.32.T2490	LmjF.32:976783:-	LmjF.32:976590:-	31.8075	15.379	88.4229	4.70654	1.00218	3.96996	140.316	no	2.96778	193	0.437919	yes
LmjF.35.T1640	LmjF.35:707423:-	LmjF.35:707404:-	24.5666	0	37.0033	10.3556	4.67619	1.74272	71.9255	no	2.93346	19	0.0485567	no
LmjF.32.T2610	LmjF.32:1022047:-	LmjF.32:1018335:-	25.103	19.64	20.9615	1.2763	0.338768	3.27022	66.9809	no	2.93145	3712	-0.166513	yes
LmjF.16.T0355	LmjF.16:125614:-	LmjF.16:125491:-	134.921	0	95.3824	4.39133	7.08662	4.16006	234.695	no	2.92657	123	-0.191642	no
LmjF.33.T2885.13.1	LmjF.33:1325592:+	LmjF.33:1325478:+	7.00381	12.1939	35.8105	7.09225	-0.721111	2.1855	62.1004	yes	2.90662	114	0.599099	no
LmjF.26.T1280	LmjF.26:436056:+	LmjF.26:436047:+	10.4299	7.93283	20.6	1.2763	0.355624	3.24627	40.2391	no	2.89065	9	0.170844	no
LmjF.35.T0850	LmjF.35:392409:+	LmjF.35:392897:+	89.9549	9.34852	112.447	94.6499	3.13573	0.246183	306.4	no	2.88954	488	0.491763	yes
LmjF.33.T2885.04	LmjF.33:1307440:+	LmjF.33:1307326:+	11.9303	14.5705	33.5886	4.6231	-0.268052	2.62086	64.7125	yes	2.88891	114	0.829983	yes
LmjF.14.T0445	LmjF.14:148338:+	LmjF.14:148346:+	42.7062	0	38.564	5.66763	5.44977	2.56894	86.9378	no	2.88082	8	0.0627695	no
LmjF.31.T1290	LmjF.31:530561:-	LmjF.31:524048:-	35.55	3.61346	65.6196	60.6503	2.98595	0.111837	165.433	no	2.87411	6513	0.637364	yes
LmjF.15.T0080	LmjF.15:26205:-	LmjF.15:24676:-	111.052	0	99.9406	5.58419	6.80802	3.93836	216.577	no	2.86966	1529	-0.253682	no
LmjF.35.T3955	LmjF.35:1562964:+	LmjF.35:1562866:+	12.3548	33.3841	38.6938	13.0257	-1.36438	1.50084	97.4584	yes	2.86522	98	-0.362435	no
LmjF.17.T1170	LmjF.17:569702:+	LmjF.17:569837:+	29.1409	14.4678	2.23739	11.1035	0.962452	-1.90252	56.9497	yes	2.86497	135	-0.107734	no
LmjF.13.T1145	LmjF.13:400380:-	LmjF.13:400253:-	50.5224	0	59.8717	7.58981	5.68713	2.82507	117.984	no	2.86205	127	0.318997	no
LmjF.09.T1290	LmjF.09:503848:-	LmjF.09:504265:-	141.787	4.98484	172.161	0	4.57641	7.43597	318.933	no	2.85956	417	0.384903	yes
LmjF.27.T1680	LmjF.27:693311:+	LmjF.27:692886:+	77.3987	38.847	57.6157	3.11503	0.976357	3.83231	176.976	no	2.85596	425	-0.764471	yes
LmjF.25.T0860	LmjF.25:327928:+	LmjF.25:328050:+	7.49047	5.99004	18.1123	1.19285	0.280545	3.12362	32.7857	no	2.84308	122	0.0577958	no
LmjF.29.T1310	LmjF.29:525904:+	LmjF.29:530995:+	68.3634	23.0926	68.7564	2.38571	1.52559	4.3648	162.598	no	2.83921	5091	-0.386071	yes
LmjF.06.T0660	LmjF.06:244796:+	LmjF.06:244523:+	47.4686	32.8749	78.4166	6.77704	0.516836	3.35215	165.537	no	2.83531	273	-0.114758	no
LmjF.24.T0840	LmjF.24:302686:+	LmjF.24:302788:+	12.5779	4.88221	2.5526	9.97552	1.20683	-1.62734	29.9883	yes	2.83417	102	0.274927	yes
LmjF.32.T3930	LmjF.32:1582982:+	LmjF.32:1581621:+	5.70861	15.1419	15.4114	4.53965	-1.26672	1.56683	40.8015	yes	2.83355	1361	0.244775	no
LmjF.26.T0200	LmjF.26:54619:-	LmjF.26:54453:-	76.7029	29.4045	86.915	3.84436	1.35368	4.18173	196.867	no	2.82805	166	-0.014946	no
LmjF.34.T2280	LmjF.34:1022995:-	LmjF.34:1022934:-	85.5507	2.68444	99.6748	29.429	4.55403	1.72618	217.339	no	2.82784	61	0.234478	no
LmjF.33.T2125	LmjF.33:950737:+	LmjF.33:950771:+	112.498	1.75542	88.7197	14.4503	5.36425	2.53779	217.423	no	2.82646	34	-0.30235	yes
LmjF.17.T1055	LmjF.17:518761:+	LmjF.17:518629:+	1.474	7.56666	23.0506	10.7543	-1.79189	1.03289	42.8455	yes	2.82478	132	0.540015	yes
LmjF.35.T2230	LmjF.35:906437:+	LmjF.35:908120:+	189.706	10.3358	230.148	0.961089	4.07239	6.88102	431.15	no	2.80863	1683	-0.0136327	no
LmjF.35.T1130	LmjF.35:513300:+	LmjF.35:513406:+	244.118	85.7793	310.934	14.8644	1.49805	4.29738	655.696	no	2.79932	106	0.0230013	no
LmjF.24.T1112	LmjF.24:394207:+	LmjF.24:394195:+	29.9269	42.6976	55.1311	10.4576	-0.498693	2.29249	138.213	yes	2.79119	12	-0.229463	no
LmjF.34.T3150	LmjF.34:1400595:+	LmjF.34:1400622:+	134.787	0	176.852	8.05334	7.0852	4.29609	319.693	no	2.78912	27	0.473428	yes
LmjF.20.T0160	LmjF.20:58230:-	LmjF.20:58368:-	50.4609	0.929021	36.4904	8.69922	4.73754	1.95058	96.5796	no	2.78696	138	-0.214632	no
LmjF.34.T0580	LmjF.34:245866:+	LmjF.34:246224:+	737.219	118.674	1291.96	29.5465	2.62494	5.40353	2177.4	no	2.77858	358	0.541822	yes
LmjF.27.T0150	LmjF.27:39210:-	LmjF.27:39200:-	233.234	3.51084	177.065	22.4202	5.69841	2.92658	436.23	no	2.77183	10	-0.391105	yes
LmjF.13.T1690	LmjF.13:645418:+	LmjF.13:645432:+	634.946	11.5463	373.982	49.4789	5.66357	2.89307	1069.95	no	2.7705	14	-0.518155	no
LmjF.12.T0980	LmjF.12:391584:+	LmjF.12:393406:+	359.473	0	545.714	9.32964	8.49375	5.72593	914.517	no	2.76782	1822	0.35315	no
LmjF.28.T0030	LmjF.28:6624:+	LmjF.28:6619:+	33.7098	1.85804	23.0661	12.4447	3.60225	0.839966	71.0786	no	2.76228	5	0.293871	yes
LmjF.36.T3850	LmjF.36:1473233:+	LmjF.36:1475598:+	119.184	12.033	141.147	1.2763	3.20501	5.96455	273.64	no	2.75953	2365	-0.138381	no
LmjF.22.T0720	LmjF.22:280765:-	LmjF.22:281225:-	120.084	8.5983	128.047	68.2062	3.65708	0.898923	324.935	no	2.75816	460	0.30989	yes
LmjF.03.T0700	LmjF.03:276175:-	LmjF.03:276109:-	55.6682	10.7961	93.9577	1.92218	2.26423	5.02217	162.344	no	2.75794	66	0.167621	no
LmjF.28.T1430	LmjF.28:540706:+	LmjF.28:540527:+	66.259	5.4715	72.3163	46.5339	3.37755	0.625178	190.581	no	2.75238	179	0.224788	no
LmjF.14.T0980	LmjF.14:407418:-	LmjF.14:407412:-	19.1308	9.4247	1.19285	6.62872	0.9494	-1.79863	36.3771	yes	2.74803	6	-0.495732	yes
LmjF.35.T0925	LmjF.35:419220:+	LmjF.35:419051:+	16.8125	16.9999	44.2439	5.81595	-0.0150964	2.73074	83.8723	yes	2.74583	169	-0.00178776	no
LmjF.25.T0620	LmjF.25:225858:-	LmjF.25:226226:-	139.041	8.31687	64.4144	28.1527	3.90986	1.16598	239.925	no	2.74388	368	-0.559811	yes
LmjF.35.T1580	LmjF.35:682862:-	LmjF.35:682748:-	131.472	0	150.396	6.62872	7.04954	4.31074	288.496	no	2.7388	114	0.180015	no
LmjF.30.T2130	LmjF.30:798818:-	LmjF.30:794118:-	114.477	14.834	105.695	1.19285	2.86651	5.60454	236.199	no	2.73803	4700	-0.19055	no
LmjF.16.T0210	LmjF.16:72187:-	LmjF.16:72379:-	253.057	23.3476	223.164	2.23739	3.3833	6.11358	501.805	no	2.73028	192	-0.462492	yes
LmjF.30.T1120	LmjF.30:381817:+	LmjF.30:381668:+	10.3537	2.4792	5.26897	11.6659	1.70634	-1.01465	29.7678	yes	2.72099	149	-0.513353	yes
LmjF.05.T1217	LmjF.05:446766:+	LmjF.05:446771:+	58.3526	2.58182	37.847	14.4503	4.05055	1.33017	113.232	no	2.72038	5	0.0246991	no
LmjF.18.T0040	LmjF.18:12054:-	LmjF.18:11964:-	94.6644	2.68444	126.554	31.3357	4.69846	1.97991	255.239	no	2.71855	90	0.266857	yes
LmjF.32.T0560	LmjF.32:198456:+	LmjF.32:198465:+	219.526	26.7643	246.693	3.74545	2.98964	5.70586	496.728	no	2.71622	9	0.0787065	no
LmjF.16.T0990	LmjF.16:361176:+	LmjF.16:361163:+	20.8101	52.8407	93.6919	34.5837	-1.3037	1.41203	201.926	yes	2.71573	13	0.226631	yes
LmjF.12.T0575	LmjF.12:319161:+	LmjF.12:319435:+	207.368	1.85804	140.918	11.7802	6.18796	3.47307	361.925	no	2.71489	274	-0.331816	no
LmjF.02.T0170	LmjF.02:88075:-	LmjF.02:88006:-	155.459	16.2411	80.8209	57.9958	3.18186	0.471857	310.517	no	2.71	69	-0.388925	yes
LmjF.23.T1155	LmjF.23:550053:-	LmjF.23:550008:-	70.8155	7.46403	54.3987	0	3.08488	5.79178	132.678	no	2.7069	45	-0.373935	no
LmjF.26.T2645	LmjF.26:1061572:+	LmjF.26:1061602:+	216.653	2.4792	216.291	21.592	5.96713	3.26575	457.015	no	2.70139	30	0.118907	no
LmjF.03.T0090	LmjF.03:21960:+	LmjF.03:21698:+	157.996	12.4489	246.511	2.23739	3.56344	6.25652	419.194	no	2.69308	262	0.00947952	no
LmjF.36.T6990	LmjF.36:2676402:-	LmjF.36:2676397:-	184.766	0.929021	143.61	8.69922	6.58948	3.89815	338.004	no	2.69132	5	-0.482181	yes
LmjF.32.T2320	LmjF.32:914234:-	LmjF.32:913081:-	101.176	8.67448	153.431	1.2763	3.40073	6.08413	264.558	no	2.6834	1153	-0.089845	no
LmjF.27.T2460	LmjF.27:1086832:+	LmjF.27:1086841:+	113.686	0.929021	118.232	11.8142	5.89368	3.21795	244.662	no	2.67573	9	0.136934	no
LmjF.36.T5365	LmjF.36:2078733:-	LmjF.36:2077435:-	67.6218	36.5148	61.973	4.39133	0.871208	3.54602	170.501	no	2.67481	1298	-0.0797845	no
LmjF.22.T0190	LmjF.22:85195:-	LmjF.22:85292:-	142.827	8.31687	191.982	0.961089	3.94835	6.62067	344.088	no	2.67232	97	0.246265	yes
LmjF.17.T0235	LmjF.17:84948:-	LmjF.17:84695:-	84.8977	16.9735	104.656	2.46915	2.25675	4.92865	208.997	no	2.6719	253	0.0695141	no
LmjF.30.T2060	LmjF.30:769181:+	LmjF.30:769188:+	160.48	1.6528	152.779	15.0621	5.9277	3.25912	329.974	no	2.66858	7	0.150755	no
LmjF.16.T0850	LmjF.16:317219:-	LmjF.16:316912:-	85.0058	5.16364	53.0606	23.5976	3.80258	1.13606	166.828	no	2.66652	307	0.360559	yes
LmjF.32.T3275	LmjF.32:1309391:+	LmjF.32:1309077:+	100.018	0.826399	137.392	14.8304	5.78946	3.12799	253.067	no	2.66147	314	0.474541	yes
LmjF.33.T0602	LmjF.33:264637:-	LmjF.33:264541:-	47.1546	78.0867	41.7439	10.1424	-0.715761	1.93966	177.128	yes	2.65542	96	-1.38307	yes
LmjF.36.T3465	LmjF.36:1353065:-	LmjF.36:1353238:-	48.9745	19.1891	9.01443	24.3424	1.30761	-1.33947	101.52	yes	2.64709	173	-0.407277	yes
LmjF.06.T0860	LmjF.06:373259:+	LmjF.06:373139:+	180.925	130.254	276.24	31.0545	0.470981	3.11253	618.473	no	2.64155	120	-0.651699	yes
LmjF.09.T1168	LmjF.09:456700:-	LmjF.09:456763:-	5.99004	13.0382	12.0306	3.19848	-1.00598	1.63396	34.2572	yes	2.63994	63	-0.269286	no
LmjF.32.T3358	LmjF.32:1345891:+	LmjF.32:1345977:+	170.24	12.3727	275.18	2.46915	3.67866	6.31488	460.261	no	2.63622	86	0.366791	yes
LmjF.16.T0330	LmjF.16:120559:-	LmjF.16:120365:-	46.203	13.36	69.8626	2.46915	1.71682	4.35237	131.895	no	2.63555	194	0.231485	yes
LmjF.32.T2640	LmjF.32:1036150:-	LmjF.32:1032606:-	271.216	17.492	177.266	0.961089	3.87978	6.50624	466.935	no	2.62646	3544	-0.882588	yes
LmjF.23.T1300	LmjF.23:615733:+	LmjF.23:617055:+	364.239	15.2181	315.409	1.2763	4.49317	7.11896	696.143	no	2.62579	1322	-0.286476	yes
LmjF.09.T0230	LmjF.09:95572:+	LmjF.09:95525:+	109.836	18.2865	110.349	2.15394	2.52276	5.14179	240.625	no	2.61903	47	0.216895	yes
LmjF.14.T0680	LmjF.14:251319:-	LmjF.14:250536:-	191.216	16.9152	148.842	1.2763	3.42348	6.0406	358.25	no	2.61713	783	-0.51093	yes
LmjF.22.T0960	LmjF.22:391342:+	LmjF.22:396850:+	72.8523	4.88221	112.515	54.4698	3.65021	1.03311	244.719	no	2.6171	5508	0.387236	yes
LmjF.36.T5040	LmjF.36:1953150:-	LmjF.36:1953127:-	59.5366	2.30039	57.0841	18.3595	4.1971	1.5851	137.281	no	2.612	23	0.000687256	no
LmjF.18.T1330	LmjF.18:566182:+	LmjF.18:566186:+	122.078	2.68444	137.139	24.2435	5.06198	2.45213	286.144	no	2.60985	4	0.165794	no
LmjF.35.T2410	LmjF.35:992943:+	LmjF.35:997563:+	97.6241	9.86705	125.071	1.2763	3.18198	5.7914	233.838	no	2.60942	4620	0.189222	no
LmjF.20.T0140	LmjF.20:49610:-	LmjF.20:46007:-	98.0649	9.32208	113.711	0.961089	3.26264	5.8702	222.059	no	2.60756	3603	0.16257	no
LmjF.01.T0600	LmjF.01:165329:+	LmjF.01:165397:+	12.0913	6.56145	32.2319	2.15394	0.791869	3.39734	53.0386	no	2.60547	68	0.550615	yes
LmjF.06.T1080	LmjF.06:448106:+	LmjF.06:447991:+	38.0432	46.9851	36.274	6.54527	-0.297515	2.30452	127.848	yes	2.60204	115	0.0877415	no
LmjF.06.T0290	LmjF.06:98719:-	LmjF.06:98703:-	141.586	0.826399	127.911	9.01443	6.28668	3.68622	279.338	no	2.60046	16	-0.155082	no
LmjF.33.T2360	LmjF.33:1065803:+	LmjF.33:1066027:+	28.2881	2.94799	18.511	14.9138	2.89112	0.294004	64.6609	no	2.59712	224	0.530722	yes
LmjF.36.T0810	LmjF.36:285808:+	LmjF.36:285821:+	280.049	0.929021	238.424	8.93098	7.18681	4.59149	528.332	no	2.59532	13	-0.0850888	no
LmjF.30.T0550	LmjF.30:180735:-	LmjF.30:178890:-	10.3537	2.40302	3.51369	7.1757	1.73828	-0.857034	23.4461	yes	2.59531	1845	0.0140082	no
LmjF.22.T1270	LmjF.22:526485:-	LmjF.22:526404:-	127.153	26.6617	210.24	6.54527	2.2119	4.80717	370.6	no	2.59526	81	0.12118	no
LmjF.08.T1228	LmjF.08:547421:+	LmjF.08:548403:+	59.9253	0	53.4252	4.39133	5.92897	3.33556	117.742	no	2.59341	982	0.087082	no
LmjF.29.T1570	LmjF.29:721062:-	LmjF.29:721557:-	316.881	2.4792	519.997	33.3754	6.51359	3.92183	872.732	no	2.59176	495	0.591758	yes
LmjF.25.T0468	LmjF.25:150531:-	LmjF.25:150539:-	26.1525	14.3334	1.19285	6.46183	0.824412	-1.76672	48.1405	yes	2.59113	8	-0.571439	yes
LmjF.30.T2340	LmjF.30:903922:-	LmjF.30:904001:-	37.7975	42.3221	87.7926	15.4948	-0.15914	2.42843	183.407	yes	2.58757	79	-0.00311776	no
LmjF.29.T0110	LmjF.29:36205:-	LmjF.29:36166:-	66.6874	0	73.2279	5.58419	6.08081	3.49489	145.499	no	2.58593	39	0.230531	yes
LmjF.36.T0770	LmjF.36:271367:+	LmjF.36:271380:+	206.264	5.06102	181.287	30.5384	5.09576	2.53103	423.15	no	2.56474	13	-0.058175	no
LmjF.36.T5960	LmjF.36:2297707:-	LmjF.36:2293134:-	81.2221	1.75542	174.476	33.7028	4.89918	2.33815	291.156	no	2.56104	4573	0.48247	no
LmjF.14.T1300	LmjF.14:544807:+	LmjF.14:544815:+	136.739	13.1229	89.8476	53.8765	3.28582	0.727261	293.586	no	2.55856	8	-0.0615377	no
LmjF.28.T2260	LmjF.28:876985:+	LmjF.28:877001:+	827.401	7.66928	715.289	43.0851	6.57827	4.02218	1593.44	no	2.55609	16	-0.265841	no
LmjF.34.T0510	LmjF.34:206515:+	LmjF.34:205933:+	70.2619	35.407	142.559	11.4836	0.968917	3.52354	259.711	no	2.55462	582	0.868989	yes
LmjF.10.T1230	LmjF.10:534802:+	LmjF.10:534817:+	363.721	31.5968	228.853	119.678	3.48399	0.929544	743.849	no	2.55444	15	-0.315184	no
LmjF.26.T0990	LmjF.26:302919:-	LmjF.26:302651:-	186.033	36.1043	237.762	7.09225	2.33363	4.88289	466.991	no	2.54926	268	-0.187485	no
LmjF.22.T0695	LmjF.22:266617:-	LmjF.22:266485:-	10.8225	1.474	5.35242	6.77704	2.25662	-0.291914	24.426	yes	2.54854	132	0.68902	yes
LmjF.20.T1570	LmjF.20:728851:-	LmjF.20:726881:-	167.381	23.5171	214.715	4.39133	2.77987	5.32234	410.004	no	2.54247	1970	0.0661718	no
LmjF.07.T0820	LmjF.07:388597:+	LmjF.07:388603:+	50.7424	1.6528	55.777	15.9584	4.28576	1.74331	124.131	no	2.54245	6	-0.0605153	no
LmjF.33.T2450	LmjF.33:1101156:+	LmjF.33:1101223:+	55.5212	10.0723	29.6793	33.9872	2.35184	-0.189561	129.26	yes	2.5414	67	-0.0596096	no
LmjF.28.T1760	LmjF.28:681415:-	LmjF.28:681472:-	18.2601	27.2922	64.4267	15.5442	-0.554788	1.98355	125.523	yes	2.53834	57	0.273487	yes
LmjF.06.T1020	LmjF.06:432090:+	LmjF.06:432183:+	96.8335	18.1575	92.017	2.15394	2.35242	4.88227	209.162	no	2.52985	93	-0.310759	yes
LmjF.09.T0950	LmjF.09:374973:-	LmjF.09:374952:-	62.3999	0.929021	62.7858	10.2073	5.03854	2.5088	136.322	no	2.52974	21	0.266946	yes
LmjF.29.T2660	LmjF.29:1143024:+	LmjF.29:1142538:+	86.6764	4.54248	53.4593	18.8725	3.98358	1.45441	163.551	no	2.52918	486	-0.0349955	no
LmjF.07.T0250	LmjF.07:101645:-	LmjF.07:101650:-	18.4832	9.68825	9.51199	0	0.866207	3.39396	37.6835	no	2.52776	5	0.113991	no
LmjF.26.T1460	LmjF.26:523321:+	LmjF.26:523334:+	158.129	3.77439	138.146	23.032	5.05874	2.53357	323.082	no	2.52517	13	0.285871	no
LmjF.34.T1090	LmjF.34:494502:-	LmjF.34:488693:-	74.813	0	70.0326	4.39133	6.24437	3.71977	149.237	no	2.52461	5809	-0.18806	yes
LmjF.32.T0610	LmjF.32:211736:+	LmjF.32:212000:+	8.58042	9.91137	43.4992	7.82157	-0.18767	2.33467	69.8126	yes	2.52234	264	0.477832	yes
LmjF.04.T0875	LmjF.04:343439:-	LmjF.04:343709:-	6.72238	1.474	4.15957	8.46745	1.6422	-0.875726	20.8234	yes	2.51793	270	-0.395123	no
LmjF.08.T0190	LmjF.08:71427:+	LmjF.08:71452:+	60.3544	2.40302	77.7213	23.9931	4.17228	1.65522	164.472	no	2.51706	25	0.195364	yes
LmjF.29.T2740	LmjF.29:1169248:+	LmjF.29:1169268:+	259.588	1.75542	330.889	19.0579	6.56335	4.04846	611.29	no	2.5149	20	0.191308	no
LmjF.02.T0310	LmjF.02:152482:-	LmjF.02:152658:-	6.56145	17.9608	24.3424	10.1238	-1.32628	1.1879	58.9885	yes	2.51418	176	-0.36022	yes
LmjF.14.T1070	LmjF.14:445273:+	LmjF.14:444732:+	105.918	3.22942	108.637	23.7614	4.65991	2.14657	241.546	no	2.51334	541	-0.257357	yes
LmjF.25.T2350	LmjF.25:873855:+	LmjF.25:873778:+	72.1993	20.3498	90.0794	3.66201	1.7776	4.2881	186.291	no	2.5105	77	-0.0883145	no
LmjF.08.T0280	LmjF.08:100152:+	LmjF.08:99933:+	94.0907	7.10643	145.449	1.19285	3.55217	6.06144	247.839	no	2.50927	219	-0.126217	no
LmjF.16.T1650	LmjF.16:691235:+	LmjF.16:692345:+	74.6699	0	70.6939	4.39133	6.24165	3.73314	149.755	no	2.50851	1110	-8.69991e-05	no
LmjF.10.T1280	LmjF.10:549650:+	LmjF.10:551967:+	156.133	12.9938	200.391	2.15394	3.48912	5.9967	371.672	no	2.50758	2317	-0.0411327	no
LmjF.34.T0020	LmjF.34:7635:+	LmjF.34:7655:+	32.8127	0	66.2006	10.2073	5.07949	2.58404	109.221	no	2.49546	20	0.661325	yes
LmjF.27.T0930	LmjF.27:389578:-	LmjF.27:389547:-	633.653	2.30039	509.323	13.9527	7.58718	5.09293	1159.23	no	2.49425	31	-0.117734	no
LmjF.13.T0660	LmjF.13:213008:+	LmjF.13:213241:+	133.89	17.6211	62.1894	48.0573	2.85678	0.365213	261.758	no	2.49156	233	0.0209965	no
LmjF.03.T0410	LmjF.03:131378:+	LmjF.03:131466:+	154.66	11.2827	73.6606	32.0991	3.66369	1.17356	271.702	no	2.49013	88	-0.823655	yes
LmjF.26.T0730	LmjF.26:212781:-	LmjF.26:205386:-	69.3189	11.7251	69.6	1.2763	2.46624	4.95491	151.92	no	2.48867	7395	0.0942896	no
LmjF.14.T0705	LmjF.14:268546:-	LmjF.14:265395:-	299.913	7.56666	195.561	0	5.13447	7.61883	503.04	no	2.48436	3151	-0.618852	yes
LmjF.30.T2695	LmjF.30:1038137:-	LmjF.30:1038192:-	22.7847	7.02168	4.39133	9.16275	1.56806	-0.914577	43.3605	yes	2.48263	55	-0.0476227	no
LmjF.07.T0743	LmjF.07:353456:+	LmjF.07:354497:+	46.3375	21.1902	65.9225	4.6231	1.09306	3.57305	138.073	no	2.47999	1041	0.588919	yes
LmjF.19.T1330	LmjF.19:582032:+	LmjF.19:581743:+	55.3743	103.278	101.334	32.9767	-0.88733	1.59067	292.964	yes	2.478	289	-0.246413	no
LmjF.22.T1100	LmjF.22:449856:+	LmjF.22:449334:+	25.0447	17.3257	32.2134	3.19848	0.507123	2.98382	77.7822	no	2.4767	522	0.268448	yes
LmjF.36.T6347	LmjF.36:2464879:-	LmjF.36:2464898:-	44.5557	11.1622	64.7265	2.15394	1.90522	4.38125	122.598	no	2.47603	19	0.0635383	no
LmjF.35.T2670	LmjF.35:1086572:-	LmjF.35:1086941:-	63.985	74.7104	174.825	35.8939	-0.220383	2.25268	349.414	yes	2.47307	369	0.0265593	no
LmjF.35.T1125	LmjF.35:511108:+	LmjF.35:511049:+	21.1762	11.1039	9.16275	0	0.873538	3.34522	41.4429	no	2.47168	59	-0.227144	no
LmjF.31.T1405	LmjF.31:634023:-	LmjF.31:634014:-	99.6345	4.15844	92.2488	25.3714	4.28605	1.82211	221.413	no	2.46394	9	0.222796	no
LmjF.15.T0900	LmjF.15:408556:-	LmjF.15:409098:-	31.1335	6.45883	53.0606	1.2763	2.10705	4.56982	91.9292	no	2.46276	542	0.186047	no
LmjF.23.T1570	LmjF.23:764585:+	LmjF.23:764588:+	114.451	7.84808	98.4326	40.9126	3.70577	1.24634	261.644	no	2.45943	3	0.265625	yes
LmjF.27.T1810	LmjF.27:778232:-	LmjF.27:778628:-	502.08	13.6414	478.253	75.6816	5.10266	2.64384	1069.66	no	2.45882	396	-0.0837368	no
LmjF.36.T7000	LmjF.36:2679464:-	LmjF.36:2679443:-	448.203	1.85804	554.797	18.4275	7.2962	4.83839	1023.29	no	2.45781	21	0.0372437	no
LmjF.35.T1290	LmjF.35:569969:+	LmjF.35:570007:+	398.573	2.58182	592.066	28.1372	6.80162	4.34726	1021.36	no	2.45437	38	0.434786	yes
LmjF.33.T1850	LmjF.33:835970:+	LmjF.33:835904:+	30.2985	0.929021	32.0156	10.1424	4.02015	1.56709	73.3855	no	2.45306	66	0.153288	no
LmjF.36.T2685	LmjF.36:1096964:-	LmjF.36:1096904:-	65.585	0	88.1572	6.31351	6.05712	3.60772	160.056	no	2.44941	60	0.0422627	no
LmjF.27.T0060	LmjF.27:17938:-	LmjF.27:18005:-	198.817	6.01648	195.941	36.7067	4.83179	2.38487	437.481	no	2.44691	67	0.0924267	no
LmjF.34.T1010	LmjF.34:449830:+	LmjF.34:449436:+	77.6529	0	76.89	4.39133	6.29743	3.85272	158.934	no	2.4447	394	0.43601	yes
LmjF.36.T2424	LmjF.36:986274:+	LmjF.36:986142:+	45.8633	6.9455	27.4914	25.2694	2.56025	0.11714	105.57	no	2.44311	132	0.220417	no
LmjF.31.T3040	LmjF.31:1431400:-	LmjF.31:1431383:-	300.957	5.88742	225.166	26.9784	5.45424	3.015	558.989	no	2.43924	17	-0.245674	no
LmjF.31.T2540	LmjF.31:1242436:-	LmjF.31:1243120:-	90.4773	9.96967	145.393	2.23739	3.05989	5.49887	248.077	no	2.43898	684	0.392874	yes
LmjF.11.T0650	LmjF.11:247824:+	LmjF.11:247593:+	26.7643	7.28523	19.917	32.8252	1.74462	-0.693422	86.7918	yes	2.43804	231	0.423005	no
LmjF.35.T3850	LmjF.35:1531003:-	LmjF.35:1530934:-	172.178	52.2156	264.577	14.1351	1.70234	4.13316	503.106	no	2.43083	69	-0.247128	no
LmjF.36.T4360	LmjF.36:1688945:+	LmjF.36:1688809:+	89.4829	116.608	149.852	35.4459	-0.378269	2.04931	391.389	yes	2.42758	136	-0.409294	yes
LmjF.14.T1350	LmjF.14:564603:+	LmjF.14:564446:+	34.076	64.3395	62.2914	20.9615	-0.89747	1.52703	181.668	yes	2.4245	157	-0.262409	yes
LmjF.28.T2245	LmjF.28:873130:+	LmjF.28:873134:+	14.1281	4.15844	6.39696	12.5281	1.55223	-0.870957	37.2116	yes	2.42318	4	0.332212	yes
LmjF.30.T0990	LmjF.30:327581:+	LmjF.30:327544:+	50.1298	1.6528	63.1659	16.836	4.26858	1.84701	131.784	no	2.42156	37	0.208997	no
LmjF.16.T0090	LmjF.16:24270:-	LmjF.16:24313:-	33.9913	13.4626	101.81	6.94393	1.27466	3.69399	156.208	no	2.41932	43	0.818206	yes
LmjF.18.T0275	LmjF.18:126845:-	LmjF.18:126787:-	118.095	149.242	133.134	30.6559	-0.335172	2.08313	431.127	yes	2.4183	58	-0.349072	no
LmjF.28.T2265	LmjF.28:879431:+	LmjF.28:879441:+	312.853	0.929021	231.279	6.62872	7.34608	4.92827	551.689	no	2.4178	10	-0.256293	yes
LmjF.35.T0080	LmjF.35:28035:-	LmjF.35:26963:-	73.2099	3.22942	90.0422	26.7126	4.13308	1.71599	193.194	no	2.41709	1072	0.436209	yes
LmjF.25.T1557	LmjF.25:630712:-	LmjF.25:630168:-	39.7846	4.98484	3.43024	2.46915	2.76864	0.352802	50.6689	no	2.41584	544	-0.204638	no
LmjF.36.T5320	LmjF.36:2060039:-	LmjF.36:2059963:-	119.663	6.84288	159.828	0.961089	3.94345	6.35772	287.294	no	2.41427	76	-0.0492086	no
LmjF.15.T0315	LmjF.15:121773:+	LmjF.15:122170:+	8.75923	1.6528	7.73813	11.6505	1.87925	-0.533795	29.8006	yes	2.41305	397	-0.160768	no
LmjF.30.T1310	LmjF.30:453952:+	LmjF.30:454087:+	56.9455	25.7063	83.2992	6.31351	1.11752	3.52688	172.264	no	2.40936	135	0.0781696	no
LmjF.34.T3890	LmjF.34:1663364:+	LmjF.34:1663201:+	205.925	17.5628	184.665	2.15394	3.47862	5.8794	410.306	no	2.40078	163	-0.29783	no
LmjF.36.T6610	LmjF.36:2560428:-	LmjF.36:2559986:-	9.70612	13.07	6.86048	0.961089	-0.394189	2.00296	30.5977	yes	2.39715	442	-0.316217	yes
LmjF.31.T0455	LmjF.31:156794:-	LmjF.31:156648:-	74.0169	40.6732	50.9067	4.47478	0.848095	3.24505	170.072	no	2.39695	146	-0.290496	no
LmjF.14.T1160	LmjF.14:505427:+	LmjF.14:505442:+	2460.85	2.40302	3436.44	24.0117	9.49871	7.10259	5923.71	no	2.39613	15	0.280956	no
LmjF.35.T1770	LmjF.35:740131:+	LmjF.35:740138:+	213.745	6.28003	118.384	20.2848	4.88254	2.48771	358.694	no	2.39483	7	0.182407	no
LmjF.18.T0980	LmjF.18:410642:+	LmjF.18:410594:+	121.415	52.7878	106.325	7.96989	1.18643	3.58076	288.498	no	2.39433	48	-0.556896	yes
LmjF.31.T2110	LmjF.31:1029206:-	LmjF.31:1028949:-	26.2194	41.0355	38.1962	10.5225	-0.626975	1.76626	115.974	yes	2.39324	257	0.0523281	no
LmjF.15.T0230	LmjF.15:89898:+	LmjF.15:90658:+	663.604	24.2766	433.082	2.15394	4.71662	7.10467	1123.12	no	2.38805	760	-0.695283	yes
LmjF.22.T0012	LmjF.22:8876:-	LmjF.22:6915:-	41.5984	5.91386	27.1422	22.8868	2.62324	0.236519	97.5412	no	2.38672	1961	-0.0315602	no
LmjF.10.T0040	LmjF.10:22195:+	LmjF.10:22321:+	90.817	35.7871	70.4095	4.47478	1.31956	3.70524	201.488	no	2.38568	126	-0.332947	yes
LmjF.01.T0780	LmjF.01:237281:+	LmjF.01:237303:+	1551.46	5.16364	1040.98	20.6155	7.97656	5.59112	2618.22	no	2.38544	22	-0.682445	yes
LmjF.36.T1660	LmjF.36:655468:-	LmjF.36:655416:-	61.8953	10.5146	100.24	2.5526	2.44948	4.83277	175.203	no	2.38328	52	0.0272895	no
LmjF.12.T0990	LmjF.12:397483:+	LmjF.12:399983:+	483.952	6.63763	660.324	53.3387	5.98857	3.60531	1204.25	no	2.38327	2500	0.202823	no
LmjF.36.T6430	LmjF.36:2494827:-	LmjF.36:2494817:-	73.9461	6.74026	38.5609	20.3003	3.2754	0.893203	139.548	no	2.3822	10	0.148699	no
LmjF.15.T0875	LmjF.15:397953:-	LmjF.15:397675:-	87.8317	17.7416	33.3228	36.7222	2.24483	-0.136247	175.618	yes	2.38108	278	-0.0784926	no
LmjF.36.T5125	LmjF.36:1976804:-	LmjF.36:1976756:-	48.7545	12.5336	60.8141	2.23739	1.87828	4.25503	124.34	no	2.37675	48	0.0156265	no
LmjF.34.T2910	LmjF.34:1317114:+	LmjF.34:1317163:+	161.503	1.85804	218.738	18.9251	5.82929	3.46313	401.024	no	2.36616	49	0.443456	yes
LmjF.33.T0570	LmjF.33:252813:-	LmjF.33:252806:-	102.685	5.4715	64.1147	19.951	4.00196	1.63596	192.222	no	2.366	7	-0.470154	yes
LmjF.25.T1650	LmjF.25:668665:-	LmjF.25:668855:-	111.377	5.91386	81.1824	25.0531	4.02271	1.65737	223.526	no	2.36534	190	0.439035	yes
LmjF.08.T0980	LmjF.08:445977:-	LmjF.08:445861:-	15.6464	0.826399	10.7543	5.58419	3.18814	0.836106	32.8113	no	2.35203	116	0.17983	no
LmjF.10.T1120	LmjF.10:493885:-	LmjF.10:493976:-	144.87	7.00381	210.537	1.2763	4.18786	6.53807	363.687	no	2.35022	91	0.244138	no
LmjF.22.T0115	LmjF.22:49555:-	LmjF.22:49549:-	116.397	4.88221	147.185	36.855	4.3189	1.96885	305.32	no	2.35005	6	0.183125	no
LmjF.30.T2350	LmjF.30:909362:-	LmjF.30:906103:-	95.8111	9.04065	95.3855	0.961089	3.26932	5.61909	201.198	no	2.34977	3259	-0.388711	yes
LmjF.23.T0110	LmjF.23:23241:+	LmjF.23:26445:+	322.63	9.08497	356.872	1.19285	5.00407	7.35049	689.78	no	2.34642	3204	0.000257967	no
LmjF.21.T1570	LmjF.21:687465:-	LmjF.21:685044:-	102.118	0.826399	58.8982	4.39133	5.81914	3.4738	166.234	no	2.34534	2421	-0.731249	yes
LmjF.20.T0470	LmjF.20:175504:+	LmjF.20:175569:+	26.0584	27.9927	51.6854	10.1579	-0.0996092	2.23934	115.894	yes	2.33895	65	-0.0517691	no
LmjF.34.T2768	LmjF.34:1270627:+	LmjF.34:1270888:+	9.94323	1.6528	2.88327	3.74545	2.04445	-0.289274	18.2248	yes	2.33373	261	-0.330273	no
LmjF.26.T1110	LmjF.26:348461:+	LmjF.26:348484:+	39.5211	10.0723	25.1551	35.0163	1.87172	-0.461555	109.765	yes	2.33327	23	-0.0730026	no
LmjF.31.T2390	LmjF.31:1188109:-	LmjF.31:1188063:-	189.548	0	202.981	4.39133	7.57401	5.24165	396.92	no	2.33236	46	0.286694	no
LmjF.08.T0030	LmjF.08:10282:+	LmjF.08:10293:+	295.103	3.22942	217.036	14.6635	6.1295	3.79909	530.031	no	2.33041	11	-0.481753	yes
LmjF.35.T4120	LmjF.35:1635155:+	LmjF.35:1635137:+	38.7849	27.8457	76.5407	10.2073	0.463862	2.79052	153.379	no	2.32666	18	-0.103939	no
LmjF.35.T2450	LmjF.35:1023975:+	LmjF.35:1023991:+	55.445	1.6528	28.6503	5.98284	4.41126	2.08616	91.7309	no	2.3251	16	0.133532	no
LmjF.34.T3170	LmjF.34:1406103:+	LmjF.34:1406096:+	105.173	11.596	122.259	1.92218	3.07537	5.3985	240.95	no	2.32313	7	-0.0634672	no
LmjF.12.T0810	LmjF.12:491555:+	LmjF.12:493377:+	349.469	0	511.662	6.31351	8.45314	6.1313	867.445	no	2.32184	1822	0.720667	yes
LmjF.35.T0830	LmjF.35:385043:+	LmjF.35:385052:+	44.5642	21.0472	10.2073	26.0822	1.04731	-1.27291	101.901	yes	2.32022	9	-0.201978	no
LmjF.36.T5930	LmjF.36:2281747:-	LmjF.36:2279791:-	122.619	38.6682	101.415	5.58419	1.63984	3.95927	268.286	no	2.31943	1956	-0.310284	yes
LmjF.36.T4750	LmjF.36:1844039:+	LmjF.36:1844049:+	400.471	3.12679	332.78	16.1067	6.60413	4.28627	752.484	no	2.31786	10	-0.284982	no
LmjF.08.T0675	LmjF.08:289936:+	LmjF.08:289959:+	75.5896	1.474	97.8392	14.9138	4.95223	2.6348	189.817	no	2.31743	23	0.339174	no
LmjF.32.T1460	LmjF.32:577333:-	LmjF.32:577328:-	25.9294	6.09266	13.4058	17.8991	1.92478	-0.391673	63.3269	yes	2.31646	5	-0.097355	no
LmjF.31.T0690	LmjF.31:243991:-	LmjF.31:244085:-	59.8585	14.82	120.704	5.35242	1.94371	4.25993	200.735	no	2.31622	94	0.265713	yes
LmjF.34.T0350	LmjF.34:125968:+	LmjF.34:126004:+	524.162	1.6528	290.211	6.31351	7.6291	5.31536	822.34	no	2.31375	36	-0.818825	yes
LmjF.12.T1160	LmjF.12:591036:+	LmjF.12:591078:+	77.5417	2.30039	70.3601	13.8693	4.57275	2.26278	164.072	no	2.30997	42	0.271581	yes
LmjF.01.T0510	LmjF.01:136012:+	LmjF.01:136991:+	44.3629	10.1749	62.4706	2.15394	2.02125	4.33086	119.162	no	2.30961	979	0.348385	yes
LmjF.36.T2800	LmjF.36:1151042:-	LmjF.36:1151246:-	55.4722	45.5609	64.9737	9.97552	0.278424	2.5876	175.982	no	2.30918	204	-0.555372	yes
LmjF.33.T0020	LmjF.33:5627:-	LmjF.33:5556:-	109.742	28.3588	40.5139	53.3387	1.91533	-0.388384	231.953	yes	2.30372	71	0.139697	no
LmjF.35.T5235	LmjF.35:2032784:+	LmjF.35:2032955:+	51.5859	5.26626	21.5085	12.2129	3.069	0.768523	90.5736	no	2.30048	171	-0.248758	no
LmjF.21.T1670	LmjF.21:718795:-	LmjF.21:718822:-	144.645	10.8987	189.099	2.15394	3.61358	5.91345	346.797	no	2.29987	27	0.149099	no
LmjF.36.T0080	LmjF.36:30064:-	LmjF.36:29839:-	169.129	6.2979	196.899	40.7643	4.543	2.24442	413.09	no	2.29858	225	0.0401473	no
LmjF.16.T0760	LmjF.16:271016:-	LmjF.16:270948:-	447.635	0.826399	674.834	12.5281	7.9404	5.64264	1135.82	no	2.29776	68	0.412311	yes
LmjF.02.T0210	LmjF.02:107739:-	LmjF.02:107670:-	138.978	16.6073	93.7229	57.5354	2.99095	0.694405	306.843	no	2.29654	69	-0.0906807	no
LmjF.21.T0882	LmjF.21:363683:+	LmjF.21:363692:+	144.208	22.9549	204.684	165.65	2.59973	0.303605	537.496	no	2.29612	9	0.699394	yes
LmjF.24.T0110	LmjF.24:21873:+	LmjF.24:21939:+	178.226	2.58182	119.678	10.8377	5.64494	3.34971	311.324	no	2.29524	66	-0.244204	yes
LmjF.23.T1690	LmjF.23:694633:+	LmjF.23:694639:+	165.29	4.54248	173.394	27.5254	4.90703	2.61203	370.752	no	2.29499	6	0.181616	no
LmjF.13.T0540	LmjF.13:176737:+	LmjF.13:176994:+	197.968	19.0103	188.333	92.3476	3.31372	1.02024	497.659	no	2.29349	257	0.327889	yes
LmjF.14.T1092	LmjF.14:455410:+	LmjF.14:455147:+	280.237	3.51084	552.507	42.5041	5.96225	3.66938	878.759	no	2.29287	263	0.861157	yes
LmjF.23.T1372	LmjF.23:659990:+	LmjF.23:659867:+	10.6173	7.7719	20.9615	2.38571	0.40531	2.69745	41.7364	no	2.29214	123	-0.0503983	no
LmjF.15.T0700	LmjF.15:301818:+	LmjF.15:302107:+	17.6211	25.791	25.2694	6.72763	-0.524813	1.76529	75.4091	yes	2.2901	289	0.168107	no
LmjF.03.T0750	LmjF.03:288583:-	LmjF.03:288574:-	87.5378	7.9507	62.041	30.1614	3.30622	1.01653	187.691	no	2.28969	9	-0.0908261	no
LmjF.29.T0270	LmjF.29:92836:-	LmjF.29:92949:-	274.226	20.426	213.324	80.552	3.68318	1.394	588.528	no	2.28918	113	-0.0117964	no
LmjF.21.T1030	LmjF.21:423033:+	LmjF.21:423261:+	74.5463	0.826399	101.3	11.0849	5.37029	3.08153	187.758	no	2.28876	228	0.383173	yes
LmjF.28.T0050	LmjF.28:11769:+	LmjF.28:11783:+	231.804	0.929021	191.275	6.77704	6.9151	4.6278	430.785	no	2.2873	14	-0.492718	yes
LmjF.31.T1150	LmjF.31:451764:-	LmjF.31:448324:-	99.8483	93.4253	101.996	18.7582	0.0949426	2.38206	314.027	no	2.28712	3440	-0.177211	yes
LmjF.31.T2170	LmjF.31:1066392:-	LmjF.31:1065927:-	59.2233	4.60079	67.412	30.0131	3.42662	1.14137	161.249	no	2.28525	465	0.396194	yes
LmjF.15.T0020	LmjF.15:4246:-	LmjF.15:3953:-	46.9004	1.75542	86.8809	23.613	4.11969	1.83613	159.15	no	2.28357	293	0.722757	yes
LmjF.35.T0010	LmjF.35:6198:-	LmjF.35:1536:-	24.464	6.84288	33.6534	1.19285	1.699	3.98212	66.1531	no	2.28312	4662	0.151245	no
LmjF.32.T2522	LmjF.32:988770:-	LmjF.32:988567:-	76.3756	2.94799	64.0157	15.1456	4.29269	2.00965	158.485	no	2.28304	203	0.0486178	no
LmjF.33.T1570	LmjF.33:746565:+	LmjF.33:746814:+	154.339	50.2324	135.238	8.23569	1.60029	3.88277	348.045	no	2.28248	249	-0.452846	yes
LmjF.04.T0405	LmjF.04:140036:-	LmjF.04:140074:-	2.30039	7.46403	20.9615	10.6059	-1.35871	0.920116	41.3319	yes	2.27882	38	0.825605	yes
LmjF.34.T1980	LmjF.34:867909:-	LmjF.34:867191:-	66.1914	0	153.134	10.1238	6.0702	3.79246	229.449	no	2.27774	718	0.57404	no
LmjF.06.T0810	LmjF.06:337860:+	LmjF.06:337867:+	54.9623	5.73505	28.2547	16.0232	3.05469	0.781164	104.975	no	2.27353	7	-0.0194978	no
LmjF.36.T2040	LmjF.36:809007:+	LmjF.36:809323:+	169.766	63.0513	203.778	14.8952	1.41472	3.68739	451.491	no	2.27267	316	-0.402068	yes
LmjF.12.T0560	LmjF.12:305000:+	LmjF.12:305003:+	64.2719	3.3056	48.7218	14.8304	3.92218	1.65118	131.13	no	2.27099	3	0.0190487	no
LmjF.35.T2260	LmjF.35:922124:+	LmjF.35:924931:+	291.296	2.40302	311.988	16.5702	6.42447	4.15491	622.257	no	2.26957	2807	-0.0559902	no
LmjF.28.T2220	LmjF.28:862478:+	LmjF.28:862472:+	54.9941	29.9759	87.5608	9.16275	0.85413	3.12338	181.694	no	2.26925	6	0.305062	yes
LmjF.13.T0495	LmjF.13:159386:+	LmjF.13:159316:+	43.3312	19.4791	65.2735	5.35242	1.11417	3.38305	133.436	no	2.26888	70	-0.0768183	no
LmjF.09.T1435	LmjF.09:545674:-	LmjF.09:545243:-	41.4289	10.4299	24.673	32.2968	1.89223	-0.37513	108.829	yes	2.26736	431	-0.0477273	no
LmjF.25.T0115	LmjF.25:36114:-	LmjF.25:36271:-	59.4783	7.84808	77.2052	54.068	2.77298	0.50605	198.6	no	2.26693	157	0.234817	no
LmjF.33.T0400	LmjF.33:185567:-	LmjF.33:184893:-	47.3832	6.45883	147.015	3.74545	2.69748	4.96306	204.603	no	2.26557	674	0.372045	yes
LmjF.25.T0890	LmjF.25:342922:+	LmjF.25:342930:+	298.645	2.58182	272.519	14.6821	6.38642	4.12445	588.428	no	2.26196	8	-0.192457	no
LmjF.07.T1090	LmjF.07:554236:+	LmjF.07:555275:+	224.404	27.9484	203.423	4.47478	2.96096	5.22261	460.25	no	2.26165	1039	-0.347225	yes
LmjF.30.T2320	LmjF.30:894449:-	LmjF.30:895400:-	361.563	12.8594	244.478	0.961089	4.7093	6.96779	619.861	no	2.25849	951	-0.353409	yes
LmjF.26.T2685	LmjF.26:1081485:+	LmjF.26:1084044:+	84.6217	8.21425	100.185	1.2763	3.21604	5.47416	194.297	no	2.25812	2559	-0.324695	yes
LmjF.10.T0990	LmjF.10:455330:-	LmjF.10:455413:-	8.6566	1.75542	3.66201	5.35242	1.80924	-0.446356	19.4265	yes	2.2556	83	-0.134631	no
LmjF.13.T0220	LmjF.13:71444:-	LmjF.13:71434:-	58.1124	9.89349	57.9495	1.2763	2.43999	4.69472	127.232	no	2.25472	10	0.442542	yes
LmjF.06.T1295	LmjF.06:508446:+	LmjF.06:510407:+	38.4311	6.53501	15.9738	14.4658	2.38765	0.134234	75.4057	no	2.25342	1961	0.127719	no
LmjF.36.T3270	LmjF.36:1300444:-	LmjF.36:1300416:-	5078.2	11.8277	4123.01	1.19285	8.62919	10.877	9214.23	no	2.24783	28	-0.455368	yes
LmjF.24.T0610	LmjF.24:212184:+	LmjF.24:212545:+	19.4791	8.75923	33.5576	2.46915	1.06931	3.31635	64.2651	no	2.24703	361	0.18307	no
LmjF.18.T0840	LmjF.18:347877:+	LmjF.18:347657:+	13.5831	18.0813	15.8749	3.66201	-0.387859	1.85586	51.2014	yes	2.24372	220	-0.0223954	no
LmjF.01.T0530	LmjF.01:143196:+	LmjF.01:143191:+	5.08746	9.76443	11.2518	3.57856	-0.82236	1.42003	29.6823	yes	2.24239	5	-0.0679515	no
LmjF.16.T0445	LmjF.16:158668:-	LmjF.16:158615:-	159.588	2.68444	127.692	12.9422	5.44577	3.20638	302.906	no	2.23939	53	-0.425724	yes
LmjF.26.T2080	LmjF.26:818986:+	LmjF.26:818989:+	56.6648	5.70861	71.4078	38.6103	3.1036	0.870269	172.392	no	2.23334	3	0.0765751	no
LmjF.22.T0270	LmjF.22:114425:-	LmjF.22:114414:-	339.486	36.8864	270.887	140.989	3.16784	0.937227	788.249	no	2.23062	11	-0.0659361	no
LmjF.18.T1628	LmjF.18:722599:+	LmjF.18:722632:+	14.2043	46.3958	157.498	104.298	-1.64028	0.589985	322.396	yes	2.23027	33	0.670742	yes
LmjF.12.T0180	LmjF.12:55753:+	LmjF.12:55757:+	26.1346	0	37.5658	5.66763	4.76206	2.53207	69.368	no	2.22999	4	0.69146	yes
LmjF.28.T1404	LmjF.28:523139:+	LmjF.28:522612:+	35.9341	3.71608	35.4459	20.8163	2.96929	0.740346	95.9123	no	2.22894	527	0.120211	no
LmjF.16.T1280	LmjF.16:522637:-	LmjF.16:522594:-	297.023	1.474	320.32	11.4836	6.91244	4.68591	630.3	no	2.22653	43	0.086005	no
LmjF.33.T0340	LmjF.33:152644:-	LmjF.33:152572:-	426.786	5.63243	1331.69	3.43024	6.01121	8.23274	1767.54	no	2.22153	72	NA	no
LmjF.14.T1320	LmjF.14:554236:+	LmjF.14:553970:+	168.693	48.5353	134.725	7.50636	1.7764	3.996	359.46	no	2.2196	266	-0.355749	yes
LmjF.25.T1730	LmjF.25:701239:-	LmjF.25:701407:-	102.474	0.929021	187.183	15.3125	5.74526	3.52809	305.899	no	2.21717	168	0.748201	yes
LmjF.14.T0210	LmjF.14:52553:+	LmjF.14:52597:+	58.1388	12.431	58.8271	1.92218	2.13854	4.35568	131.319	no	2.21715	44	-0.218371	no
LmjF.34.T1350	LmjF.34:605795:-	LmjF.34:605783:-	47.6063	7.93283	54.4512	1.19285	2.44395	4.66034	111.183	no	2.21638	12	0.0560876	no
LmjF.34.T3952	LmjF.34:1694559:+	LmjF.34:1694667:+	29.4752	40.6958	52.1829	14.6821	-0.452264	1.76185	137.036	yes	2.21411	108	0.0382859	no
LmjF.24.T1530	LmjF.24:566974:+	LmjF.24:567378:+	64.785	1.6528	67.4738	11.7988	4.63217	2.41954	145.71	no	2.21263	404	-0.000208041	no
LmjF.26.T2400	LmjF.26:980316:+	LmjF.26:980421:+	284.833	3.77439	194.544	14.1351	5.90371	3.69153	497.287	no	2.21219	105	-0.347102	yes
LmjF.26.T2500	LmjF.26:1012519:+	LmjF.26:1012556:+	190.338	3.12679	149.704	14.0516	5.53496	3.32373	357.22	no	2.21123	37	-0.40312	no
LmjF.13.T1380	LmjF.13:486365:-	LmjF.13:486346:-	302.861	3.40822	253.82	16.1067	6.10707	3.89684	576.195	no	2.21023	19	-0.275048	yes
LmjF.05.T0700	LmjF.05:248645:+	LmjF.05:248212:+	47.5565	4.98484	72.5635	0.961089	3.02028	5.22926	126.066	no	2.20898	433	0.126637	no
LmjF.35.T3580	LmjF.35:1457320:-	LmjF.35:1457395:-	181.762	58.9473	76.0432	115.831	1.6082	-0.600682	432.584	yes	2.20888	75	-0.267686	no
LmjF.07.T0805	LmjF.07:383659:+	LmjF.07:383663:+	52.8865	3.22942	33.2085	11.4001	3.67139	1.464	100.725	no	2.2074	4	-0.925799	yes
LmjF.16.T0610	LmjF.16:219389:-	LmjF.16:219432:-	8.21425	17.5363	17.2161	6.94393	-1.00842	1.19729	49.9106	yes	2.2057	43	NA	no
LmjF.16.T1038	LmjF.16:402216:+	LmjF.16:402154:+	88.8105	1.474	52.6774	5.81595	5.18197	2.97733	148.778	no	2.20464	62	-0.695935	yes
LmjF.32.T3390	LmjF.32:1357586:+	LmjF.32:1357593:+	136.504	1.75542	101.863	8.46745	5.64106	3.4416	248.589	no	2.19945	7	-0.899874	yes
LmjF.28.T0558	LmjF.28:197794:-	LmjF.28:197779:-	29.3555	9.6035	68.5863	4.30789	1.51742	3.71259	111.853	no	2.19518	15	0.393929	yes
LmjF.29.T0690	LmjF.29:255353:-	LmjF.29:255166:-	132.826	2.58182	156.564	18.2606	5.22352	3.03222	310.233	no	2.19131	187	-0.0548613	no
LmjF.25.T0120	LmjF.25:38149:-	LmjF.25:38225:-	137.641	45.7078	116.461	7.67326	1.56962	3.75947	307.484	no	2.18985	76	-0.271576	no
LmjF.32.T0990	LmjF.32:393679:+	LmjF.32:393716:+	49.0981	2.94799	52.5508	18.2452	3.66557	1.47641	122.842	no	2.18915	37	0.101448	no
LmjF.31.T1850	LmjF.31:886834:-	LmjF.31:886819:-	195.8	29.9176	192.276	137.408	2.67023	0.48174	555.401	no	2.18849	15	0.505068	yes
LmjF.18.T1300	LmjF.18:550588:+	LmjF.18:550595:+	82.3306	1.6528	158.474	22.1236	4.97326	2.78589	264.581	no	2.18737	7	0.0601791	no
LmjF.23.T1035	LmjF.23:512405:-	LmjF.23:511045:-	69.301	14.8783	118.631	4.93831	2.14649	4.33239	207.748	no	2.18591	1360	-0.0640809	no
LmjF.31.T1670	LmjF.31:786679:-	LmjF.31:786647:-	427.474	1.75542	475.354	12.9082	7.28079	5.09803	917.492	no	2.18276	32	0.00621299	no
LmjF.27.T0760	LmjF.27:301558:+	LmjF.27:301579:+	405.707	7.84808	280.582	26.7961	5.52248	3.3406	720.933	no	2.18188	21	-0.301324	no
LmjF.34.T2360	LmjF.34:1042617:-	LmjF.34:1042771:-	73.674	5.42719	64.5442	24.5587	3.53835	1.35865	168.204	no	2.17969	154	-0.113774	no
LmjF.34.T1640	LmjF.34:739916:-	LmjF.34:739808:-	100.983	10.412	187.56	3.66201	3.1597	5.33793	302.617	no	2.17823	108	0.60208	yes
LmjF.36.T1410	LmjF.36:521423:-	LmjF.36:521412:-	32.7544	2.40302	38.1313	16.836	3.31019	1.13353	90.1247	no	2.17666	11	0.139234	no
LmjF.32.T3420	LmjF.32:1375552:+	LmjF.32:1375798:+	30.0785	12.9938	103.488	9.41308	1.15113	3.32687	155.974	no	2.17575	246	0.829586	yes
LmjF.22.T1180	LmjF.22:494713:+	LmjF.22:494724:+	209.69	1.6528	206.161	10.7697	6.31146	4.1376	428.273	no	2.17386	11	-0.151907	no
LmjF.32.T0956	LmjF.32:363010:+	LmjF.32:362974:+	315.568	15.8073	449.621	4.30789	4.23535	6.40763	785.304	no	2.17228	36	0.340139	yes
LmjF.11.T1055	LmjF.11:446402:+	LmjF.11:446781:+	52.3097	11.8098	80.5025	3.3468	2.05715	4.22882	147.969	no	2.17168	379	0.302683	yes
LmjF.17.T0290	LmjF.17:147948:-	LmjF.17:148177:-	16.4285	21.8557	25.7021	6.77704	-0.391105	1.77966	70.7633	yes	2.17077	229	-0.000214402	no
LmjF.36.T6070	LmjF.36:2340431:-	LmjF.36:2340423:-	102.922	3.33204	160.857	29.3487	4.58432	2.41501	296.46	no	2.1693	8	0.776533	yes
LmjF.22.T0860	LmjF.22:348270:+	LmjF.22:348286:+	121.432	0	145.869	4.39133	6.93584	4.76774	271.692	no	2.16809	16	-0.0916972	no
LmjF.20.T0305	LmjF.20:111369:+	LmjF.20:111444:+	76.3935	26.5505	82.0909	5.58419	1.49013	3.65761	190.619	no	2.16748	75	-0.0663577	no
LmjF.09.T0570	LmjF.09:235661:+	LmjF.09:235472:+	85.6534	13.0965	57.0193	41.3947	2.61992	0.45265	197.164	no	2.16727	189	0.135732	no
LmjF.34.T3190	LmjF.34:1412465:+	LmjF.34:1416140:+	19.0282	5.81124	24.8245	0.961089	1.55604	3.71901	50.625	no	2.16297	3675	-0.5053	yes
LmjF.30.T2390	LmjF.30:928957:-	LmjF.30:928695:-	79.7341	10.3358	99.5913	2.15394	2.83229	4.99521	191.815	no	2.16292	262	-0.109902	no
LmjF.35.T1450	LmjF.35:620433:+	LmjF.35:620438:+	48.9333	6.2979	42.6864	27.5254	2.77445	0.614939	125.443	no	2.15951	5	-0.357123	yes
LmjF.19.T1405	LmjF.19:620719:+	LmjF.19:620726:+	94.5564	4.26106	133.6	32.0836	4.18293	2.02449	264.501	no	2.15843	7	0.246105	no
LmjF.08.T1096	LmjF.08:492728:+	LmjF.08:492741:+	63.1905	34.4958	81.1856	9.18132	0.854711	3.01296	188.053	no	2.15825	13	-0.109799	no
LmjF.05.T0160	LmjF.05:47624:+	LmjF.05:47632:+	83.2596	0.929021	64.331	5.66763	5.4489	3.29252	154.187	no	2.15638	8	-0.204456	no
LmjF.33.T2885.01	LmjF.33:1300470:+	LmjF.33:1300218:+	63.346	1.85804	60.4681	11.1684	4.49275	2.3367	136.84	no	2.15605	252	0.226765	no
LmjF.08.T0960	LmjF.08:432513:-	LmjF.08:432510:-	119.381	15.8835	69.019	42.6895	2.83392	0.680458	246.973	no	2.15346	3	-0.2223	no
LmjF.35.T0110	LmjF.35:33018:-	LmjF.35:32943:-	201.636	31.9366	228.584	7.42292	2.62113	4.76856	469.58	no	2.14743	75	-0.226541	no
LmjF.21.T0824	LmjF.21:286651:+	LmjF.21:286737:+	102.791	2.68444	171.067	25.9864	4.81609	2.67267	302.529	no	2.14342	86	0.669461	yes
LmjF.26.T2490	LmjF.26:1002219:+	LmjF.26:1008572:+	16.165	3.51084	37.1702	1.2763	1.928	4.06769	58.1223	no	2.13969	6353	0.0702058	no
LmjF.26.T2030	LmjF.26:797398:+	LmjF.26:797306:+	100.229	88.9854	199.17	39.4725	0.169863	2.30622	427.858	no	2.13635	92	0.244629	yes
LmjF.21.T1040	LmjF.21:427915:+	LmjF.21:427791:+	78.6145	128.016	123.884	45.0907	-0.696445	1.43804	375.605	yes	2.13449	124	-0.52105	yes
LmjF.35.T2300	LmjF.35:940904:+	LmjF.35:940908:+	152.279	3.40822	141.02	16.9194	5.11982	2.9865	313.626	no	2.13332	4	-0.218983	no
LmjF.27.T0465	LmjF.27:131474:+	LmjF.27:131509:+	134.107	1.6528	177.396	14.3668	5.67044	3.53719	327.523	no	2.13325	35	0.312149	yes
LmjF.34.T2430	LmjF.34:1072409:-	LmjF.34:1072435:-	12.9355	3.33204	4.93831	7.09225	1.68565	-0.446489	28.2981	yes	2.13214	26	-0.126306	no
LmjF.28.T1370	LmjF.28:507701:+	LmjF.28:507847:+	161.53	25.7685	115.93	83.3363	2.6021	0.471417	386.564	no	2.13068	146	-0.0248874	no
LmjF.18.T0790	LmjF.18:328729:+	LmjF.18:328717:+	159.57	35.3626	121.777	5.35242	2.14267	4.27259	322.062	no	2.12991	12	-0.729822	yes
LmjF.35.T5070	LmjF.35:1980353:+	LmjF.35:1980454:+	161.485	10.5994	251.245	3.11503	3.80818	5.93778	426.444	no	2.12959	101	0.427712	no
LmjF.16.T1200	LmjF.16:476418:-	LmjF.16:476511:-	250.623	29.2879	355.827	8.84753	3.05445	5.17932	644.586	no	2.12487	93	0.0289624	no
LmjF.36.T6010	LmjF.36:2315002:-	LmjF.36:2314994:-	190.473	0.826399	182.396	6.62872	6.71199	4.58738	380.324	no	2.12461	8	0.201586	no
LmjF.09.T1012	LmjF.09:413297:+	LmjF.09:413053:+	39.4185	11.5463	76.8066	4.53965	1.68775	3.81203	132.311	no	2.12427	244	0.16365	no
LmjF.10.T0350	LmjF.10:154815:+	LmjF.10:154820:+	200.586	0.929021	158.836	5.66763	6.70738	4.58327	366.018	no	2.12411	5	-0.305394	yes
LmjF.11.T0750	LmjF.11:305053:+	LmjF.11:305172:+	141.398	5.63243	111.69	21.8578	4.42424	2.3016	280.578	no	2.12264	119	0.0223681	no
LmjF.05.T0660	LmjF.05:224413:+	LmjF.05:224067:+	89.2443	16.8125	70.3942	2.23739	2.34094	4.4629	178.688	no	2.12196	346	-0.421037	yes
LmjF.16.T0630	LmjF.16:226548:-	LmjF.16:226530:-	54.9708	11.1622	43.5486	41.0609	2.20227	0.0829013	150.743	no	2.11936	18	0.292817	no
LmjF.36.T6940	LmjF.36:2665003:-	LmjF.36:2665090:-	782.817	498.535	895.075	130.714	0.649933	2.76621	2307.14	no	2.11628	87	-0.381143	no
LmjF.21.T0842	LmjF.21:310605:+	LmjF.21:309958:+	7.10643	4.98484	4.85486	0	0.437755	2.54963	16.9461	no	2.11188	647	-0.342045	no
LmjF.34.T0420	LmjF.34:147039:+	LmjF.34:146880:+	3.40822	4.05582	16.836	3.74545	-0.197748	1.91017	28.0455	yes	2.10792	159	0.288961	no
LmjF.28.T0600	LmjF.28:216984:-	LmjF.28:216502:-	11.2384	5.73505	1.2763	4.39133	0.861656	-1.24395	22.6411	yes	2.10561	482	-0.366306	yes
LmjF.30.T1435	LmjF.30:509555:+	LmjF.30:509796:+	32.6603	18.0051	123.751	15.3774	0.824661	2.92928	189.794	no	2.10462	241	0.348811	yes
LmjF.28.T1530	LmjF.28:569604:+	LmjF.28:569610:+	349.924	11.3589	209.112	30.8073	4.82754	2.72373	601.202	no	2.10381	6	-0.656836	yes
LmjF.36.T4270	LmjF.36:1639648:+	LmjF.36:1639661:+	139.062	13.2753	122.827	53.1749	3.29448	1.19264	328.34	no	2.10184	13	-0.00974899	no
LmjF.17.T1060	LmjF.17:520516:+	LmjF.17:520520:+	71.7531	7.66928	69.6308	0.961089	3.06902	5.17057	150.014	no	2.10155	4	0.0528462	no
LmjF.15.T0800	LmjF.15:372685:-	LmjF.15:372668:-	44.855	0.826399	36.1752	5.35242	4.65	2.54896	87.209	no	2.10104	17	-0.25711	yes
LmjF.24.T1490	LmjF.24:555701:+	LmjF.24:557335:+	248.58	11.2563	197.529	1.2763	4.34791	6.44652	458.642	no	2.09861	1634	-0.538107	yes
LmjF.02.T0370	LmjF.02:174945:-	LmjF.02:175033:-	131.912	7.9507	138.236	1.19285	3.89232	5.98858	279.291	no	2.09625	88	-0.50827	yes
LmjF.36.T4560	LmjF.36:1767390:+	LmjF.36:1767393:+	41.5494	14.5619	29.3487	46.4164	1.45112	-0.643754	131.876	yes	2.09487	3	-0.277855	no
LmjF.29.T2310	LmjF.29:1025184:-	LmjF.29:1022823:-	174.05	7.56666	294.333	2.38571	4.35289	6.44674	478.336	no	2.09385	2361	0.276749	yes
LmjF.18.T1320	LmjF.18:557873:+	LmjF.18:561457:+	112.066	17.0178	121.517	3.57856	2.64967	4.74195	254.18	no	2.09227	3584	0.0734629	no
LmjF.28.T2510	LmjF.28:970213:+	LmjF.28:970219:+	134.416	4.33724	180.91	29.5124	4.66517	2.57575	349.176	no	2.08941	6	0.444992	yes
LmjF.26.T2510	LmjF.26:1013769:+	LmjF.26:1013687:+	59.9207	20.4843	82.2393	5.8994	1.50365	3.59272	168.544	no	2.08907	82	0.00621893	no
LmjF.14.T1395	LmjF.14:580300:+	LmjF.14:580335:+	248.262	47.3746	90.9417	74.8875	2.36534	0.276856	461.466	no	2.08849	35	-0.50688	yes
LmjF.06.T0850	LmjF.06:360951:+	LmjF.06:360963:+	15.3207	4.98484	10.8532	17.4819	1.44732	-0.64084	48.6406	yes	2.08816	12	-0.156562	no
LmjF.17.T1220	LmjF.17:593241:+	LmjF.17:592884:+	160.027	12.815	657.373	12.2964	3.54299	5.6298	842.512	no	2.08681	357	1.44245	yes
LmjF.36.T5990	LmjF.36:2308062:-	LmjF.36:2308041:-	257.682	1.474	378.961	14.4163	6.70819	4.62333	652.534	no	2.08487	21	0.335004	yes
LmjF.09.T0210	LmjF.09:88599:+	LmjF.09:88659:+	310.265	16.7099	428.91	4.77141	4.13551	6.21897	760.656	no	2.08345	60	-0.08893	no
LmjF.18.T1380	LmjF.18:613933:+	LmjF.18:613828:+	20.3817	13.9493	0.961089	4.80545	0.516298	-1.56575	40.0975	yes	2.08205	105	-0.54849	yes
LmjF.10.T1105	LmjF.10:489419:-	LmjF.10:489462:-	133.817	14.6731	183.852	4.07612	3.10464	5.1865	336.418	no	2.08186	43	0.185316	no
LmjF.24.T1777	LmjF.24:664803:-	LmjF.24:664745:-	43.4478	1.474	16.5208	3.11503	4.1672	2.09009	64.5577	no	2.07711	58	0.223966	no
LmjF.30.T3320	LmjF.30:1252854:+	LmjF.30:1252951:+	113.463	7.00381	207.885	2.46915	3.83806	5.91198	330.821	no	2.07393	97	0.201304	no
LmjF.28.T1385	LmjF.28:512334:+	LmjF.28:512368:+	65.9021	3.61346	22.2719	5.75108	3.85813	1.7854	97.5385	no	2.07273	34	-0.369229	yes
LmjF.10.T0820	LmjF.10:392862:-	LmjF.10:392799:-	69.0375	1.85804	78.7287	12.6764	4.61503	2.54341	162.301	no	2.07162	63	0.34521	yes
LmjF.27.T0310	LmjF.27:78457:+	LmjF.27:78607:+	26.563	28.6138	64.2784	15.708	-0.103539	1.96606	135.163	yes	2.0696	150	0.244926	yes
LmjF.29.T0770	LmjF.29:281131:-	LmjF.29:281431:-	86.4269	24.4904	176.352	11.3198	1.77812	3.84756	298.589	no	2.06944	300	0.166803	no
LmjF.31.T2296	LmjF.31:1135846:-	LmjF.31:1135972:-	4.77959	7.49047	5.50074	1.2763	-0.554877	1.51391	19.0471	yes	2.06879	126	0.04537	no
LmjF.10.T0180	LmjF.10:77691:+	LmjF.10:77043:+	141.175	20.9974	266.477	8.86611	2.69226	4.76079	437.516	no	2.06853	648	0.583812	yes
LmjF.24.T0825	LmjF.24:297983:+	LmjF.24:298086:+	66.7635	4.43986	18.5758	5.58419	3.63887	1.572	95.3634	no	2.06687	103	0.050272	no
LmjF.36.T4635	LmjF.36:1792947:+	LmjF.36:1792955:+	115.026	0.826399	190.734	11.6319	5.9893	3.92396	318.218	no	2.06534	8	0.508471	yes
LmjF.06.T0530	LmjF.06:187536:+	LmjF.06:187577:+	140.381	7.36141	131.857	31.8673	4.0797	2.01515	311.467	no	2.06454	41	0.136451	no
LmjF.15.T0650	LmjF.15:280095:+	LmjF.15:280098:+	98.1473	0	157.337	5.66763	6.6315	4.56968	261.152	no	2.06182	3	0.322585	yes
LmjF.25.T0085	LmjF.25:28163:-	LmjF.25:28047:-	456.472	0.826399	322.508	4.39133	7.96854	5.90702	784.197	no	2.06152	116	-0.629384	yes
LmjF.23.T0180	LmjF.23:54993:+	LmjF.23:56875:+	107.232	87.0551	139.855	26.4809	0.297643	2.35771	360.622	no	2.06007	1882	-0.168716	no
LmjF.31.T2298	LmjF.31:1137399:-	LmjF.31:1136896:-	20.0684	15.8657	34.0366	5.7325	0.320993	2.37965	75.7032	no	2.05866	503	0.127188	no
LmjF.36.T4180	LmjF.36:1590184:+	LmjF.36:1590307:+	230.535	28.4171	196.918	5.03721	2.9765	5.03487	460.907	no	2.05837	123	-0.210825	no
LmjF.18.T1040	LmjF.18:432976:+	LmjF.18:433877:+	19.7605	2.4792	18.5944	12.6764	2.57702	0.51875	53.5106	no	2.05827	901	0.238459	no
LmjF.10.T0032	LmjF.10:15907:-	LmjF.10:16042:-	289.032	101.733	7.09225	10.9366	1.49731	-0.56078	408.794	yes	2.05809	135	-2.47591	yes
LmjF.36.T1268	LmjF.36:465519:+	LmjF.36:465532:+	121.458	0	157.544	4.39133	6.93615	4.8781	283.394	no	2.05805	13	0.629253	yes
LmjF.12.T0483	LmjF.12:235322:-	LmjF.12:235310:-	34.4072	16.4549	82.8542	8.93098	1.02041	3.07788	142.647	no	2.05747	12	0.345353	yes
LmjF.21.T0827	LmjF.21:299748:+	LmjF.21:300128:+	82.7404	10.4563	206.13	5.81595	2.86978	4.92548	305.143	no	2.0557	380	0.762609	yes
LmjF.36.T4890	LmjF.36:1887730:-	LmjF.36:1887701:-	19.0951	0	37.1022	6.86048	4.32877	2.27719	63.0578	no	2.05158	29	0.420788	no
LmjF.35.T1330	LmjF.35:583228:+	LmjF.35:583305:+	373.728	11.8277	296.982	41.2464	4.86851	2.81832	723.784	no	2.05018	77	-0.379428	yes
LmjF.27.T0900	LmjF.27:367775:+	LmjF.27:367889:+	70.6989	18.2865	117.67	6.71217	1.89436	3.94367	213.367	no	2.04932	114	0.426452	yes
LmjF.36.T3720	LmjF.36:1435614:+	LmjF.36:1435818:+	96.5878	20.4081	118.798	5.35242	2.18854	4.23715	241.146	no	2.04861	204	-0.0856014	no
LmjF.18.T1080	LmjF.18:456351:+	LmjF.18:456285:+	203.258	111.896	277.568	36.2401	0.855398	2.9031	628.963	no	2.04771	66	-0.363736	yes
LmjF.30.T0380	LmjF.30:125017:-	LmjF.30:124939:-	246.04	11.7251	137.191	28.403	4.279	2.23263	423.36	no	2.04637	78	-0.509489	yes
LmjF.28.T1640	LmjF.28:623434:-	LmjF.28:615883:-	45.9978	5.91386	60.5669	1.19285	2.76503	4.81127	113.671	no	2.04624	7551	0.516801	yes
LmjF.27.TncRNA1	LmjF.27:586456:+	LmjF.27:586478:+	15.3969	9.3042	22.3213	2.5526	0.670187	2.7147	49.5749	no	2.04451	22	0.172312	no
LmjF.36.T2370	LmjF.36:956467:+	LmjF.36:956046:+	49.8748	7.02168	56.324	1.19285	2.66497	4.70826	114.413	no	2.04328	421	-0.0294569	no
LmjF.25.T2000	LmjF.25:782798:-	LmjF.25:782805:-	44.7523	68.1846	61.9761	22.105	-0.596607	1.4466	197.018	yes	2.04321	7	-0.0537435	no
LmjF.31.T1770	LmjF.31:830372:-	LmjF.31:830632:-	78.1715	26.0903	35.6591	50.6749	1.5472	-0.495294	190.596	yes	2.0425	260	0.0541678	no
LmjF.29.T0810	LmjF.29:302557:-	LmjF.29:302519:-	89.1999	9.14327	114.413	2.15394	3.1526	5.1935	214.91	no	2.0409	38	0.0422252	no
LmjF.12.T0450	LmjF.12:194089:-	LmjF.12:194352:-	41.1918	16.7947	43.0048	3.51369	1.24552	3.28528	104.505	no	2.03977	263	-0.439487	yes
LmjF.28.T2460	LmjF.28:956752:+	LmjF.28:956559:+	3745.94	7.83021	3075.32	28.8017	8.72905	6.68967	6857.89	no	2.03938	193	-0.352451	yes
LmjF.20.T1125	LmjF.20:508375:+	LmjF.20:508461:+	19.3182	0.929021	18.3441	6.54527	3.39683	1.35825	45.1365	no	2.03859	86	-0.0906432	no
LmjF.28.T2240	LmjF.28:871144:+	LmjF.28:871161:+	95.5787	0	125.748	4.39133	6.59363	4.55517	225.718	no	2.03846	17	0.139692	no
LmjF.36.T5230	LmjF.36:2014949:-	LmjF.36:2014932:-	108.564	10.157	90.5615	1.2763	3.29575	5.32998	210.559	no	2.03423	17	-0.232433	no
LmjF.31.T1390	LmjF.31:616551:-	LmjF.31:616257:-	85.501	20.8948	100.256	5.26897	1.98213	4.01363	211.921	no	2.0315	294	-0.0690754	no
LmjF.36.T2810	LmjF.36:1153551:-	LmjF.36:1153734:-	61.8813	13.6593	93.5282	4.39133	2.10081	4.13203	173.46	no	2.03122	183	0.0715663	no
LmjF.11.T0200	LmjF.11:52448:+	LmjF.11:52352:+	125.438	3.51084	107.119	14.7655	4.80889	2.77778	250.834	no	2.03111	96	0.0397457	no
LmjF.33.T1195	LmjF.33:556481:+	LmjF.33:556684:+	5.52981	11.1801	15.3279	6.46183	-0.899415	1.12974	38.4997	yes	2.02916	203	0.433973	no
LmjF.25.T1500	LmjF.25:602445:-	LmjF.25:602432:-	73.4097	10.7961	74.2384	47.6742	2.65718	0.628314	206.118	no	2.02887	13	0.273871	yes
LmjF.35.T2075	LmjF.35:840069:+	LmjF.35:841234:+	158.867	19.9393	189.634	5.12066	2.93259	4.96097	373.561	no	2.02839	1165	-0.134595	no
LmjF.22.T0050	LmjF.22:17261:-	LmjF.22:17279:-	164.518	19.8632	212.042	5.58419	2.98796	5.01599	402.007	no	2.02803	18	0.227114	yes
LmjF.03.T0510	LmjF.03:180940:+	LmjF.03:180928:+	12.6541	28.2205	41.4132	21.3108	-1.09764	0.926774	103.599	yes	2.02442	12	0.168914	no
LmjF.24.T0540	LmjF.24:189787:+	LmjF.24:189874:+	142.921	2.58182	158.567	15.1456	5.32844	3.30495	319.215	no	2.02349	87	0.424581	yes
LmjF.11.T0370	LmjF.11:112441:+	LmjF.11:112465:+	64.4686	0.826399	78.2806	7.96989	5.16373	3.14381	151.545	no	2.01992	24	0.205951	yes
LmjF.09.T1405	LmjF.09:536715:-	LmjF.09:536708:-	117.599	51.9342	60.4526	110.182	1.16382	-0.855374	340.168	yes	2.0192	7	0.108793	no
LmjF.36.T3580	LmjF.36:1391986:-	LmjF.36:1391994:-	139.862	12.4753	186.673	3.43024	3.38589	5.40469	342.441	no	2.0188	8	0.0370435	no
LmjF.35.T2650	LmjF.35:1082321:-	LmjF.35:1082316:-	103.699	20.9531	78.3795	66.3829	2.25375	0.236384	269.414	no	2.01737	5	0.199701	no
LmjF.32.T2645	LmjF.32:1037284:-	LmjF.32:1037309:-	62.8189	0.826399	56.5898	5.66763	5.12691	3.11057	125.903	no	2.01634	25	0.0666853	no
LmjF.32.T0090	LmjF.32:28250:-	LmjF.32:28653:-	41.4024	19.3182	20.0499	39.8032	1.06137	-0.954865	120.574	yes	2.01624	403	0.264117	yes
LmjF.15.T0830	LmjF.15:385736:-	LmjF.15:385649:-	12.5515	23.0483	25.4363	10.6059	-0.827481	1.18766	71.642	yes	2.01514	87	0.451942	yes
LmjF.25.T2150	LmjF.25:824009:-	LmjF.25:823116:-	221.632	7.87452	220.605	1.19285	4.64885	6.65904	451.304	no	2.01018	893	-0.193179	yes
LmjF.15.T1150	LmjF.15:471045:-	LmjF.15:471318:-	57.7719	5.08746	121.514	2.15394	3.27121	5.27965	186.527	no	2.00843	273	NA	no
LmjF.21.T1555	LmjF.21:649506:-	LmjF.21:649490:-	1206.84	64.2315	782.504	168.975	4.21072	2.20462	2222.55	no	2.0061	16	-0.570389	yes
LmjF.35.T0200	LmjF.35:49930:+	LmjF.35:49947:+	25.9558	3.51084	22.0895	14.5152	2.57913	0.573559	66.0713	no	2.00557	17	-0.0146211	no
LmjF.12.T1305	LmjF.12:655310:+	LmjF.12:655337:+	213.593	15.7809	259.771	80.7652	3.67671	1.67323	569.911	no	2.00348	27	0.363263	no
LmjF.19.T0300	LmjF.19:106990:+	LmjF.19:112438:+	216.903	22.9317	160.511	70.1129	3.1867	1.18345	470.459	no	2.00325	5448	-0.567148	yes
LmjF.20.T0620	LmjF.20:217106:+	LmjF.20:217473:+	63.6857	18.2687	67.3131	4.07612	1.74719	3.75036	153.344	no	2.00317	367	-0.048768	no
LmjF.34.T0480	LmjF.34:175593:+	LmjF.34:175599:+	54.3908	2.78706	44.9238	11.567	3.8705	1.8696	113.669	no	2.0009	6	-0.0793963	no
LmjF.18.T1100	LmjF.18:464124:+	LmjF.18:464127:+	50.349	13.9229	41.2432	47.9245	1.78281	-0.211836	153.44	yes	1.99465	3	0.245973	yes
LmjF.32.T1510	LmjF.32:600685:-	LmjF.32:600678:-	38.4226	3.3056	41.0301	17.2687	3.19474	1.20205	100.027	no	1.99269	7	-0.0980273	no
LmjF.30.T1390	LmjF.30:483405:+	LmjF.30:483721:+	205.209	25.232	289.472	8.2851	2.9747	4.96734	528.198	no	1.99264	316	0.248897	no
LmjF.21.T0250	LmjF.21:85045:+	LmjF.21:85139:+	41.9598	5.36888	57.832	1.19285	2.75388	4.74572	106.354	no	1.99184	94	0.203751	no
LmjF.36.T6920	LmjF.36:2659282:-	LmjF.36:2659277:-	192.372	5.91386	118.98	16.0573	4.80575	2.81434	333.324	no	1.99141	5	-0.85475	yes
LmjF.09.T0640	LmjF.09:261395:+	LmjF.09:261407:+	196.11	2.4792	249.79	16.5888	5.82411	3.83375	464.968	no	1.99036	12	0.375703	yes
LmjF.34.T0617	LmjF.34:261079:+	LmjF.34:261122:+	49.0943	5.16364	72.4955	1.2763	3.02279	5.01289	128.03	no	1.9901	43	0.469209	no
LmjF.33.T0346	LmjF.33:159920:-	LmjF.33:159848:-	417.29	7.83021	1312.34	5.98284	5.56591	7.55521	1743.44	no	1.9893	72	NA	no
LmjF.33.T3060	LmjF.33:1488868:+	LmjF.33:1488661:+	166.973	31.0751	111.06	4.39133	2.3887	4.37748	313.499	no	1.98878	207	-0.551765	yes
LmjF.30.T0555	LmjF.30:181445:-	LmjF.30:181366:-	143.426	1.85804	148.724	10.7543	5.65916	3.67105	304.762	no	1.98811	79	0.0959684	no
LmjF.13.T0085	LmjF.13:22282:-	LmjF.13:22718:-	145.667	43.6881	84.6776	5.58419	1.71459	3.70184	279.617	no	1.98726	436	-0.774961	yes
LmjF.36.T2380	LmjF.36:961048:+	LmjF.36:961127:+	485.588	6.28003	473.543	27.1422	6.06261	4.07573	992.554	no	1.98688	79	-0.397299	yes
LmjF.34.T3960	LmjF.34:1702528:+	LmjF.34:1702551:+	65.1426	2.40302	30.1769	5.35242	4.28069	2.2951	103.075	no	1.9856	23	-0.527939	yes
LmjF.33.T2040	LmjF.33:917216:+	LmjF.33:917156:+	88.9325	15.9597	98.9269	73.5772	2.40673	0.422139	277.396	no	1.98459	60	0.136615	no
LmjF.35.T0635	LmjF.35:300988:+	LmjF.35:301004:+	337.086	3.12679	330.61	15.0127	6.35622	4.3722	685.836	no	1.98403	16	-0.222446	no
LmjF.07.T0350	LmjF.07:161984:-	LmjF.07:161747:-	112.298	7.28523	63.4348	17.6333	3.77344	1.78996	200.651	no	1.98348	237	-0.61303	yes
LmjF.12.T1030	LmjF.12:535356:+	LmjF.12:535139:+	2.40302	0	9.89207	11.6505	1.76681	-0.215913	23.9456	yes	1.98273	217	1.01207	yes
LmjF.25.T0806	LmjF.25:302412:+	LmjF.25:302305:+	117.778	5.52981	75.5859	15.6277	4.18508	2.20349	214.521	no	1.98159	107	-0.239615	no
LmjF.10.T0880	LmjF.10:410744:-	LmjF.10:410679:-	33.9827	23.1688	63.8797	10.3556	0.533498	2.51436	131.387	no	1.98087	65	0.437259	yes
LmjF.27.T1180	LmjF.27:498259:-	LmjF.27:498268:-	106.521	13.2255	140.482	3.74545	2.91806	4.89793	263.974	no	1.97987	9	-0.0432463	no
LmjF.23.T0135	LmjF.23:43481:+	LmjF.23:43492:+	353.785	15.5438	198.141	35.5973	4.42258	2.44398	603.067	no	1.9786	11	-0.504474	yes
LmjF.31.T0010	LmjF.31:5608:-	LmjF.31:2797:-	567.254	20.1446	332.52	2.15394	4.74817	6.72447	922.073	no	1.9763	2811	-0.919184	yes
LmjF.31.T0663	LmjF.31:235082:-	LmjF.31:235037:-	82.8577	7.18261	87.4062	1.19285	3.35731	5.33327	178.639	no	1.97596	45	0.0785842	no
LmjF.09.T1250	LmjF.09:493061:-	LmjF.09:491762:-	139.951	22.1053	114.409	3.8289	2.6089	4.57892	280.294	no	1.97002	1299	-0.511567	yes
LmjF.10.T0087	LmjF.10:35929:+	LmjF.10:35952:+	15.4412	0.929021	13.3409	5.58419	3.09137	1.12306	35.2953	no	1.96832	23	0.284884	yes
LmjF.15.T1090	LmjF.15:462628:-	LmjF.15:462781:-	49.8391	0.929021	93.2624	12.9916	4.72	2.75212	157.022	no	1.96788	153	NA	no
LmjF.35.T1860	LmjF.35:759132:+	LmjF.35:759144:+	64.8386	1.75542	87.9255	13.5541	4.57859	2.61117	168.074	no	1.96742	12	-0.00909729	no
LmjF.28.T1355	LmjF.28:503502:+	LmjF.28:503815:+	47.0116	10.0723	21.5425	19.3237	2.11643	0.149485	97.9501	no	1.96694	313	-0.294721	no
LmjF.25.T0745	LmjF.25:276911:+	LmjF.25:277022:+	248.553	10.3273	212.344	36.8056	4.46147	2.49651	508.03	no	1.96496	111	-0.211269	no
LmjF.05.T0820	LmjF.05:299674:+	LmjF.05:299696:+	87.3295	7.83021	87.8266	1.2763	3.32238	5.28623	184.263	no	1.96385	22	-0.485438	yes
LmjF.29.T2665	LmjF.29:1146690:+	LmjF.29:1146700:+	73.5442	4.15844	80.5179	20.9801	3.85309	1.89092	179.201	no	1.96217	10	0.205418	no
LmjF.32.T1100	LmjF.32:432026:+	LmjF.32:432049:+	102.636	3.87701	90.2957	15.7266	4.40939	2.4484	212.535	no	1.96098	23	-0.18225	no
LmjF.04.T1000	LmjF.04:389549:-	LmjF.04:389685:-	72.1643	5.26626	64.9923	20.9956	3.54546	1.58509	163.418	no	1.96038	136	0.172571	no
LmjF.32.T0473	LmjF.32:179225:-	LmjF.32:179281:-	338.956	18.8136	266.567	59.6522	4.10078	2.14127	683.989	no	1.95951	56	-0.0769683	no
LmjF.30.T0085	LmjF.30:22492:-	LmjF.30:20965:-	34.3979	7.93283	32.7944	1.19285	1.98647	3.9459	76.3179	no	1.95943	1527	0.078791	no
LmjF.34.T4590	LmjF.34:1855752:+	LmjF.34:1855756:+	68.8089	3.12679	81.513	17.964	4.08032	2.12136	171.413	no	1.95896	4	0.221805	no
LmjF.25.T1920	LmjF.25:753945:-	LmjF.25:754033:-	154.459	8.39305	207.23	2.23739	4.0488	6.0072	372.32	no	1.95841	88	0.0680537	no
LmjF.19.T0290	LmjF.19:101083:+	LmjF.19:101031:+	17.0761	18.5322	20.3497	4.93831	-0.111773	1.84609	60.8963	yes	1.95786	52	-0.0959482	no
LmjF.06.T0515	LmjF.06:179430:+	LmjF.06:179432:+	28.4615	20.8365	34.2376	5.7325	0.432087	2.3879	89.268	no	1.95581	2	-0.0267547	no
LmjF.35.T4080	LmjF.35:1625125:+	LmjF.35:1625157:+	76.7239	6.56145	70.3416	25.9184	3.36162	1.40615	179.545	no	1.95547	32	-0.0899781	no
LmjF.26.T0500	LmjF.26:138152:-	LmjF.26:138141:-	200.505	5.35101	201.599	23.7645	4.98769	3.03228	431.22	no	1.9554	11	0.0400376	no
LmjF.32.T3790	LmjF.32:1526411:+	LmjF.32:1527220:+	29.235	26.2691	40.3842	8.63435	0.148951	2.10282	104.523	no	1.95387	809	-0.681933	yes
LmjF.28.T0380	LmjF.28:117184:-	LmjF.28:117171:-	139.759	10.3358	47.0995	0	3.63426	5.58795	197.194	no	1.95369	13	-0.369686	yes
LmjF.34.T2700	LmjF.34:1232451:+	LmjF.34:1232465:+	684.165	4.43986	447.211	12.7785	6.97674	5.02369	1148.59	no	1.95304	14	-0.666458	yes
LmjF.05.T0640	LmjF.05:211826:+	LmjF.05:211913:+	100.805	16.4285	52.0346	34.1355	2.54628	0.594004	203.403	no	1.95228	87	-0.0297942	no
LmjF.36.T2250	LmjF.36:899379:+	LmjF.36:899394:+	298.899	2.40302	334.606	13.7364	6.46152	4.50931	649.645	no	1.95221	15	-0.106676	no
LmjF.04.T0830	LmjF.04:327163:-	LmjF.04:326504:-	53.6406	7.10643	56.3271	31.8981	2.75284	0.80121	148.972	no	1.95163	659	0.121319	no
LmjF.34.T2120	LmjF.34:940947:-	LmjF.34:941033:-	153.099	14.3069	171.33	3.43024	3.3316	5.28164	342.166	no	1.95004	86	-0.246157	no
LmjF.31.T2565	LmjF.31:1252227:-	LmjF.31:1252214:-	119.425	20.8769	145.597	5.8994	2.46066	4.40924	291.799	no	1.94858	13	0.188111	no
LmjF.30.T2040	LmjF.30:760907:+	LmjF.30:760817:+	58.3083	5.08746	63.5645	24.5587	3.28432	1.33693	151.519	no	1.94739	90	0.262728	no
LmjF.36.T3240	LmjF.36:1295485:-	LmjF.36:1295467:-	155.968	5.99004	188.883	1.19285	4.48903	6.43616	352.034	no	1.94713	18	0.250874	yes
LmjF.30.T2630	LmjF.30:1020943:-	LmjF.30:1020936:-	280.866	1.85804	248.98	8.76721	6.62384	4.67772	540.471	no	1.94612	7	-0.211788	no
LmjF.34.T2140	LmjF.34:946147:-	LmjF.34:946032:-	102.764	22.9635	65.6722	58.3296	2.1144	0.168333	249.73	no	1.94607	115	-0.103985	no
LmjF.11.T0140	LmjF.11:35047:+	LmjF.11:35166:+	159.225	3.22942	171.429	16.5053	5.24349	3.30013	350.388	no	1.94336	119	0.0453599	no
LmjF.34.T0990	LmjF.34:433839:+	LmjF.34:443003:+	67.153	38.8735	90.9756	12.9916	0.773347	2.71669	209.994	no	1.94334	9164	0.0778939	no
LmjF.17.T1050	LmjF.17:515710:+	LmjF.17:515732:+	30.1726	0.929021	100.333	23.1155	4.01434	2.07107	154.55	no	1.94326	22	0.959414	yes
LmjF.29.T0868	LmjF.29:328950:-	LmjF.29:328945:-	225.882	9.79087	148.363	26.3171	4.39406	2.45094	410.352	no	1.94311	5	-0.822609	yes
LmjF.28.T0890	LmjF.28:321794:+	LmjF.28:321812:+	451.106	11.1537	314.454	31.6015	5.2172	3.27442	808.316	no	1.94278	18	-0.616921	yes
LmjF.20.T1730	LmjF.20:716502:-	LmjF.20:716510:-	101.926	21.2081	139.014	6.86048	2.21245	4.15481	269.009	no	1.94236	8	0.0742279	no
LmjF.36.T2420	LmjF.36:980383:+	LmjF.36:980475:+	104.869	61.3908	99.1432	14.3668	0.762875	2.70417	279.77	no	1.9413	92	-0.144885	no
LmjF.32.T1550	LmjF.32:612625:-	LmjF.32:612632:-	41.701	27.4881	54.4512	8.63435	0.583909	2.52496	132.275	no	1.94105	7	0.0635095	no
LmjF.34.T3360	LmjF.34:1478543:+	LmjF.34:1478570:+	234.06	2.68444	194.659	10.7728	5.99544	4.0548	442.176	no	1.94064	27	-0.289768	yes
LmjF.07.T0590	LmjF.07:273648:+	LmjF.07:273819:+	60.5504	5.36888	59.1794	22.9023	3.27266	1.33212	148.001	no	1.94053	171	0.321866	yes
LmjF.36.T3097	LmjF.36:1244882:-	LmjF.36:1244880:-	371.252	8.86185	812.59	4.6231	5.23828	7.17679	1197.33	no	1.93852	2	0.940838	yes
LmjF.32.T0550	LmjF.32:197155:+	LmjF.32:197149:+	22.5157	35.5414	78.0179	31.0391	-0.635907	1.30235	167.114	yes	1.93825	6	0.432165	yes
LmjF.36.T3560	LmjF.36:1383756:-	LmjF.36:1383963:-	45.1185	17.4423	77.4895	7.19115	1.32233	3.26036	147.241	no	1.93803	207	0.0286247	no
LmjF.26.T0076	LmjF.26:23634:-	LmjF.26:23743:-	36.6897	37.8154	186.775	49.5006	-0.0424587	1.89463	310.781	yes	1.93709	109	0.0174003	no
LmjF.32.T0600	LmjF.32:208629:+	LmjF.32:208562:+	116.772	11.341	169.241	3.66201	3.25446	5.19048	301.016	no	1.93602	67	0.177788	no
LmjF.06.T0630	LmjF.06:221288:+	LmjF.06:221645:+	2.30039	4.80603	6.54527	2.46915	-0.814914	1.12099	16.1209	yes	1.9359	357	-0.0576701	no
LmjF.36.T1450	LmjF.36:548071:-	LmjF.36:548016:-	477.437	4.33724	621.659	25.5198	6.48609	4.5533	1128.95	no	1.93279	55	0.118951	no
LmjF.36.T5510	LmjF.36:2135252:-	LmjF.36:2133394:-	106.093	19.6844	150.9	6.69359	2.37226	4.30332	283.371	no	1.93106	1858	0.235043	no
LmjF.18.T1570	LmjF.18:703159:+	LmjF.18:703085:+	100.229	20.9531	148.496	7.50636	2.20512	4.13542	277.184	no	1.9303	74	0.290783	yes
LmjF.32.T1780	LmjF.32:693070:-	LmjF.32:693061:-	96.1944	3.51084	113.411	19.2217	4.42941	2.50025	232.338	no	1.92915	9	0.0773683	no
LmjF.30.T1280	LmjF.30:440957:+	LmjF.30:440986:+	52.4177	2.30039	48.7527	10.7048	4.01661	2.08767	114.176	no	1.92894	29	0.212601	no
LmjF.36.T5050	LmjF.36:1955804:-	LmjF.36:1954838:-	104.423	7.66928	104.351	1.2763	3.60413	5.53236	217.719	no	1.92823	966	0.0863824	no
LmjF.07.T0470	LmjF.07:208023:-	LmjF.07:208018:-	243.808	20.681	124.054	41.1321	3.49715	1.56956	429.675	no	1.92758	5	-0.832045	yes
LmjF.17.T1140	LmjF.17:555237:+	LmjF.17:555182:+	71.065	24.5487	97.9041	8.22023	1.49605	3.42316	201.738	no	1.92711	55	-0.038605	no
LmjF.19.T1410	LmjF.19:621833:+	LmjF.19:621757:+	43.381	4.05582	72.1989	1.19285	3.13393	5.06094	120.828	no	1.92701	76	0.185826	no
LmjF.08.T0020	LmjF.08:8525:+	LmjF.08:8540:+	133.134	35.4248	71.2069	73.5618	1.88069	-0.0463009	313.328	yes	1.92699	15	-0.581539	yes
LmjF.27.T1275	LmjF.27:536158:+	LmjF.27:536484:+	68.3044	23.0078	78.1817	6.21461	1.52944	3.45617	175.709	no	1.92673	326	-0.464028	yes
LmjF.27.T0260	LmjF.27:64093:-	LmjF.27:64621:-	69.5918	88.704	102.487	33.6071	-0.345672	1.58031	294.39	yes	1.92598	528	-0.165264	no
LmjF.22.T0735	LmjF.22:286950:-	LmjF.22:286947:-	113.173	1.85804	105.247	9.09787	5.32005	3.39529	229.375	no	1.92475	3	0.318245	no
LmjF.23.T0220	LmjF.23:73439:+	LmjF.23:73413:+	162.686	73.8342	190.032	22.0215	1.12916	3.05276	448.574	no	1.9236	26	-0.542204	yes
LmjF.24.T1100	LmjF.24:385319:+	LmjF.24:384728:+	120.431	6.63763	140.078	32.544	3.99086	2.07236	299.69	no	1.9185	591	0.454695	yes
LmjF.28.T0985	LmjF.28:356644:+	LmjF.28:358876:+	142.212	30.5831	156.713	8.20166	2.18093	4.09926	337.709	no	1.91833	2232	-0.072226	no
LmjF.34.T2240	LmjF.34:1006101:-	LmjF.34:1006095:-	91.362	4.43986	98.652	21.1625	4.08566	2.16878	215.616	no	1.91688	6	-0.0258188	no
LmjF.20.T1020	LmjF.20:417848:+	LmjF.20:417860:+	93.4424	0.929021	85.4531	5.66763	5.61349	3.69667	185.492	no	1.91682	12	-0.140261	no
LmjF.29.T1230	LmjF.29:482533:+	LmjF.29:482543:+	47.9639	0.929021	43.9627	5.66763	4.66578	2.75348	98.5233	no	1.91229	10	-0.109287	no
LmjF.36.T2510	LmjF.36:1014549:+	LmjF.36:1014468:+	243.763	8.96447	158.49	23.4307	4.61845	2.7067	434.647	no	1.91175	81	-0.449556	yes
LmjF.09.T1160	LmjF.09:455951:-	LmjF.09:455937:-	10.3273	3.33204	6.31351	9.51199	1.38668	-0.5234	29.4848	yes	1.91008	14	0.519598	yes
LmjF.21.T0180	LmjF.21:63019:+	LmjF.21:63044:+	164.444	1.75542	134.972	7.50636	5.90793	3.99863	308.679	no	1.9093	25	-0.253503	yes
LmjF.02.T0220	LmjF.02:112261:-	LmjF.02:112178:-	80.7711	1.474	116.628	12.3612	5.04668	3.13811	211.235	no	1.90857	83	0.411478	yes
LmjF.23.T0580	LmjF.23:271427:-	LmjF.23:271208:-	54.5782	22.1371	25.288	40.0535	1.26431	-0.643101	142.057	yes	1.90741	219	0.052251	no
LmjF.31.T2930	LmjF.31:1381282:-	LmjF.31:1381418:-	168.582	19.497	162.167	72.9313	3.0485	1.14209	423.177	no	1.90641	136	0.0374744	no
LmjF.13.T1577	LmjF.13:591751:-	LmjF.13:591796:-	152.059	34.7415	54.6707	2.46915	2.09842	4.00426	243.941	no	1.90584	45	-0.0678407	no
LmjF.01.T0390	LmjF.01:94716:+	LmjF.01:94720:+	140.528	2.4792	155.387	13.4058	5.34619	3.4404	311.8	no	1.90578	4	-0.101419	no
LmjF.22.T0500	LmjF.22:198175:-	LmjF.22:198152:-	147.562	9.58563	164.785	2.15394	3.81089	5.71601	324.086	no	1.90512	23	0.025765	no
LmjF.26.T0820	LmjF.26:239601:-	LmjF.26:239291:-	345.857	27.6491	730.645	15.1456	3.59778	5.50193	1119.3	no	1.90415	310	0.769051	yes
LmjF.13.T0020	LmjF.13:6733:-	LmjF.13:4848:-	225.645	34.2284	251.684	9.49653	2.68562	4.58935	521.054	no	1.90373	1885	-0.076425	no
LmjF.21.T0300	LmjF.21:102473:+	LmjF.21:102523:+	78.3596	11.3589	110.995	3.66201	2.68285	4.58633	204.375	no	1.90348	50	0.040882	no
LmjF.33.T1340	LmjF.33:604475:+	LmjF.33:604483:+	101.332	4.98484	132.766	28.2238	4.0958	2.19449	267.306	no	1.9013	8	0.242128	no
LmjF.25.T0730	LmjF.25:270183:+	LmjF.25:270203:+	5947.61	5.26626	3867.2	14.2185	9.89073	7.98969	9834.29	no	1.90104	20	-0.882412	yes
LmjF.34.T2290	LmjF.34:1025883:-	LmjF.34:1025744:-	63.1851	18.8494	70.4776	81.4822	1.69314	-0.206591	233.994	yes	1.89973	139	0.370931	yes
LmjF.33.T2710	LmjF.33:1207641:+	LmjF.33:1207674:+	152.677	1.6528	175.665	10.3742	5.85624	3.95719	340.369	no	1.89905	33	0.116703	no
LmjF.31.T0857	LmjF.31:315230:-	LmjF.31:315221:-	240.013	15.3969	268.946	67.4954	3.87762	1.97859	591.852	no	1.89903	9	0.0621983	no
LmjF.34.T1190	LmjF.34:542520:-	LmjF.34:542428:-	27.2067	2.40302	18.2606	7.65468	3.05115	1.1541	55.525	no	1.89705	92	0.0918968	no
LmjF.36.T3530	LmjF.36:1374069:-	LmjF.36:1373438:-	29.9588	22.3159	48.8362	9.09787	0.409032	2.30314	110.209	no	1.89411	631	0.0994042	no
LmjF.35.T3370	LmjF.35:1381169:-	LmjF.35:1376994:-	196.902	14.8962	178.663	2.88327	3.63803	5.53188	393.344	no	1.89385	4175	-0.366232	yes
LmjF.32.T2980	LmjF.32:1166585:-	LmjF.32:1166574:-	318.719	20.2208	313.793	4.6231	3.91326	5.8069	657.356	no	1.89364	11	-0.343635	no
LmjF.32.T1410	LmjF.32:554497:-	LmjF.32:554451:-	81.3566	1.6528	107.713	11.9657	4.9563	3.06775	202.688	no	1.88855	46	0.516605	yes
LmjF.35.T3220	LmjF.35:1325672:-	LmjF.35:1325634:-	373.221	5.70861	451.667	1.19285	5.80173	7.6895	831.789	no	1.88777	38	0.0259015	no
LmjF.01.T0610	LmjF.01:171477:+	LmjF.01:171441:+	68.5329	13.7441	105.741	5.12066	2.23756	4.12429	193.139	no	1.88672	36	0.3992	yes
LmjF.14.T1280	LmjF.14:538691:+	LmjF.14:538623:+	106.061	12.0065	138.353	3.57856	3.04113	4.92771	260	no	1.88657	68	0.174619	no
LmjF.36.T5480	LmjF.36:2128580:-	LmjF.36:2128529:-	21.0153	7.38785	30.4087	2.23739	1.39213	3.27826	61.0492	no	1.88613	51	0.352496	no
LmjF.35.T5190	LmjF.35:2015070:+	LmjF.35:2015106:+	43.8583	14.3155	82.2361	6.69359	1.55039	3.43548	147.103	no	1.88509	36	-0.00323438	no
LmjF.36.T5090	LmjF.36:1965752:-	LmjF.36:1965734:-	136.381	6.74026	97.8207	19.5555	4.14966	2.26529	260.497	no	1.88437	18	-0.251791	yes
LmjF.30.T1230	LmjF.30:419054:+	LmjF.30:419057:+	114.41	5.81124	141.286	1.2763	4.08271	5.96596	262.784	no	1.88325	3	0.130451	no
LmjF.22.T0360	LmjF.22:150110:-	LmjF.22:150155:-	91.4296	3.61346	128.328	22.8003	4.32443	2.44199	246.172	no	1.88245	45	0.534691	yes
LmjF.36.T4965	LmjF.36:1922231:-	LmjF.36:1922269:-	57.0839	30.0435	81.646	11.0201	0.903846	2.7815	179.793	no	1.87766	38	-0.137735	no
LmjF.25.T1820	LmjF.25:728000:-	LmjF.25:728100:-	50.7595	50.335	124.75	32.9427	0.0118803	1.88938	258.787	no	1.8775	100	-0.283995	yes
LmjF.23.T0270	LmjF.23:101792:+	LmjF.23:101584:+	249.109	78.3363	114.82	133.829	1.6565	-0.219241	576.094	yes	1.87574	208	-0.229119	no
LmjF.25.T1080	LmjF.25:419689:+	LmjF.25:419699:+	299.96	4.33724	152.294	8.94956	5.81733	3.94552	465.54	no	1.87181	10	-0.897634	yes
LmjF.20.T1360	LmjF.20:616354:+	LmjF.20:616365:+	207.947	13.6274	157.655	39.6363	3.83639	1.96505	418.866	no	1.87134	11	-0.151187	no
LmjF.30.T2680	LmjF.30:1033060:-	LmjF.30:1032114:-	347.774	32.2359	308.385	106.832	3.39148	1.52062	795.227	no	1.87086	946	-0.247724	no
LmjF.06.T0180	LmjF.06:61771:-	LmjF.06:61822:-	37.6187	12.6541	47.2075	3.66201	1.49996	3.37023	101.142	no	1.87027	51	0.3143	yes
LmjF.28.T1875	LmjF.28:725085:-	LmjF.28:724648:-	72.9907	5.81124	86.0836	1.19285	3.44136	5.31152	166.078	no	1.87016	437	0.166595	no
LmjF.22.T0490	LmjF.22:194865:-	LmjF.22:191231:-	113.32	58.8183	151.901	20.9121	0.934424	2.8028	344.952	no	1.86837	3634	0.216254	no
LmjF.20.T1110	LmjF.20:488521:+	LmjF.20:488529:+	121.107	5.4715	89.1399	16.4373	4.2379	2.36999	232.156	no	1.86791	8	-0.451074	yes
LmjF.27.T1792	LmjF.27:760192:-	LmjF.27:760189:-	95.0602	4.05582	82.709	15.0807	4.24792	2.38005	196.906	no	1.86787	3	0.166664	no
LmjF.24.T1115	LmjF.24:396001:+	LmjF.24:396497:+	80.8559	8.39305	99.2607	2.15394	3.12342	4.99046	190.664	no	1.86704	496	0.0388448	no
LmjF.32.T2570	LmjF.32:1008924:-	LmjF.32:1008692:-	50.0676	2.68444	36.4533	8.84753	3.79289	1.92726	98.0528	no	1.86563	232	-0.00812608	no
LmjF.04.T0860	LmjF.04:334570:-	LmjF.04:334588:-	162.331	147.285	257.967	63.5831	0.139421	2.00354	631.165	no	1.86412	18	-0.0394193	no
LmjF.35.T3810	LmjF.35:1522679:-	LmjF.35:1522659:-	168.721	8.13807	227.907	2.38571	4.21513	6.07916	407.152	no	1.86403	20	0.300205	yes
LmjF.35.T3677	LmjF.35:1486776:-	LmjF.35:1486935:-	85.9838	34.3396	63.5305	6.21461	1.29946	3.16099	190.068	no	1.86153	159	-0.309035	no
LmjF.31.T1212	LmjF.31:483938:-	LmjF.31:483932:-	35.1395	7.84808	34.2344	30.3252	2.03014	0.169662	107.547	no	1.86048	6	0.362373	no
LmjF.23.T1220	LmjF.23:569356:+	LmjF.23:569369:+	903.53	32.5087	468.491	62.0102	4.75456	2.89744	1466.54	no	1.85712	13	-0.972955	yes
LmjF.20.T0960	LmjF.20:388811:+	LmjF.20:388850:+	87.6443	0.826399	133.344	9.01443	5.60095	3.74578	230.829	no	1.85518	39	0.276719	no
LmjF.34.T2950	LmjF.34:1332827:+	LmjF.34:1332919:+	43.6266	13.1726	29.1818	33.672	1.6548	-0.200094	119.653	yes	1.85489	92	-0.064683	no
LmjF.36.T2440	LmjF.36:993441:+	LmjF.36:993444:+	14.8783	12.1674	30.078	6.13116	0.270083	2.12368	63.2549	no	1.8536	3	0.203633	no
LmjF.17.T0690	LmjF.17:373654:-	LmjF.17:373916:-	103.758	20.8948	97.6506	4.70654	2.2584	4.11164	227.01	no	1.85324	262	-0.30334	no
LmjF.21.T0127	LmjF.21:42496:+	LmjF.21:42511:+	168.667	9.58563	136.746	30.0255	4.00252	2.15049	345.024	no	1.85204	15	-0.0357291	no
LmjF.27.T2310	LmjF.27:979944:-	LmjF.27:979904:-	63.1641	8.21425	84.1028	2.38571	2.79983	4.65168	157.867	no	1.85185	40	0.314637	yes
LmjF.07.T0450	LmjF.07:202781:-	LmjF.07:202774:-	171.5	5.70861	157.933	21.3108	4.68444	2.83261	356.453	no	1.85183	7	-0.124312	no
LmjF.34.T1240	LmjF.34:561281:-	LmjF.34:561685:-	98.3875	29.5514	121.412	9.42854	1.70183	3.55314	258.779	no	1.85131	404	0.0420376	no
LmjF.20.T0440	LmjF.20:167211:+	LmjF.20:167424:+	50.7914	6.63763	44.6086	23.2638	2.76151	0.910501	125.301	no	1.85101	213	0.207074	no
LmjF.17.T0920	LmjF.17:430807:+	LmjF.17:430810:+	76.2737	16.1471	40.8477	32.4792	2.17201	0.321885	165.748	no	1.85013	3	-0.318816	no
LmjF.06.T0590	LmjF.06:203989:+	LmjF.06:203977:+	53.7922	6.35621	57.8661	1.19285	2.89694	4.74655	119.207	no	1.84962	12	0.128615	no
LmjF.05.T0720	LmjF.05:262924:+	LmjF.05:262951:+	92.1705	1.474	70.2273	5.81595	5.23496	3.38544	169.688	no	1.84951	27	-0.285137	yes
LmjF.11.T1350	LmjF.11:570493:+	LmjF.11:570519:+	163.001	0.929021	184.501	6.86048	6.40969	4.56066	355.291	no	1.84903	26	-0.185404	no
LmjF.36.T0205	LmjF.36:64085:-	LmjF.36:64079:-	241.679	31.383	210.716	100.753	2.90574	1.05705	584.531	no	1.84869	6	-0.0518291	no
LmjF.19.T0365	LmjF.19:143564:+	LmjF.19:143561:+	32.4061	27.3093	64.6399	14.4503	0.238834	2.08694	138.806	no	1.8481	3	0.339517	yes
LmjF.29.T1100	LmjF.29:427076:+	LmjF.29:427045:+	94.6093	51.6217	161.073	23.7799	0.861494	2.7094	331.084	no	1.84791	31	0.19282	no
LmjF.26.T2710	LmjF.26:1088052:+	LmjF.26:1088294:+	9.68825	1.85804	9.5614	9.16275	1.90293	0.0555112	30.2704	no	1.84742	242	0.389695	no
LmjF.09.T0770	LmjF.09:321635:-	LmjF.09:321534:-	338.211	122.443	233.414	305.928	1.45833	-0.388841	999.997	yes	1.84717	101	-0.130347	no
LmjF.35.T1120	LmjF.35:509144:+	LmjF.35:509152:+	608.851	5.19008	581.905	20.2817	6.62235	4.77558	1216.23	no	1.84678	8	-0.179226	no
LmjF.01.T0270	LmjF.01:70476:-	LmjF.01:70465:-	249.769	2.30039	192.026	8.13678	6.24758	4.40096	452.232	no	1.84661	11	-0.340581	yes
LmjF.27.T2290	LmjF.27:973790:-	LmjF.27:973750:-	66.8218	7.46403	92.2859	2.23739	3.00233	4.84876	168.809	no	1.84642	40	-0.0957568	no
LmjF.34.T3900	LmjF.34:1666703:+	LmjF.34:1667215:+	108.746	1.474	99.922	7.1757	5.47118	3.62576	217.318	no	1.84543	512	0.0590761	no
LmjF.14.T0300	LmjF.14:83323:+	LmjF.14:83313:+	50.094	3.33204	53.7219	15.6431	3.56004	1.71719	122.791	no	1.84285	10	0.538231	yes
LmjF.21.T0840	LmjF.21:306990:+	LmjF.21:306980:+	75.5639	59.4519	114.413	24.4258	0.340878	2.18244	273.854	no	1.84156	10	-0.332096	no
LmjF.28.T0552	LmjF.28:194464:-	LmjF.28:194397:-	208.344	5.36888	169.024	17.5313	5.03869	3.19771	400.269	no	1.84098	67	-0.377327	yes
LmjF.31.T2080	LmjF.31:1012165:-	LmjF.31:1012151:-	339.139	1.75542	259.172	6.54527	6.94771	5.10775	606.612	no	1.83996	14	-0.558798	yes
LmjF.30.T2880	LmjF.30:1094410:-	LmjF.30:1094366:-	69.193	5.70861	66.865	22.2193	3.38724	1.54735	163.986	no	1.83989	44	0.307302	no
LmjF.11.T0570	LmjF.11:201854:+	LmjF.11:202048:+	98.1644	149.966	113.149	47.5599	-0.606326	1.23308	408.839	yes	1.8394	194	-0.905055	yes
LmjF.27.T1850	LmjF.27:800165:-	LmjF.27:800315:-	134.443	1.85804	155.77	10.8377	5.56651	3.72719	302.909	no	1.83932	150	0.113249	no
LmjF.27.T1740	LmjF.27:717324:+	LmjF.27:717338:+	8.5983	4.15844	27.9395	3.3468	0.895845	2.73502	44.043	no	1.83917	14	1.14504	yes
LmjF.26.T1570	LmjF.26:577235:+	LmjF.26:577267:+	325.847	2.4792	241.659	8.23569	6.55372	4.71557	578.221	no	1.83815	32	-0.391094	no
LmjF.36.T4230	LmjF.36:1608375:+	LmjF.36:1608403:+	699.08	44.8106	437.937	101.68	3.93376	2.09585	1283.51	no	1.83791	28	-0.579393	yes
LmjF.32.T0720	LmjF.32:250892:+	LmjF.32:250905:+	126.994	4.15844	89.1555	11.9811	4.63299	2.796	232.289	no	1.837	13	-0.257153	yes
LmjF.30.T3060	LmjF.30:1156828:-	LmjF.30:1156825:-	83.0941	20.2612	83.9791	75.7434	1.98378	0.147065	263.078	no	1.83672	3	0.427232	yes
LmjF.13.T1330	LmjF.13:465062:-	LmjF.13:465051:-	30.3514	4.23462	23.4647	13.5727	2.58237	0.747439	71.6234	no	1.83493	11	0.116555	no
LmjF.10.T1050	LmjF.10:471093:-	LmjF.10:471074:-	274.308	5.63243	375.541	31.3357	5.37537	3.54161	686.817	no	1.83376	19	0.248455	no
LmjF.27.T2030	LmjF.27:872023:-	LmjF.27:871999:-	329.085	0	587.233	5.35242	8.3667	6.53294	921.671	no	1.83376	24	0.48258	yes
LmjF.16.T0560	LmjF.16:202983:-	LmjF.16:203279:-	37.0419	15.8835	27.2905	43.7495	1.17197	-0.661555	123.965	yes	1.83353	296	0.318783	yes
LmjF.35.T3740	LmjF.35:1509627:-	LmjF.35:1509556:-	107.921	3.40822	178.651	24.8893	4.62694	2.79476	314.869	no	1.83218	71	0.547349	yes
LmjF.14.T0870	LmjF.14:349608:-	LmjF.14:350018:-	68.5422	4.98484	53.8548	15.7946	3.53851	1.70762	143.176	no	1.83088	410	-0.00272253	no
LmjF.11.T0215	LmjF.11:56835:+	LmjF.11:56873:+	115.398	6.63763	169.893	2.15394	3.92979	5.75979	294.082	no	1.83	38	0.142634	no
LmjF.31.T1270	LmjF.31:516638:-	LmjF.31:512094:-	119.896	11.4437	110.781	2.23739	3.28028	5.10971	244.358	no	1.82943	4544	-0.193085	no
LmjF.20.T0660	LmjF.20:237381:+	LmjF.20:237398:+	134.681	17.4337	133.789	64.0621	2.8798	1.05081	349.965	no	1.82899	17	0.341866	yes
LmjF.32.T2680	LmjF.32:1058745:-	LmjF.32:1058821:-	17.6973	3.95319	6.77704	6.31351	1.9164	0.0886568	34.741	no	1.82774	76	0.26466	yes
LmjF.31.T0780	LmjF.31:283502:-	LmjF.31:283495:-	147.477	12.1674	112.37	34.6856	3.49519	1.66762	306.7	no	1.82757	7	0.0829898	no
LmjF.23.T1005	LmjF.23:477415:-	LmjF.23:477406:-	82.1332	2.78706	45.6686	6.54527	4.45627	2.62881	137.134	no	1.82747	9	-0.546362	yes
LmjF.31.T1800	LmjF.31:853479:-	LmjF.31:853463:-	456.843	13.217	214.545	22.754	5.00917	3.18175	707.359	no	1.82742	16	-0.99869	yes
LmjF.32.T3740	LmjF.32:1516191:+	LmjF.32:1515938:+	63.7005	48.9901	158.103	33.638	0.372134	2.19954	304.432	no	1.8274	253	0.0910854	no
LmjF.20.T0625	LmjF.20:222985:+	LmjF.20:222991:+	46.4137	2.78706	38.0479	10.059	3.64615	1.82003	97.3076	no	1.82612	6	0.0742172	no
LmjF.35.T0543	LmjF.35:245513:+	LmjF.35:245751:+	11.4437	2.78706	6.13116	6.69359	1.71626	-0.109521	27.0555	yes	1.82578	238	-0.0308419	no
LmjF.24.T1575	LmjF.24:601344:+	LmjF.24:601388:+	106.432	3.40822	130.065	18.0629	4.60708	2.78144	257.968	no	1.82564	44	0.254444	no
LmjF.34.T1990	LmjF.34:874901:-	LmjF.34:874867:-	40.1866	8.21425	60.4032	2.88327	2.16023	3.98297	111.687	no	1.82274	34	0.328807	yes
LmjF.30.T1620	LmjF.30:582599:+	LmjF.30:582338:+	62.141	9.22802	83.7504	2.88327	2.62605	4.44788	158.003	no	1.82183	261	0.14135	no
LmjF.27.T1200	LmjF.27:509878:-	LmjF.27:502769:-	108.925	15.4147	160.338	5.81595	2.74345	4.56502	290.493	no	1.82157	7109	0.064373	no
LmjF.36.T1635	LmjF.36:644499:-	LmjF.36:644468:-	507.911	8.93803	486.301	32.5626	5.67831	3.85989	1035.71	no	1.81842	31	-0.288663	no
LmjF.30.T1585-snoRNAs	LmjF.30:562504:+	LmjF.30:562075:+	10.3358	6.66408	48.2057	8.452	0.564708	2.38013	73.6576	no	1.81543	429	0.854217	yes
LmjF.25.T2200	LmjF.25:833462:+	LmjF.25:833475:+	398.945	10.7782	270.689	1.2763	5.08561	6.89912	681.689	no	1.81351	13	-0.428017	yes
LmjF.33.T0480	LmjF.33:212103:-	LmjF.33:212096:-	48.1427	6.17741	40.8477	20.4826	2.77544	0.961983	115.65	no	1.81346	7	-0.215006	yes
LmjF.08.T0180	LmjF.08:69160:+	LmjF.08:69175:+	334.63	21.1319	275.761	63.101	3.92267	2.11022	694.624	no	1.81245	15	-0.127094	no
LmjF.36.T0535	LmjF.36:155217:-	LmjF.36:155191:-	189.825	1.474	103.257	3.74545	6.26926	4.45745	298.301	no	1.81181	26	-0.569755	yes
LmjF.36.T0745	LmjF.36:255286:+	LmjF.36:255345:+	243.354	10.2511	317.989	50.5388	4.44083	2.62978	622.133	no	1.81106	59	0.437975	no
LmjF.06.T0062	LmjF.06:28866:-	LmjF.06:28528:-	134.444	30.7354	67.0968	54.9828	2.09353	0.282603	287.259	no	1.81092	338	-0.40952	yes
LmjF.25.T1950	LmjF.25:762199:-	LmjF.25:762160:-	55.7498	1.6528	65.9411	9.97552	4.41903	2.6086	133.319	no	1.81042	39	-0.0394571	no
LmjF.35.T1220	LmjF.35:554521:+	LmjF.35:554577:+	153.064	24.3932	105.92	60.7802	2.60102	0.791321	344.158	no	1.8097	56	-0.120015	no
LmjF.35.T3190	LmjF.35:1314223:-	LmjF.35:1314219:-	156.272	3.33204	130.726	11.7153	5.18207	3.3729	302.046	no	1.80917	4	-0.308225	no
LmjF.30.T3330	LmjF.30:1255791:+	LmjF.30:1255798:+	39.9191	22.7847	13.174	27.8406	0.78274	-1.02485	103.718	yes	1.8076	7	-0.469075	yes
LmjF.31.T1960	LmjF.31:960457:-	LmjF.31:960349:-	304.584	52.9627	284.296	13.4058	2.50154	4.30774	655.249	no	1.80621	108	-0.320659	yes
LmjF.31.T1310	LmjF.31:542818:-	LmjF.31:541875:-	112.189	4.98484	128.693	0.961089	4.24128	6.0473	246.828	no	1.80602	943	0.186908	no
LmjF.23.T0454	LmjF.23:172012:+	LmjF.23:172026:+	26.1665	8.18781	11.8977	14.2494	1.56404	-0.241636	60.5014	yes	1.80567	14	0.0929644	no
LmjF.27.T2080	LmjF.27:890367:-	LmjF.27:890405:-	32.0127	5.26626	39.3396	1.19285	2.39735	4.20132	77.8115	no	1.80397	38	0.121046	no
LmjF.30.T0580	LmjF.30:188931:-	LmjF.30:188923:-	282.856	8.70092	235.818	27.2102	4.87089	3.06949	554.585	no	1.8014	8	-0.361206	yes
LmjF.16.T0110	LmjF.16:32006:-	LmjF.16:32003:-	123.026	27.7695	108.643	6.29805	2.10803	3.90916	265.737	no	1.80113	3	-0.21489	no
LmjF.28.T1092	LmjF.28:404634:+	LmjF.28:404703:+	107.325	6.91906	149.225	2.15394	3.77389	5.57382	265.623	no	1.79993	69	0.530911	yes
LmjF.29.T1040	LmjF.29:403134:+	LmjF.29:403142:+	53.7611	2.78706	60.7987	13.8693	3.854	2.05524	131.216	no	1.79876	8	-0.163889	no
LmjF.05.T0960	LmjF.05:356513:+	LmjF.05:356643:+	296.826	34.3131	158.091	64.6122	3.07619	1.27782	553.843	no	1.79838	130	-0.909639	yes
LmjF.16.T1667	LmjF.16:712692:+	LmjF.16:712631:+	8.49568	4.15844	13.5727	1.2763	0.880337	2.6785	27.5031	no	1.79816	61	-0.667547	yes
LmjF.02.T0670	LmjF.02:333650:+	LmjF.02:333667:+	37.8154	7.36141	28.4865	21.079	2.21481	0.417378	94.7423	no	1.79743	17	-0.324767	no
LmjF.22.T1050	LmjF.22:434479:+	LmjF.22:434450:+	40.0342	11.9886	44.1451	3.11503	1.65958	3.45559	99.2829	no	1.79602	29	0.152632	no
LmjF.33.T2280	LmjF.33:1026993:+	LmjF.33:1026973:+	74.8394	18.9077	98.8127	6.54527	1.92962	3.72558	199.105	no	1.79596	20	0.312304	yes
LmjF.08.T0330	LmjF.08:110509:+	LmjF.08:110527:+	376.974	7.02168	182.798	12.5436	5.55824	3.76244	579.337	no	1.7958	18	-0.604173	yes
LmjF.36.T4980	LmjF.36:1934974:-	LmjF.36:1934959:-	135.253	10.6351	127.219	2.15394	3.54973	5.34531	275.261	no	1.79558	15	-0.109118	no
LmjF.36.T6470	LmjF.36:2504884:-	LmjF.36:2504868:-	197.271	3.22942	170.1	11.6659	5.55087	3.75581	382.266	no	1.79506	16	-0.2001	no
LmjF.35.T0060	LmjF.35:23231:-	LmjF.35:23433:-	133.18	4.05582	208.642	1.2763	4.73008	6.52509	347.154	no	1.79502	202	0.170665	no
LmjF.10.T0520	LmjF.10:274034:-	LmjF.10:274370:-	29.2879	19.7784	31.8796	5.50074	0.543654	2.33852	86.4466	no	1.79486	336	-0.0263926	no
LmjF.12.T0395	LmjF.12:173024:+	LmjF.12:173306:+	42.0182	4.98484	14.1196	6.29805	2.84556	1.05084	67.4207	no	1.79472	282	-0.19238	no
LmjF.34.T2510	LmjF.34:1127703:-	LmjF.34:1127726:-	31.5035	44.359	67.5603	26.5798	-0.480793	1.31376	170.003	yes	1.79456	23	0.123122	no
LmjF.20.T0550	LmjF.20:194919:+	LmjF.20:194927:+	82.3532	1.474	79.869	7.32401	5.07432	3.28024	171.02	no	1.79409	8	-0.288303	no
LmjF.27.T1460	LmjF.27:605714:+	LmjF.27:605658:+	175.658	113.365	202.236	36.9539	0.627318	2.42084	528.213	no	1.79352	56	-0.299785	no
LmjF.30.T3120	LmjF.30:1180733:-	LmjF.30:1176494:-	303.382	9.32208	264.685	30.2232	4.88208	3.08903	607.613	no	1.79305	4239	-0.279265	yes
LmjF.07.T0670	LmjF.07:310273:+	LmjF.07:310031:+	49.42	5.63243	82.0755	2.15394	2.92639	4.71919	139.282	no	1.79281	242	0.241997	no
LmjF.31.T3050	LmjF.31:1432417:-	LmjF.31:1432406:-	116.454	1.85804	48.8021	3.19848	5.36093	3.56827	170.313	no	1.79266	11	-0.211402	no
LmjF.34.T0140	LmjF.34:45890:+	LmjF.34:49360:+	678.195	61.4654	1229.31	31.7344	3.4427	5.23207	2000.71	no	1.78938	3470	0.784474	yes
LmjF.16.T0800	LmjF.16:303183:-	LmjF.16:302291:-	204.954	34.1701	133.959	5.66763	2.5499	4.3392	378.751	no	1.7893	892	0.138149	no
LmjF.31.T0670	LmjF.31:239591:-	LmjF.31:239382:-	54.1856	0.826399	56.6887	5.58419	4.91722	3.13121	117.285	no	1.78601	209	-0.00976723	no
LmjF.26.T0560	LmjF.26:155478:-	LmjF.26:152550:-	114.311	10.6173	117.682	2.46915	3.31119	5.09637	245.08	no	1.78518	2928	-0.102263	no
LmjF.36.T5310	LmjF.36:2057071:-	LmjF.36:2057077:-	121.895	16.7682	130.946	4.53965	2.79006	4.574	274.149	no	1.78395	6	0.0400555	no
LmjF.31.T3105	LmjF.31:1452935:-	LmjF.31:1452887:-	137.521	41.013	60.1992	62.9064	1.7212	-0.0624483	301.639	yes	1.78364	48	-0.153558	no
LmjF.25.T1260	LmjF.25:506936:-	LmjF.25:506932:-	22.0026	1.75542	34.1355	13.4892	3.06145	1.27795	71.3828	no	1.7835	4	0.2828	yes
LmjF.36.T2035	LmjF.36:804333:+	LmjF.36:804882:+	70.6141	3.22942	51.8832	9.74375	4.08171	2.29931	135.47	no	1.7824	549	-0.303291	yes
LmjF.32.T1625	LmjF.32:639320:-	LmjF.32:639307:-	61.7204	6.66408	62.9495	1.2763	3.03275	4.81217	132.61	no	1.77942	13	0.412711	no
LmjF.29.T0190	LmjF.29:65873:-	LmjF.29:65928:-	50.6483	58.9559	90.8396	30.0749	-0.21518	1.56337	230.519	yes	1.77855	55	-0.0099597	no
LmjF.34.T2000	LmjF.34:876941:-	LmjF.34:875470:-	153.613	25.3665	148.412	86.3865	2.55188	0.773815	413.778	no	1.77806	1471	-0.305093	yes
LmjF.36.T4677	LmjF.36:1805590:+	LmjF.36:1806129:+	276.354	28.0688	336.822	9.32964	3.25418	5.0314	650.574	no	1.77722	539	0.250029	no
LmjF.26.T0400	LmjF.26:110870:-	LmjF.26:110332:-	43.2955	4.98484	54.6181	1.19285	2.88778	4.66467	104.091	no	1.7769	538	0.148239	no
LmjF.32.T3500	LmjF.32:1406858:+	LmjF.32:1406994:+	46.7037	6.17741	99.7891	3.43024	2.73257	4.50781	156.1	no	1.77524	136	NA	no
LmjF.15.T0030	LmjF.15:6087:-	LmjF.15:6198:-	60.9663	79.4666	73.7069	27.3925	-0.376907	1.39573	241.532	yes	1.77264	111	-0.21593	yes
LmjF.29.T2295	LmjF.29:1018096:-	LmjF.29:1018092:-	27.9748	7.00381	20.2662	19.0579	1.85604	0.0843923	74.3028	no	1.77165	4	0.0507485	no
LmjF.15.T0320	LmjF.15:122278:+	LmjF.15:123107:+	14.7493	4.15844	0.961089	1.19285	1.61028	-0.161154	21.0616	yes	1.77143	829	0.356388	yes
LmjF.17.T0500	LmjF.17:258463:-	LmjF.17:258457:-	27.8139	9.40682	8.452	0	1.46923	3.24062	45.6727	no	1.77139	6	-0.0345138	no
LmjF.33.T1800	LmjF.33:817989:+	LmjF.33:818603:+	156.689	3.3056	114.273	9.74375	5.19472	3.42349	284.012	no	1.77123	614	-0.401651	yes
LmjF.10.T0230	LmjF.10:107669:+	LmjF.10:107675:+	53.3413	0	84.829	4.39133	5.76398	3.99275	142.562	no	1.77123	6	0.382063	yes
LmjF.27.T2035	LmjF.27:875741:-	LmjF.27:875732:-	182.586	37.9942	200.527	144.864	2.23512	0.466345	565.971	no	1.76878	9	0.428226	yes
LmjF.27.T1607	LmjF.27:659233:+	LmjF.27:659344:+	91.2096	2.40302	79.3283	9.09787	4.76003	2.99186	182.039	no	1.76817	111	0.0824224	no
LmjF.30.T2945	LmjF.30:1112564:-	LmjF.30:1111793:-	34.3574	8.58042	26.5457	1.19285	1.88385	3.65095	70.6764	no	1.76709	771	0.339751	no
LmjF.08.T0780	LmjF.08:352924:+	LmjF.08:352931:+	71.2617	1.85804	81.3802	10.059	4.66013	2.89708	164.559	no	1.76305	7	0.414044	yes
LmjF.36.T3180	LmjF.36:1270521:-	LmjF.36:1263486:-	126.198	14.0255	110.479	2.88327	3.08159	4.84335	253.585	no	1.76176	7035	-0.466395	yes
LmjF.23.T0765	LmjF.23:379823:-	LmjF.23:380138:-	292.774	6.63763	333.692	28.5019	5.26544	3.50395	661.606	no	1.76149	315	0.148813	no
LmjF.15.T0195	LmjF.15:78316:-	LmjF.15:78462:-	39.4185	9.40682	61.4632	3.74545	1.95748	3.71839	114.034	no	1.7609	146	0.278787	yes
LmjF.27.T1895	LmjF.27:819420:-	LmjF.27:819413:-	36.6936	12.9177	38.8915	3.3468	1.4374	3.19806	91.8495	no	1.76065	7	-0.367654	yes
LmjF.25.T0500	LmjF.25:180439:-	LmjF.25:180203:-	496.196	9.86705	351.548	1.2763	5.51578	7.27498	858.886	no	1.7592	236	-0.650234	yes
LmjF.13.T1200	LmjF.13:415339:-	LmjF.13:415330:-	188.313	93.0412	125.739	212.072	1.00941	-0.749489	619.165	yes	1.7589	9	0.351343	yes
LmjF.32.T3512	LmjF.32:1428456:+	LmjF.32:1428442:+	41.5136	3.12679	78.262	1.2763	3.36483	5.12187	124.179	no	1.75703	14	NA	no
LmjF.35.T3165	LmjF.35:1295821:-	LmjF.35:1295959:-	237.186	23.3032	343.673	9.41308	3.29287	5.04876	613.575	no	1.75589	138	0.234606	no
LmjF.10.T0920	LmjF.10:422627:-	LmjF.10:422319:-	319.16	56.3515	312.653	15.6431	2.48089	4.23617	703.807	no	1.75528	308	-0.141045	no
LmjF.23.T0840	LmjF.23:419278:-	LmjF.23:413396:-	464.548	24.1421	490.098	6.86048	4.21075	5.96525	985.649	no	1.75449	5882	-0.219648	no
LmjF.36.T4730	LmjF.36:1833035:+	LmjF.36:1833043:+	53.842	12.5515	43.0511	35.7085	2.01683	0.263064	145.153	no	1.75377	8	0.275772	yes
LmjF.22.T0840	LmjF.22:335126:+	LmjF.22:334913:+	33.9827	5.08746	61.6981	2.23739	2.52273	4.27552	103.006	no	1.75279	213	0.213569	no
LmjF.20.T0630	LmjF.20:223807:+	LmjF.20:223544:+	18.9163	13.4626	19.1568	3.3468	0.461617	2.21324	54.8825	no	1.75163	263	-0.373642	yes
LmjF.18.T0520	LmjF.18:216486:-	LmjF.18:213606:-	299.113	14.5565	301.676	3.66201	4.26992	6.02068	619.007	no	1.75076	2880	-0.122602	no
LmjF.30.T0955	LmjF.30:318731:+	LmjF.30:318613:+	207.102	14.9809	198.401	50.5266	3.70287	1.95228	471.011	no	1.75059	118	0.0514607	no
LmjF.32.T3550	LmjF.32:1467504:+	LmjF.32:1467499:+	13.2838	0.826399	20.4331	8.22023	2.96731	1.21697	42.7636	no	1.75034	5	0.322106	yes
LmjF.19.T1327	LmjF.19:580930:+	LmjF.19:580842:+	14.9102	6.53501	4.39133	7.58981	1.07827	-0.671985	33.4263	yes	1.75025	88	0.131103	no
LmjF.34.T2630	LmjF.34:1205156:+	LmjF.34:1205139:+	22.445	12.6098	32.065	4.70654	0.784634	2.53462	71.8264	no	1.74998	17	0.296629	no
LmjF.28.T0705	LmjF.28:261821:-	LmjF.28:261815:-	73.6468	8.29043	68.5369	28.1064	3.00626	1.25644	178.581	no	1.74982	6	-0.0999307	no
LmjF.13.T0590	LmjF.13:193275:+	LmjF.13:193281:+	168.485	8.37518	443.339	6.31351	4.17616	5.92495	626.512	no	1.74879	6	1.10665	yes
LmjF.07.T1020	LmjF.07:525280:+	LmjF.07:529982:+	81.5035	2.58182	129.434	18.0289	4.52569	2.77706	231.549	no	1.74863	4702	0.247633	no
LmjF.28.T0080	LmjF.28:18203:+	LmjF.28:24912:+	71.9536	43.451	84.9773	14.5986	0.714764	2.46254	214.981	no	1.74777	6709	-0.300405	no
LmjF.31.T1940	LmjF.31:953731:-	LmjF.31:953283:-	16.8887	20.1267	30.6033	10.1238	-0.240017	1.50642	77.7425	yes	1.74644	448	0.0884791	no
LmjF.20.T0955	LmjF.20:387758:+	LmjF.20:387673:+	60.108	1.85804	61.3612	8.78266	4.41826	2.67235	132.11	no	1.74591	85	-0.0210625	no
LmjF.19.T1344	LmjF.19:588174:+	LmjF.19:588176:+	118.894	10.8987	108.408	2.23739	3.33289	5.07874	240.439	no	1.74585	2	-0.262015	no
LmjF.29.T2510	LmjF.29:1087169:+	LmjF.29:1087224:+	302.171	73.325	171.08	140.393	2.02821	0.283368	686.968	no	1.74485	55	-0.0860559	no
LmjF.29.T0500	LmjF.29:182594:-	LmjF.29:182579:-	41.7189	0.929021	53.6879	7.2746	4.46893	2.72446	103.61	no	1.74447	15	0.262649	yes
LmjF.24.T1050	LmjF.24:363526:+	LmjF.24:363062:+	25.1877	8.83541	19.3237	24.5741	1.41283	-0.33152	77.921	yes	1.74435	464	0.183438	no
LmjF.23.T1350	LmjF.23:650886:+	LmjF.23:651018:+	65.169	0.929021	88.5373	7.73813	5.10022	3.35709	162.373	no	1.74312	132	0.138539	no
LmjF.27.T1090	LmjF.27:467216:-	LmjF.27:467369:-	332.658	11.2384	221.869	26.348	4.76888	3.02669	592.114	no	1.74219	153	-0.487882	yes
LmjF.05.T0325	LmjF.05:98723:+	LmjF.05:98967:+	59.2855	7.56666	33.0416	15.1642	2.81501	1.0745	115.058	no	1.74051	244	-0.0851763	no
LmjF.36.T5850	LmjF.36:2245395:-	LmjF.36:2243061:-	1421.76	49.4464	956.321	9.16275	4.8178	6.55764	2436.69	no	1.73984	2334	-0.629682	yes
LmjF.21.T0260	LmjF.21:88948:+	LmjF.21:88958:+	116.295	3.33204	200.984	23.9128	4.75895	3.01928	344.524	no	1.73966	10	0.576279	yes
LmjF.29.T0220	LmjF.29:77922:-	LmjF.29:78100:-	170.629	48.5532	194.112	15.8749	1.79224	3.53135	429.168	no	1.7391	178	-0.0443562	no
LmjF.35.T3820	LmjF.35:1524575:-	LmjF.35:1524385:-	51.9249	23.2535	94.5727	12.1295	1.12575	2.86379	181.881	no	1.73804	190	0.432233	no
LmjF.31.T1340	LmjF.31:582919:-	LmjF.31:583831:-	7.6514	3.33204	22.105	2.46915	0.997888	2.73555	35.5576	no	1.73766	912	0.510377	yes
LmjF.11.T0220	LmjF.11:59343:+	LmjF.11:59368:+	356.197	6.74026	274.994	18.9251	5.5282	3.79198	656.857	no	1.73621	25	-0.0495911	no
LmjF.33.T0010	LmjF.33:4720:-	LmjF.33:4712:-	81.603	4.23462	82.6905	16.6691	3.98004	2.24383	185.197	no	1.7362	8	-0.279243	yes
LmjF.20.T0520	LmjF.20:187901:+	LmjF.20:187877:+	31.093	10.6934	43.2829	3.84436	1.45656	3.19237	88.9137	no	1.73581	24	-0.0717663	no
LmjF.23.T1740	LmjF.23:705976:+	LmjF.23:706018:+	176.439	0.826399	302.764	9.41308	6.60218	4.86648	489.442	no	1.7357	42	0.733597	yes
LmjF.35.T1200	LmjF.35:550882:+	LmjF.35:550890:+	147.044	3.87701	91.0528	9.09787	4.92389	3.18841	251.072	no	1.73548	8	-0.55987	yes
LmjF.10.T0570	LmjF.10:289198:-	LmjF.10:289170:-	73.0576	21.2524	130.559	10.8717	1.73469	3.47011	235.741	no	1.73543	28	-0.134358	no
LmjF.15.T0870	LmjF.15:397170:-	LmjF.15:395812:-	70.3062	51.0852	80.2894	16.836	0.453154	2.18827	218.517	no	1.73512	1358	0.180274	yes
LmjF.27.T1490	LmjF.27:614625:+	LmjF.27:614545:+	118.171	4.80603	118.699	18.4089	4.35933	2.62461	260.084	no	1.73472	80	-0.117806	no
LmjF.27.T1900	LmjF.27:822140:-	LmjF.27:820872:-	166.225	13.3017	180.313	3.66201	3.54753	5.28139	363.502	no	1.73386	1268	-0.0593482	no
LmjF.28.T2090	LmjF.28:818573:-	LmjF.28:817380:-	82.1744	8.00901	95.8305	2.15394	3.2067	4.94023	188.168	no	1.73353	1193	-0.488469	yes
LmjF.21.T0430	LmjF.21:138298:+	LmjF.21:138320:+	657.93	6.17741	346.099	11.567	6.52052	4.78763	1021.77	no	1.73288	22	-0.717964	yes
LmjF.23.T0280	LmjF.23:103531:+	LmjF.23:103540:+	127.246	6.74026	119.209	23.1155	4.05039	2.31751	276.311	no	1.73288	9	-0.0189395	no
LmjF.34.T2180	LmjF.34:966854:-	LmjF.34:966827:-	45.7801	5.91386	69.8132	2.15394	2.75833	4.48879	123.661	no	1.73046	27	0.368625	no
LmjF.08.T1010	LmjF.08:460102:-	LmjF.08:460050:-	271.933	1.6528	315.32	9.19678	6.68489	4.9552	598.103	no	1.72969	52	0.0721644	no
LmjF.34.T3370	LmjF.34:1479803:+	LmjF.34:1479840:+	43.2512	10.8987	72.446	64.4793	1.89491	0.165645	191.075	no	1.72927	37	0.552192	yes
LmjF.14.T0890	LmjF.14:356890:-	LmjF.14:356905:-	58.5407	35.7467	70.4096	12.2964	0.696262	2.42509	176.993	no	1.72883	15	-0.0164595	no
LmjF.34.T4275	LmjF.34:1799911:+	LmjF.34:1799902:+	16.4021	29.4488	59.3741	30.8722	-0.807127	0.921632	136.097	yes	1.72876	9	0.944414	yes
LmjF.33.T0690	LmjF.33:291805:+	LmjF.33:291359:+	291.534	18.9077	211.835	46.9974	3.8772	2.1487	569.273	no	1.7285	446	0.0358394	no
LmjF.30.T1920	LmjF.30:709774:+	LmjF.30:710023:+	20.2208	27.6226	29.2621	11.3198	-0.431678	1.29653	88.4253	yes	1.72821	249	-0.0187328	no
LmjF.32.T1140	LmjF.32:447552:+	LmjF.32:447397:+	56.0841	26.322	96.4269	13.0751	1.06303	2.79118	191.908	no	1.72815	155	0.10125	no
LmjF.33.T0580	LmjF.33:255159:-	LmjF.33:255065:-	55.8967	13.7441	74.9029	4.93831	1.94821	3.67603	149.482	no	1.72782	94	-0.104087	no
LmjF.35.T4030	LmjF.35:1608813:+	LmjF.35:1608822:+	96.4004	3.61346	70.4436	10.2073	4.40001	2.67237	180.665	no	1.72764	9	-0.556727	yes
LmjF.31.T1190	LmjF.31:463972:-	LmjF.31:463948:-	199.393	9.96967	225.753	40.0998	4.19124	2.46392	475.216	no	1.72732	24	-0.0409837	no
LmjF.36.T1810	LmjF.36:718329:-	LmjF.36:718321:-	312.436	6.84288	355.685	28.5513	5.32064	3.59336	703.516	no	1.72729	8	0.0590841	no
LmjF.17.T0990	LmjF.17:471294:+	LmjF.17:471299:+	21.8821	0.826399	36.9013	9.01443	3.64715	1.92017	68.6243	no	1.72698	5	0.297116	no
LmjF.18.T1280	LmjF.18:541628:+	LmjF.18:541635:+	96.2706	2.58182	131.066	15.0807	4.76324	3.03786	244.999	no	1.72538	7	NA	no
LmjF.36.T1050	LmjF.36:408199:+	LmjF.36:408242:+	35.4567	6.19528	50.3783	32.5286	2.34106	0.615767	124.559	no	1.72529	43	0.334	yes
LmjF.25.T0170	LmjF.25:52375:-	LmjF.25:52388:-	194.294	22.6821	221.69	7.1757	3.04378	4.76755	445.841	no	1.72377	13	-0.251631	no
LmjF.20.T0920	LmjF.20:372057:+	LmjF.20:371952:+	129.659	31.0876	61.7598	49.8807	2.02571	0.302723	272.387	no	1.72299	105	-0.778326	yes
LmjF.29.T1910	LmjF.29:839972:-	LmjF.29:840049:-	69.577	7.38785	124.283	3.51369	3.07283	4.79474	204.762	no	1.72191	77	0.00617666	no
LmjF.27.T1045	LmjF.27:446600:-	LmjF.27:446787:-	115.331	27.5822	69.3651	56.0273	2.02504	0.303207	268.305	no	1.72184	187	-0.183516	no
LmjF.10.T1270	LmjF.10:547913:+	LmjF.10:547921:+	349.676	8.57186	199.881	17.0863	5.1952	3.47337	575.216	no	1.72183	8	-0.557049	yes
LmjF.25.T1700	LmjF.25:688230:-	LmjF.25:684311:-	105.177	7.66928	147.201	38.8729	3.61441	1.89407	298.92	no	1.72034	3919	0.109649	no
LmjF.26.T1338	LmjF.26:455140:+	LmjF.26:455159:+	447.66	1.75542	518.174	9.49653	7.34721	5.62823	977.086	no	1.71897	19	-0.0361496	no
LmjF.36.T6620	LmjF.36:2563302:-	LmjF.36:2563317:-	83.388	86.8405	154.03	48.0203	-0.057849	1.6611	372.279	yes	1.71895	15	-0.0388421	no
LmjF.30.T0350	LmjF.30:114208:-	LmjF.30:114200:-	250.548	15.2624	193.599	40.4027	3.95122	2.2327	499.811	no	1.71852	8	-0.180636	no
LmjF.23.T0120	LmjF.23:27770:+	LmjF.23:36833:+	71.3962	5.91386	107.459	2.15394	3.38835	5.10385	186.923	no	1.7155	9063	0.0626678	no
LmjF.18.T0390	LmjF.18:163434:-	LmjF.18:163712:-	4.98484	6.01648	14.1011	4.39133	-0.229435	1.48594	29.4937	yes	1.71537	278	-0.011682	no
LmjF.13.T1190	LmjF.13:412713:-	LmjF.13:412705:-	333.909	15.1916	198.642	30.6898	4.37045	2.65532	578.432	no	1.71512	8	-0.710106	yes
LmjF.18.T1200	LmjF.18:507778:+	LmjF.18:507793:+	115.41	7.28523	108.34	24.5401	3.81253	2.09799	255.575	no	1.71454	15	0.296212	yes
LmjF.30.T3130	LmjF.30:1185586:-	LmjF.30:1185606:-	228.911	86.5474	168.722	18.6933	1.39294	3.10739	502.874	no	1.71445	20	-0.907666	yes
LmjF.28.T2920	LmjF.28:1112404:-	LmjF.28:1112356:-	172.137	11.1358	165.23	2.5526	3.83457	5.54816	351.055	no	1.71359	48	-0.117761	no
LmjF.34.T0520	LmjF.34:210540:+	LmjF.34:210478:+	21.4133	22.2716	24.0272	6.94393	-0.0542131	1.65557	74.656	yes	1.70978	62	0.0348766	no
LmjF.27.T1480	LmjF.27:608240:+	LmjF.27:613553:+	133.864	6.25359	215.017	2.5526	4.21666	5.92613	357.687	no	1.70946	5313	0.326529	no
LmjF.14.T1310	LmjF.14:551494:+	LmjF.14:551521:+	58.6255	1.75542	72.6161	10.1238	4.43558	2.72637	143.121	no	1.70922	27	0.0258225	no
LmjF.34.T3220	LmjF.34:1426153:+	LmjF.34:1426062:+	69.1129	10.7961	83.3857	3.3468	2.57137	4.27897	166.642	no	1.7076	91	0.838375	yes
LmjF.20.T0240	LmjF.20:79886:-	LmjF.20:79865:-	576.941	9.6035	523.335	30.4087	5.76831	4.06125	1140.29	no	1.70706	21	-0.172843	no
LmjF.26.T0270	LmjF.26:71894:-	LmjF.26:71950:-	98.3743	6.66408	81.5471	19.7687	3.69669	1.99081	206.354	no	1.70588	56	-0.141306	no
LmjF.32.T3720	LmjF.32:1511711:+	LmjF.32:1511737:+	50.2728	1.474	65.1715	9.41308	4.37328	2.66781	126.331	no	1.70547	26	0.234077	no
LmjF.34.T0655	LmjF.34:285090:+	LmjF.34:285093:+	64.0877	10.7199	58.96	34.2004	2.47342	0.768408	167.968	no	1.70502	3	0.429788	yes
LmjF.30.T0900	LmjF.30:291037:+	LmjF.30:295712:+	152.413	12.6277	205.23	4.6231	3.49281	5.19675	374.894	no	1.70394	4675	0.124543	no
LmjF.12.T0220	LmjF.12:74477:+	LmjF.12:74534:+	100.957	18.3309	75.0327	45.9529	2.39898	0.695406	240.273	no	1.70358	57	-0.0486959	no
LmjF.32.T0910	LmjF.32:336462:+	LmjF.32:336469:+	153.008	10.8987	205.314	50.8881	3.69413	1.99137	420.108	no	1.70276	7	0.236282	yes
LmjF.29.T2675	LmjF.29:1149807:+	LmjF.29:1149798:+	40.7276	9.68825	48.3355	2.88327	1.96498	3.66728	101.635	no	1.7023	9	0.234745	no
LmjF.14.T0403	LmjF.14:133656:+	LmjF.14:133512:+	18.5501	16.6656	14.1196	3.19848	0.146232	1.84848	52.5338	no	1.70225	144	-0.364058	yes
LmjF.23.T0630	LmjF.23:305434:-	LmjF.23:305629:-	23.1244	42.5577	78.3485	43.0388	-0.852432	0.849428	187.069	yes	1.70186	195	0.102943	no
LmjF.15.T1050	LmjF.15:456909:-	LmjF.15:456894:-	33.5629	0	91.8564	7.73813	5.11115	3.4096	133.157	no	1.70155	15	NA	no
LmjF.26.T1000	LmjF.26:305082:-	LmjF.26:305062:-	89.2046	2.58182	136.391	16.7371	4.65444	2.95344	244.914	no	1.70099	20	0.163983	no
LmjF.19.T0172	LmjF.19:41852:-	LmjF.19:41849:-	156.655	21.226	98.4326	44.5592	2.82646	1.12598	320.873	no	1.70048	3	-0.654967	yes
LmjF.20.T0380	LmjF.20:146648:+	LmjF.20:148941:+	192.872	2.68444	176.858	9.97552	5.71752	4.01837	382.391	no	1.69915	2293	0.133469	no
LmjF.17.T1160	LmjF.17:566729:+	LmjF.17:566687:+	65.169	5.91386	70.8082	23.3472	3.25859	1.56039	165.238	no	1.6982	42	-0.186692	no
LmjF.04.T1060	LmjF.04:402197:-	LmjF.04:402194:-	57.415	3.12679	99.409	22.0061	3.82325	2.1258	181.957	no	1.69744	3	0.485528	yes
LmjF.27.T0070	LmjF.27:19343:-	LmjF.27:19419:-	250.017	5.52981	252.037	20.3311	5.2646	3.56831	527.914	no	1.69628	76	-0.282509	no
LmjF.29.T0520	LmjF.29:188036:-	LmjF.29:187935:-	75.3494	39.6416	38.3445	66.8496	0.90966	-0.786177	220.185	yes	1.69584	101	0.109645	no
LmjF.36.T5530	LmjF.36:2143088:-	LmjF.36:2143074:-	74.0449	10.7199	66.1512	2.23739	2.67879	4.37451	153.153	no	1.69571	14	0.27687	no
LmjF.35.T3550	LmjF.35:1440678:-	LmjF.35:1440650:-	149.53	12.2879	262.478	74.3374	3.50186	1.80625	498.634	no	1.69562	28	0.150823	no
LmjF.20.T0375	LmjF.20:145587:+	LmjF.20:140818:+	31.3511	4.42199	13.174	6.69359	2.57692	0.881517	55.6407	no	1.69541	4769	0.244419	yes
LmjF.27.T0230	LmjF.27:54413:-	LmjF.27:54384:-	258.453	14.2043	216.658	40.3007	4.09292	2.39783	529.616	no	1.69509	29	-0.0743074	no
LmjF.34.T1140	LmjF.34:515380:-	LmjF.34:515345:-	18.568	3.22942	15.4763	10.5225	2.20996	0.515936	47.7961	no	1.69403	35	0.162791	no
LmjF.32.T2750	LmjF.32:1080028:-	LmjF.32:1080479:-	43.1081	31.6147	117.32	26.0482	0.435522	2.1291	218.091	no	1.69358	451	0.160667	no
LmjF.31.T1180	LmjF.31:462346:-	LmjF.31:462876:-	178.332	45.2561	149.685	11.0201	1.95491	3.64802	384.293	no	1.69311	530	-0.405286	yes
LmjF.10.T1300	LmjF.10:556056:+	LmjF.10:555968:+	186.775	299.911	295.974	146.218	-0.680332	1.01239	928.878	yes	1.69272	88	-0.285649	no
LmjF.24.T1180	LmjF.24:428704:+	LmjF.24:428732:+	243.955	9.32208	224.857	29.7628	4.56871	2.87615	507.897	no	1.69256	28	-0.114252	no
LmjF.33.T3140	LmjF.33:1539270:+	LmjF.33:1539186:+	71.4584	7.02168	67.3285	23.4461	3.17518	1.48288	169.255	no	1.69229	84	-0.00504448	no
LmjF.36.T1470	LmjF.36:555455:-	LmjF.36:555460:-	18.6263	5.70861	43.0696	3.66201	1.5487	3.24076	71.0665	no	1.69206	5	0.194814	no
LmjF.04.T0280	LmjF.04:91280:+	LmjF.04:91271:+	213.969	23.5349	219.032	6.77704	3.13122	4.82235	463.312	no	1.69113	9	-0.0480461	no
LmjF.24.T0230	LmjF.24:50710:+	LmjF.24:50668:+	8.31687	6.84288	12.627	2.5526	0.248463	1.93952	30.3394	no	1.69106	42	0.360895	yes
LmjF.08.T0440	LmjF.08:177441:+	LmjF.08:177446:+	117.541	1.75542	115.482	7.73813	5.42697	3.73664	242.516	no	1.69033	5	-0.101583	no
LmjF.30.T1840	LmjF.30:682862:+	LmjF.30:682648:+	53.9042	7.00381	73.9387	2.38571	2.77816	4.46818	137.232	no	1.69002	214	0.00979953	no
LmjF.28.T0554	LmjF.28:195367:-	LmjF.28:195318:-	34.7469	33.0444	2.38571	0	0.0704022	1.75946	70.177	no	1.68905	49	0.516341	yes
LmjF.22.T1350	LmjF.22:569199:-	LmjF.22:569186:-	77.9258	22.3245	104.032	8.63435	1.75865	3.4465	212.917	no	1.68785	13	0.0602164	no
LmjF.28.T2210	LmjF.28:856908:+	LmjF.28:856897:+	151.095	10.6173	216.436	4.15957	3.71063	5.3972	382.308	no	1.68656	11	0.317701	yes
LmjF.13.T1480	LmjF.13:541244:-	LmjF.13:541381:-	540.719	22.4007	630.124	86.7357	4.53292	2.84669	1279.98	no	1.68623	137	0.00237451	no
LmjF.30.T0540	LmjF.30:177513:-	LmjF.30:177604:-	239.865	38.8292	323.827	15.708	2.59633	4.28106	618.23	no	1.68473	91	0.332236	yes
LmjF.14.T0860	LmjF.14:344796:-	LmjF.14:344787:-	1830.02	19.3096	2196.77	77.3567	6.49434	4.80984	4123.45	no	1.6845	9	0.0752684	no
LmjF.31.T2400	LmjF.31:1194158:-	LmjF.31:1190646:-	98.791	12.2701	104.048	3.3468	2.91073	4.59495	218.455	no	1.68421	3512	-0.0115625	no
LmjF.34.T1690	LmjF.34:759125:-	LmjF.34:759112:-	111.011	18.3184	116.078	63.8828	2.53559	0.851563	309.29	no	1.68402	13	0.546231	no
LmjF.10.T0147	LmjF.10:61512:+	LmjF.10:61517:+	24.2501	8.21425	10.059	11.9657	1.45435	-0.229482	54.489	yes	1.68383	5	0.627126	yes
LmjF.28.T0895	LmjF.28:325513:+	LmjF.28:325680:+	88.0299	39.3516	213.052	29.1972	1.14167	2.82547	369.631	no	1.68381	167	0.277611	yes
LmjF.34.T0830	LmjF.34:370465:+	LmjF.34:370470:+	112.968	14.6731	106.436	46.435	2.86227	1.17946	280.513	no	1.68281	5	0.0513301	no
LmjF.36.T3630	LmjF.36:1406243:-	LmjF.36:1406272:-	32.057	20.4081	45.9157	8.46745	0.626799	2.30902	106.848	no	1.68223	29	0.0656988	no
LmjF.14.T0650	LmjF.14:236977:-	LmjF.14:236966:-	1952.99	4.23462	2305.12	18.8076	8.54412	6.86327	4281.16	no	1.68085	11	0.0871034	no
LmjF.28.T2385	LmjF.28:924549:+	LmjF.28:924554:+	59.2202	4.05582	41.5122	10.439	3.57423	1.89391	115.227	no	1.68032	5	-0.243781	no
LmjF.35.T0670	LmjF.35:311642:+	LmjF.35:311840:+	22.1192	4.43986	16.7371	12.3612	2.08745	0.408718	55.6574	no	1.67873	198	-0.128937	no
LmjF.30.T0400	LmjF.30:135085:-	LmjF.30:134685:-	56.3336	23.6873	71.2686	98.4788	1.21561	-0.46102	249.768	yes	1.67663	400	0.365694	yes
LmjF.27.T0245	LmjF.27:60654:-	LmjF.27:60643:-	87.3062	10.4968	131.304	4.39133	2.94129	4.61707	233.498	no	1.67579	11	-0.213616	no
LmjF.32.T2800	LmjF.32:1104173:-	LmjF.32:1103872:-	48.875	6.19528	68.8366	2.15394	2.79319	4.46876	126.061	no	1.67556	301	0.0418535	no
LmjF.29.T0540	LmjF.29:201014:-	LmjF.29:201194:-	149.685	3.77439	96.5753	8.86611	4.98008	3.30596	258.901	no	1.67411	180	-0.742422	yes
LmjF.28.T1970	LmjF.28:767508:-	LmjF.28:765557:-	155.711	39.2257	157.077	11.7153	1.96192	3.63599	363.729	no	1.67407	1951	-0.334856	yes
LmjF.30.T2670	LmjF.30:1031182:-	LmjF.30:1031269:-	183.685	4.60079	330.842	2.15394	5.04329	6.7172	521.282	no	1.67391	87	0.623249	yes
LmjF.21.T1060	LmjF.21:439126:+	LmjF.21:439134:+	6767.06	12.1674	5344.57	32.1639	9.00562	7.33258	12156	no	1.67304	8	-0.466819	yes
LmjF.23.T0890	LmjF.23:439947:-	LmjF.23:440055:-	193.48	18.2865	272.482	7.50636	3.33395	5.00676	491.754	no	1.67281	108	-0.133464	no
LmjF.21.T0865	LmjF.21:337576:+	LmjF.21:337691:+	17.3397	20.2293	39.3056	13.6375	-0.211093	1.46131	90.5121	yes	1.6724	115	0.297547	yes
LmjF.26.T1990	LmjF.26:787521:+	LmjF.26:787532:+	178.275	16.6656	209.269	65.0386	3.34316	1.67086	469.248	no	1.6723	11	0.266185	no
LmjF.27.T1880	LmjF.27:811008:-	LmjF.27:810971:-	40.7548	0.929021	81.7943	11.1684	4.436	2.7664	134.647	no	1.66961	37	0.418402	yes
LmjF.32.T2170	LmjF.32:849958:-	LmjF.32:849690:-	14.0076	17.0497	37.7018	13.6375	-0.266277	1.40273	82.3965	yes	1.669	268	0.651494	yes
LmjF.02.T0250	LmjF.02:126639:-	LmjF.02:126616:-	86.8638	27.122	107.166	9.89207	1.64357	3.31189	231.044	no	1.66832	23	0.131579	no
LmjF.35.T2810	LmjF.35:1158390:-	LmjF.35:1158376:-	240.156	15.1419	326.065	5.8994	3.90109	5.56696	587.262	no	1.66587	14	0.109257	no
LmjF.08.T0730	LmjF.08:321729:+	LmjF.08:321777:+	121.654	18.858	316.729	15.229	2.62681	4.29115	472.47	no	1.66434	48	0.0849019	no
LmjF.06.T0960	LmjF.06:407436:+	LmjF.06:408493:+	155.174	2.58182	160.112	10.7048	5.44631	3.78289	328.572	no	1.66343	1057	0.025594	no
LmjF.32.T3640	LmjF.32:1485758:+	LmjF.32:1485695:+	75.6394	60.8372	159.877	39.9855	0.30961	1.97277	336.339	no	1.66316	63	0.26703	yes
LmjF.30.T1430	LmjF.30:502811:+	LmjF.30:502815:+	144.573	18.7732	138.798	59.1052	2.88013	1.21778	361.25	no	1.66234	4	0.0446628	no
LmjF.18.T0440	LmjF.18:190845:-	LmjF.18:190829:-	131.517	5.08746	149.571	20.8781	4.44419	2.78288	307.053	no	1.66131	16	-0.0437384	no
LmjF.31.T2970	LmjF.31:1401935:-	LmjF.31:1401917:-	198.356	19.9129	168.428	4.6231	3.25288	4.91316	391.32	no	1.66028	18	-0.283933	no
LmjF.29.T0950	LmjF.29:362441:+	LmjF.29:362479:+	112.106	3.95319	148.854	19.7193	4.51317	2.85451	284.632	no	1.65866	38	0.443135	yes
LmjF.31.T2720	LmjF.31:1317771:-	LmjF.31:1318053:-	38.5159	45.323	55.5792	20.0345	-0.229296	1.42751	159.453	yes	1.65681	282	0.10465	no
LmjF.34.T3550	LmjF.34:1543819:+	LmjF.34:1543790:+	34.3489	44.7749	52.5136	20.9956	-0.372892	1.28269	152.633	yes	1.65559	29	-0.178377	no
LmjF.34.T1175	LmjF.34:533205:-	LmjF.34:533199:-	178.257	58.7545	96.5783	101.449	1.58491	-0.0702694	435.038	yes	1.65518	6	-0.0306151	no
LmjF.28.T0920	LmjF.28:339796:+	LmjF.28:339800:+	169.07	4.33724	209.161	19.7687	4.99389	3.33902	402.337	no	1.65488	4	0.168041	no
LmjF.36.T0700	LmjF.36:204531:+	LmjF.36:204482:+	155.244	5.81124	157.343	1.19285	4.51974	6.1741	319.592	no	1.65436	49	0.0914584	no
LmjF.04.T0980	LmjF.04:383061:-	LmjF.04:382812:-	59.193	8.5983	45.6717	22.4202	2.64875	0.994796	135.883	no	1.65395	249	0.115302	no
LmjF.17.T0910	LmjF.17:428024:+	LmjF.17:428040:+	354.662	12.4932	284.25	33.0292	4.7202	3.06738	684.434	no	1.65282	16	-0.101348	no
LmjF.32.T2400	LmjF.32:937599:-	LmjF.32:937552:-	178.078	6.01648	161.271	18.9899	4.6737	3.02106	364.355	no	1.65264	47	-0.276415	yes
LmjF.35.T2030	LmjF.35:812864:+	LmjF.35:813238:+	54.2968	6.28003	53.3418	1.2763	2.92518	4.5773	115.195	no	1.65212	374	-0.10597	no
LmjF.28.T1470	LmjF.28:554220:+	LmjF.28:556313:+	133.473	41.2501	138.903	12.9916	1.6703	3.32179	326.618	no	1.6515	2093	0.0938317	no
LmjF.14.T1020	LmjF.14:419059:-	LmjF.14:419052:-	279.48	52.4216	182.192	108.597	2.39241	0.741155	622.691	no	1.65125	7	-0.271928	yes
LmjF.17.T0470	LmjF.17:237593:-	LmjF.17:237589:-	24.6428	4.43986	7.09225	4.39133	2.23691	0.585899	40.5662	no	1.65101	4	-0.225287	no
LmjF.16.T0350	LmjF.16:124266:-	LmjF.16:124263:-	81.9466	5.73505	120.967	2.15394	3.62242	5.27319	210.803	no	1.65077	3	0.457443	yes
LmjF.32.T2280	LmjF.32:897511:-	LmjF.32:897637:-	193.722	14.8783	188.911	47.6247	3.61629	1.96556	445.136	no	1.65073	126	0.129171	no
LmjF.32.T2030	LmjF.32:795168:-	LmjF.32:795228:-	86.8281	21.8643	139.728	10.6894	1.94159	3.58964	259.11	no	1.64805	60	0.152224	no
LmjF.17.T0170	LmjF.17:122937:-	LmjF.17:122843:-	47.0559	13.2838	46.5494	3.51369	1.75033	3.39705	110.403	no	1.64672	94	0.00237901	no
LmjF.25.T1760	LmjF.25:707561:-	LmjF.25:707698:-	71.2843	61.7694	94.0752	25.4209	0.20362	1.84739	252.55	no	1.64377	137	-0.125621	no
LmjF.34.T1000	LmjF.34:444587:+	LmjF.34:444728:+	21.4312	19.9215	45.5697	12.9082	0.100523	1.74346	99.8306	no	1.64293	141	0.174675	no
LmjF.36.T6240	LmjF.36:2400507:-	LmjF.36:2400991:-	39.3073	13.0965	46.3516	4.30789	1.51571	3.1572	103.063	no	1.6415	484	0.041039	no
LmjF.25.T1450	LmjF.25:581053:-	LmjF.25:581103:-	87.8247	40.1601	41.0486	59.7697	1.10971	-0.531292	228.803	yes	1.64101	50	0.0414602	no
LmjF.16.T0970	LmjF.16:350129:+	LmjF.16:350151:+	130.994	3.51084	143.047	14.3514	4.87094	3.2301	291.904	no	1.64083	22	-0.0565589	no
LmjF.15.T0490	LmjF.15:205820:+	LmjF.15:205835:+	33.7682	7.18261	28.0044	20.2848	2.08713	0.446446	89.24	no	1.64069	15	0.121853	no
LmjF.32.T3460	LmjF.32:1393181:+	LmjF.32:1393195:+	191.899	5.06102	164.849	15.2445	4.99214	3.35185	377.054	no	1.64029	14	-0.320784	yes
LmjF.36.T2428	LmjF.36:988816:+	LmjF.36:988684:+	43.5046	6.66408	45.9466	24.1909	2.53777	0.89812	120.306	no	1.63965	132	0.285627	no
LmjF.17.T0477	LmjF.17:240395:-	LmjF.17:240588:-	49.2948	10.3094	34.7814	24.0457	2.15289	0.514646	118.431	no	1.63824	193	-0.408374	no
LmjF.28.T1100	LmjF.28:408686:+	LmjF.28:408596:+	50.1562	13.4626	60.913	4.6231	1.82258	3.46081	129.155	no	1.63823	90	-0.0536575	no
LmjF.28.T1578	LmjF.28:594908:+	LmjF.28:594917:+	17.0178	5.36888	12.7413	14.1196	1.50031	-0.137903	49.2476	yes	1.63821	9	0.0731815	no
LmjF.11.T0585	LmjF.11:206840:+	LmjF.11:206769:+	65.2577	23.5792	192.177	22.0246	1.43065	3.06867	303.039	no	1.63803	71	-0.223315	yes
LmjF.35.T3425	LmjF.35:1394598:-	LmjF.35:1394435:-	62.7481	3.61346	61.1293	12.9916	3.78846	2.15071	140.483	no	1.63775	163	0.168764	no
LmjF.33.T0535	LmjF.33:232138:-	LmjF.33:232096:-	130.036	15.9597	201.287	7.42292	2.94978	4.58594	354.706	no	1.63617	42	0.112962	no
LmjF.07.T0980	LmjF.07:516192:+	LmjF.07:516206:+	288.393	5.08746	374.462	23.5482	5.57105	3.93498	691.491	no	1.63607	14	0.180422	no
LmjF.35.T0300	LmjF.35:80774:+	LmjF.35:80823:+	179.924	19.7341	142.534	50.0753	3.12531	1.4907	392.268	no	1.63461	49	-0.231947	no
LmjF.22.T1630	LmjF.22:673205:+	LmjF.22:673231:+	252.627	0.929021	227.351	4.39133	7.0387	5.40447	485.299	no	1.63423	26	-0.507113	yes
LmjF.28.T0260	LmjF.28:83890:+	LmjF.28:83728:+	45.9713	8.4195	24.3269	14.7655	2.31806	0.6839	93.4833	no	1.63416	162	0.161296	no
LmjF.12.T1250	LmjF.12:636763:+	LmjF.12:636303:+	2.40302	5.19008	7.09225	3.74545	-0.863144	0.769995	18.4308	yes	1.63314	460	-0.142495	no
LmjF.17.T0440	LmjF.17:216441:-	LmjF.17:216469:-	81.8968	10.4299	168.663	6.54527	2.8585	4.49095	267.535	no	1.63245	28	0.304606	yes
LmjF.14.T0165	LmjF.14:40655:+	LmjF.14:41108:+	122.383	2.40302	48.1223	3.19848	5.18018	3.54844	176.106	no	1.63174	453	-0.483765	yes
LmjF.34.T3430	LmjF.34:1503600:+	LmjF.34:1503533:+	196.044	26.5591	152.077	65.3043	2.83791	1.20708	439.984	no	1.63083	67	-0.154204	no
LmjF.31.T1437	LmjF.31:664175:-	LmjF.31:663499:-	319.953	39.9541	568.87	22.5036	2.97028	4.59968	951.281	no	1.6294	676	0.637144	yes
LmjF.27.T0100	LmjF.27:27638:-	LmjF.27:27589:-	205.942	18.4653	246.702	71.0554	3.41024	1.78143	542.165	no	1.62882	49	0.31421	no
LmjF.34.T1830	LmjF.34:811922:-	LmjF.34:811909:-	94.0993	15.8571	79.0934	42.9027	2.49608	0.867372	231.953	no	1.62871	13	NA	no
LmjF.05.T0580	LmjF.05:187604:+	LmjF.05:189402:+	128.785	12.7389	128.375	3.43024	3.23979	4.86802	273.328	no	1.62824	1798	-0.153379	no
LmjF.33.T0415	LmjF.33:192978:-	LmjF.33:192936:-	207.706	10.7961	193.283	2.5526	4.1451	5.77314	414.338	no	1.62805	42	-0.0151687	no
LmjF.28.T2430	LmjF.28:943637:+	LmjF.28:943645:+	586.544	11.0775	448.732	27.5594	5.6043	3.97703	1073.91	no	1.62728	8	-0.477429	yes
LmjF.22.T1305	LmjF.22:539708:-	LmjF.22:537632:-	90.5037	1.474	84.3809	6.13116	5.20892	3.5817	182.49	no	1.62721	2076	0.195947	no
LmjF.19.T1310	LmjF.19:561686:+	LmjF.19:561474:+	20.4314	3.51084	18.3441	11.567	2.24826	0.622248	53.8534	no	1.62601	212	0.0781492	no
LmjF.21.T0910	LmjF.21:382224:+	LmjF.21:382333:+	47.5215	75.5142	119.017	60.3197	-0.657102	0.968817	302.373	yes	1.62592	109	0.101641	no
LmjF.36.T2280	LmjF.36:908573:+	LmjF.36:908562:+	40.7051	4.26106	39.4694	14.7469	2.9868	1.36176	99.1825	no	1.62504	11	0.030711	no
LmjF.33.T0420	LmjF.33:196394:-	LmjF.33:196552:-	216.088	109.421	145.822	23.2144	0.975268	2.60014	494.545	no	1.62487	158	-0.908232	yes
LmjF.15.T0530	LmjF.15:219159:+	LmjF.15:218691:+	6.84288	4.33724	0.961089	3.11503	0.555289	-1.06925	15.2562	yes	1.62454	468	-0.011785	no
LmjF.34.T1310	LmjF.34:589792:-	LmjF.34:589784:-	91.2454	11.8277	104.218	44.0956	2.84621	1.22232	251.386	no	1.6239	8	0.331265	no
LmjF.16.T1140	LmjF.16:458236:-	LmjF.16:458335:-	29.5693	17.2549	12.3798	23.613	0.743799	-0.879366	82.817	yes	1.62317	99	-0.150904	no
LmjF.30.T2890	LmjF.30:1096541:-	LmjF.30:1096536:-	127.266	3.77439	140.702	15.229	4.74768	3.12621	286.972	no	1.62147	5	-0.0368913	no
LmjF.26.T1350	LmjF.26:459614:+	LmjF.26:459765:+	114.71	2.58182	71.4387	5.8994	5.01368	3.39222	194.63	no	1.62146	151	-0.591967	yes
LmjF.10.T0937.7	LmjF.10:434154:-	LmjF.10:434194:-	7.22692	15.0307	32.6955	20.3497	-0.962411	0.658339	75.3028	yes	1.62075	40	0.254537	no
LmjF.14.T1230	LmjF.14:527951:+	LmjF.14:527968:+	65.0485	1.474	79.6681	8.2851	4.73861	3.11901	154.476	no	1.6196	17	0.192232	no
LmjF.36.T0650	LmjF.36:183591:+	LmjF.36:183603:+	233.402	17.2992	217.845	51.4877	3.67913	2.05986	520.034	no	1.61927	12	0.0433563	no
LmjF.17.T0980	LmjF.17:466722:+	LmjF.17:466745:+	88.4552	20.0155	49.5315	35.4644	2.08971	0.470694	193.467	no	1.61902	23	-0.499435	no
LmjF.17.T0115	LmjF.17:98554:-	LmjF.17:98540:-	38.6099	5.88742	27.4419	14.1845	2.52383	0.905421	86.1238	no	1.61841	14	-0.0955328	no
LmjF.32.T2220	LmjF.32:866761:-	LmjF.32:866487:-	67.0504	13.36	126.106	7.73813	2.24455	3.86257	214.255	no	1.61802	274	0.23451	yes
LmjF.21.T0790	LmjF.21:252331:+	LmjF.21:252384:+	104.238	1.474	73.741	4.39133	5.41068	3.79319	183.845	no	1.61749	53	-0.177236	no
LmjF.06.T0380	LmjF.06:130468:+	LmjF.06:130479:+	100.089	20.426	70.3787	45.4183	2.2382	0.620801	236.312	no	1.61739	11	-0.060367	no
LmjF.28.T1440	LmjF.28:544322:+	LmjF.28:544329:+	142.879	8.93803	144.88	29.9111	3.85575	2.23858	326.608	no	1.61717	7	-0.311299	yes
LmjF.11.T0480	LmjF.11:165110:+	LmjF.11:165096:+	210.034	35.3945	168.595	8.5509	2.53568	4.15031	422.574	no	1.61463	14	-0.601884	yes
LmjF.28.T2127	LmjF.28:832154:+	LmjF.28:832139:+	193.815	36.4526	203.03	11.8142	2.37897	3.99296	445.113	no	1.61399	15	-0.167167	no
LmjF.04.T0945	LmjF.04:371126:-	LmjF.04:371104:-	151.623	4.70341	107.002	11.3507	4.742	3.12839	274.679	no	1.61361	22	-0.291424	no
LmjF.20.T0650	LmjF.20:234175:+	LmjF.20:234169:+	82.4962	121.066	79.8567	37.6492	-0.547875	1.06493	321.068	yes	1.6128	6	-0.886408	yes
LmjF.17.T0185	LmjF.17:73490:-	LmjF.17:73237:-	90.9336	17.5363	104.882	5.98284	2.31024	3.9225	219.335	no	1.61226	253	-0.390683	no
LmjF.26.T0930	LmjF.26:272315:-	LmjF.26:272297:-	198.376	1.85804	329.696	13.4706	6.12432	4.51431	543.4	no	1.61001	18	0.377471	yes
LmjF.19.T0165	LmjF.19:35615:-	LmjF.19:35595:-	15.8571	8.49568	3.19848	6.21461	0.828013	-0.781054	33.7658	yes	1.60907	20	-0.482314	yes
LmjF.35.T3010	LmjF.35:1232891:-	LmjF.35:1232799:-	399.594	9.32208	300.981	22.7354	5.27834	3.66934	732.632	no	1.60899	92	-0.572993	yes
LmjF.26.T1480	LmjF.26:528874:+	LmjF.26:529131:+	48.1901	7.38785	34.321	17.3644	2.552	0.943614	107.263	no	1.60838	257	0.148087	no
LmjF.28.T2890	LmjF.28:1101093:-	LmjF.28:1101069:-	309.007	1.85804	301.67	7.50636	6.76113	5.15306	620.041	no	1.60807	24	-0.141602	no
LmjF.14.T0670	LmjF.14:245453:-	LmjF.14:245427:-	723.621	29.4807	495.797	62.6746	4.57126	2.96387	1311.57	no	1.60739	26	-0.427679	yes
LmjF.04.T0420	LmjF.04:147729:-	LmjF.04:147725:-	252.499	3.40822	278.431	13.8044	5.84564	4.23839	548.143	no	1.60725	4	-0.0621613	no
LmjF.36.T1825	LmjF.36:726426:-	LmjF.36:726361:-	107.383	1.474	125.847	7.82157	5.45315	3.84591	242.525	no	1.60725	65	0.210512	no
LmjF.29.T0150	LmjF.29:50794:-	LmjF.29:50759:-	125.693	6.45883	148.146	25.7515	4.08624	2.47904	306.05	no	1.60721	35	0.271816	yes
LmjF.04.T0580	LmjF.04:240188:-	LmjF.04:240179:-	574.838	16.6337	452.06	41.2618	5.02925	3.42227	1084.79	no	1.60698	9	-0.32112	no
LmjF.15.T1465	LmjF.15:596664:-	LmjF.15:596646:-	108.769	1.75542	133.1	9.24619	5.31606	3.71015	252.87	no	1.60591	18	0.2383	no
LmjF.34.T2960	LmjF.34:1335097:+	LmjF.34:1335162:+	25.1877	18.1396	39.0244	8.61577	0.45233	2.05741	90.9675	no	1.60508	65	0.225051	no
LmjF.35.T2040	LmjF.35:818589:+	LmjF.35:819008:+	52.8454	15.763	92.3259	8.5509	1.68354	3.28857	169.485	no	1.60503	419	0.164386	no
LmjF.27.T1050	LmjF.27:449367:-	LmjF.27:449359:-	101.252	6.09266	94.8694	19.2248	3.84965	2.24494	221.438	no	1.60471	8	0.0320015	no
LmjF.10.T0430	LmjF.10:200437:+	LmjF.10:200007:+	122.534	0.826399	147.38	5.66763	6.07977	4.47598	276.408	no	1.60379	430	0.296608	no
LmjF.33.T0680	LmjF.33:286230:+	LmjF.33:286237:+	61.198	8.11163	60.567	26.3974	2.77109	1.16812	156.274	no	1.60297	7	0.302808	yes
LmjF.33.T0950	LmjF.33:434104:+	LmjF.33:434219:+	80.0512	38.9232	176.701	27.822	1.02161	2.62421	323.497	no	1.6026	115	0.394925	yes
LmjF.34.T1710	LmjF.34:766674:-	LmjF.34:766661:-	85.4162	11.341	111.492	47.7453	2.80784	1.20649	255.995	no	1.60135	13	NA	no
LmjF.26.T2360	LmjF.26:941430:+	LmjF.26:941290:+	61.7787	9.73256	57.1861	29.1818	2.54828	0.946998	157.879	no	1.60128	140	0.226429	yes
LmjF.33.T2530	LmjF.33:1133451:+	LmjF.33:1133487:+	149.296	9.11683	87.3136	0.961089	3.89297	5.49291	246.687	no	1.59994	36	-0.711702	yes
LmjF.16.T1425	LmjF.16:593321:-	LmjF.16:590408:-	348.798	8.98234	282.933	23.5482	5.131	3.53186	664.261	no	1.59913	2913	-0.205598	no
LmjF.36.T3450	LmjF.36:1350579:-	LmjF.36:1350629:-	154.332	44.0814	84.7578	74.4022	1.78475	0.185661	357.574	no	1.59909	50	-0.12279	no
LmjF.36.T4625	LmjF.36:1790739:+	LmjF.36:1790822:+	172.83	7.7719	139.846	20.532	4.30865	2.70956	340.98	no	1.59909	83	-0.0661511	no
LmjF.19.T0440	LmjF.19:173701:+	LmjF.19:173745:+	354.567	115.331	178.237	176.503	1.61188	0.0140224	824.638	no	1.59786	44	-0.700168	yes
LmjF.22.T1060	LmjF.22:439334:+	LmjF.22:439648:+	116.064	54.212	116.066	17.2501	1.08424	2.68134	303.592	no	1.5971	314	-0.367809	yes
LmjF.31.T1785	LmjF.31:843847:-	LmjF.31:844012:-	22.99	13.9726	39.4231	7.34259	0.680105	2.27661	83.7282	no	1.59651	165	0.30394	yes
LmjF.31.T1982	LmjF.31:966818:-	LmjF.31:966709:-	150.04	9.68825	149.339	31.1688	3.82084	2.22449	340.237	no	1.59635	109	0.0742541	no
LmjF.24.T1740	LmjF.24:656865:-	LmjF.24:656861:-	113.704	14.1545	160.724	63.5831	2.9201	1.3243	352.166	no	1.59579	4	0.449684	yes
LmjF.29.T1760	LmjF.29:797301:-	LmjF.29:797283:-	415.796	10.7378	317.971	26.1502	5.15011	3.55439	770.655	no	1.59572	18	-0.443418	yes
LmjF.18.T1140	LmjF.18:478774:+	LmjF.18:478789:+	69.6003	2.68444	40.7674	5.58419	4.26016	2.6653	118.636	no	1.59486	15	-0.315815	yes
LmjF.05.T0880	LmjF.05:323186:+	LmjF.05:323205:+	148.59	2.4792	159.961	10.3062	5.42611	3.83152	321.336	no	1.59459	19	-0.0252273	no
LmjF.29.T0760	LmjF.29:279585:-	LmjF.29:279495:-	531.189	7.49047	791.772	37.1888	5.96995	4.37568	1367.64	no	1.59427	90	0.277287	no
LmjF.36.T4770	LmjF.36:1848001:+	LmjF.36:1848002:+	117.429	8.4195	109.864	1.92218	3.65223	5.2456	237.634	no	1.59337	1	-0.202485	no
LmjF.31.T0290	LmjF.31:78886:-	LmjF.31:78833:-	145.726	1.474	136.267	5.98284	5.89013	4.29703	289.45	no	1.59311	53	0.013237	no
LmjF.24.T1340	LmjF.24:478842:+	LmjF.24:478849:+	59.7473	4.15844	76.1112	18.7427	3.55781	1.96562	158.76	no	1.59219	7	0.1587	no
LmjF.05.T0620	LmjF.05:203633:+	LmjF.05:203725:+	80.4718	13.7176	22.5191	11.7988	2.46876	0.877825	128.507	no	1.59093	92	-0.508455	yes
LmjF.36.T3710	LmjF.36:1433209:+	LmjF.36:1433233:+	137.091	3.51084	120.173	10.9211	4.93608	3.34547	271.696	no	1.59061	24	-0.372594	yes
LmjF.16.T1385	LmjF.16:578908:-	LmjF.16:574818:-	115.138	7.1243	93.3767	1.19285	3.83745	5.42755	216.832	no	1.5901	4090	-0.313241	yes
LmjF.30.T1290	LmjF.30:446080:+	LmjF.30:446131:+	213.392	15.763	149.522	34.4322	3.6769	2.08684	413.109	no	1.59006	51	-0.693415	yes
LmjF.14.T0260	LmjF.14:71534:+	LmjF.14:71819:+	110.127	13.615	111.838	43.6135	2.92668	1.3387	279.193	no	1.58798	285	-0.0385404	no
LmjF.27.T0880	LmjF.27:354888:+	LmjF.27:354937:+	270.731	58.8711	143.162	94.4398	2.18224	0.595025	567.203	no	1.58722	49	-0.490387	yes
LmjF.35.T1870	LmjF.35:769604:+	LmjF.35:769510:+	40.7137	41.4196	73.3422	24.194	-0.0242099	1.5611	179.669	yes	1.58531	94	0.24852	no
LmjF.11.T1270	LmjF.11:530585:+	LmjF.11:530588:+	47.0699	1.474	50.987	7.02738	4.28022	2.69515	106.558	no	1.58507	3	0.0614875	no
LmjF.11.T0555	LmjF.11:192932:+	LmjF.11:193023:+	156.443	1.75542	167.075	7.82157	5.83641	4.25192	333.095	no	1.58449	91	-0.14127	no
LmjF.23.T1040	LmjF.23:494646:-	LmjF.23:494472:-	299.784	6.91906	394.02	2.46915	5.24725	6.8312	703.192	no	1.58395	174	NA	no
LmjF.16.T0230	LmjF.16:78845:-	LmjF.16:79212:-	616.875	18.1839	881.025	8.13678	5.00935	6.59299	1524.22	no	1.58364	367	-0.075449	no
LmjF.14.T1080	LmjF.14:451898:+	LmjF.14:452094:+	63.5341	74.0899	111.603	42.7513	-0.218558	1.36385	291.979	yes	1.58241	196	-0.17561	no
LmjF.32.T1490	LmjF.32:587122:-	LmjF.32:587102:-	372.095	17.9025	176.877	25.9833	4.30289	2.72074	592.858	no	1.58215	20	-0.801149	yes
LmjF.26.T1970	LmjF.26:779630:+	LmjF.26:779644:+	124.344	63.9407	63.7006	99.3628	0.948699	-0.633375	351.348	yes	1.58207	14	-0.268543	no
LmjF.04.T0850	LmjF.04:333293:-	LmjF.04:333189:-	296.366	3.40822	242.701	9.81174	6.0759	4.49444	552.287	no	1.58146	104	-0.526844	yes
LmjF.01.T0420	LmjF.01:102418:+	LmjF.01:102438:+	3455.78	19.9308	2587.46	45.888	7.36766	5.78673	6109.06	no	1.58093	20	-0.382377	yes
LmjF.32.T0250	LmjF.32:87649:-	LmjF.32:87802:-	151.259	16.7099	112.453	38.462	3.1039	1.52356	318.884	no	1.58034	153	-0.0560753	no
LmjF.35.T1140	LmjF.35:518306:+	LmjF.35:518311:+	108.04	8.21425	77.1898	18.7582	3.56485	1.98453	212.202	no	1.58032	5	-0.28412	yes
LmjF.15.T1225	LmjF.15:512152:-	LmjF.15:512125:-	148.049	8.21425	219.57	39.7569	4.01577	2.43612	415.589	no	1.57965	27	0.268828	no
LmjF.21.T1190	LmjF.21:493855:-	LmjF.21:493833:-	51.8673	10.412	110.979	7.09225	2.21182	3.79055	180.351	no	1.57872	22	0.345253	yes
LmjF.07.T0802	LmjF.07:381911:+	LmjF.07:381952:+	80.8388	20.971	75.762	5.8994	1.89718	3.47585	183.471	no	1.57867	41	-0.444601	yes
LmjF.32.T2350	LmjF.32:923144:-	LmjF.32:923190:-	75.2413	39.0702	140.074	23.8603	0.928045	2.50454	278.246	no	1.5765	46	-0.00786967	no
LmjF.01.T0810	LmjF.01:246583:+	LmjF.01:246621:+	59.2233	0.929021	55.4432	4.39133	4.96438	3.38809	119.987	no	1.5763	38	-0.286514	yes
LmjF.31.T0700	LmjF.31:247750:-	LmjF.31:247718:-	156.675	1.75542	145.507	6.62872	5.83854	4.26339	310.566	no	1.57515	32	-0.214355	no
LmjF.34.T2650	LmjF.34:1216047:+	LmjF.34:1216056:+	142.729	1.6528	134.703	6.46183	5.75969	4.18478	285.547	no	1.5749	9	-0.148808	no
LmjF.15.T1510	LmjF.15:615941:-	LmjF.15:615849:-	83.7774	46.2349	38.6103	64.7419	0.843827	-0.730938	233.365	yes	1.57476	92	-0.193568	no
LmjF.36.T0350	LmjF.36:101138:-	LmjF.36:98489:-	160.537	8.49568	188.858	32.2165	4.08845	2.51495	390.107	no	1.5735	2649	0.155453	no
LmjF.19.T1305	LmjF.19:559887:+	LmjF.19:559955:+	24.013	16.3259	2.15394	5.50074	0.529751	-1.04345	47.9936	yes	1.5732	68	-0.237156	no
LmjF.32.T3760	LmjF.32:1518851:+	LmjF.32:1518773:+	63.0296	9.58563	123.18	5.8994	2.59663	4.16982	201.694	no	1.57318	78	0.375381	yes
LmjF.35.T2070	LmjF.35:835544:+	LmjF.35:835232:+	39.5973	52.113	90.1412	39.0738	-0.387683	1.18544	220.925	yes	1.57312	312	0.338237	no
LmjF.21.T1210	LmjF.21:498917:-	LmjF.21:498852:-	218.498	5.81124	180.344	15.7266	5.01015	3.43851	420.38	no	1.57163	65	-0.26367	no
LmjF.32.T2989	LmjF.32:1173236:+	LmjF.32:1173241:+	58.9683	2.30039	47.0592	6.86048	4.18349	2.61212	115.188	no	1.57137	5	-0.223774	no
LmjF.15.T1030	LmjF.15:453302:-	LmjF.15:453287:-	107.79	10.5146	104.53	32.1825	3.24001	1.66915	255.017	no	1.57086	15	-0.00226914	no
LmjF.19.T1400	LmjF.19:619038:+	LmjF.19:619058:+	11.9303	6.74026	20.977	3.43024	0.740307	2.31054	43.0778	no	1.57023	20	0.038258	no
LmjF.13.T0070	LmjF.13:14909:-	LmjF.13:14920:-	62.5429	73.4595	119.474	46.5802	-0.228724	1.34029	302.057	yes	1.56902	11	0.212517	no
LmjF.15.T0665	LmjF.15:293157:+	LmjF.15:293021:+	16.563	5.91386	20.8473	24.5093	1.34498	-0.223569	67.8334	yes	1.56855	136	0.398063	yes
LmjF.09.T0765	LmjF.09:317762:-	LmjF.09:317729:-	26.8405	8.299	36.274	3.19848	1.58204	3.15023	74.612	no	1.56819	33	0.288973	no
LmjF.23.T1060	LmjF.23:492808:-	LmjF.23:490842:-	282.1	31.8254	391.919	14.3668	3.10843	4.67634	720.212	no	1.56791	1966	0.0574048	no
LmjF.32.T3170	LmjF.32:1250251:+	LmjF.32:1250271:+	157.044	4.05582	186.03	16.734	4.96624	3.39869	363.864	no	1.56755	20	0.303986	no
LmjF.22.T1040	LmjF.22:431399:+	LmjF.22:431428:+	64.2276	8.05332	42.9337	17.0678	2.84896	1.28191	132.282	no	1.56705	29	-0.146214	no
LmjF.23.T0262	LmjF.23:99215:+	LmjF.23:98463:+	5.73505	7.10643	7.32401	2.38571	-0.267377	1.29782	22.5512	yes	1.5652	752	0.138588	no
LmjF.27.T2135	LmjF.27:914980:-	LmjF.27:914883:-	183.564	10.9834	240.896	4.30789	3.94501	5.5101	439.751	no	1.56509	97	0.264377	yes
LmjF.18.T0800	LmjF.18:330586:+	LmjF.18:330657:+	178.632	4.77959	267.272	1.92218	4.95794	6.52051	452.606	no	1.56257	71	-0.0676891	no
LmjF.26.T0360	LmjF.26:99467:-	LmjF.26:99476:-	15.0128	16.7947	28.3845	10.059	-0.152219	1.40984	70.2509	yes	1.56206	9	0.353752	yes
LmjF.35.T2540	LmjF.35:1052291:+	LmjF.35:1052924:+	226.788	16.6337	225.311	4.93831	3.69128	5.25211	473.672	no	1.56083	633	-0.0770669	no
LmjF.26.T0880	LmjF.26:259198:-	LmjF.26:259183:-	3902.59	11.5642	3022.64	27.7077	8.27934	6.7187	6964.5	no	1.56064	15	-0.451628	yes
LmjF.32.T0675	LmjF.32:228459:+	LmjF.32:228510:+	194.44	3.95319	155.402	10.6894	5.30222	3.74199	364.485	no	1.56023	51	0.161939	no
LmjF.16.T0810	LmjF.16:305774:-	LmjF.16:305766:-	92.4612	7.38785	182.792	47.6247	3.47799	1.91831	330.266	no	1.55969	8	0.98254	yes
LmjF.27.T1245	LmjF.27:523465:-	LmjF.27:523610:-	82.3478	49.9914	135.615	27.3925	0.708889	2.26653	295.347	no	1.55764	145	-0.244798	no
LmjF.34.T0560	LmjF.34:235197:+	LmjF.34:235203:+	139.053	5.52981	118.631	15.4114	4.42279	2.86582	278.625	no	1.55697	6	0.0789805	no
LmjF.02.T0710	LmjF.02:344526:+	LmjF.02:344537:+	112.459	23.2131	107.58	67.1308	2.22831	0.672377	310.383	no	1.55593	11	0.438764	yes
LmjF.34.T3350	LmjF.34:1476349:+	LmjF.34:1476343:+	13.7441	12.5336	20.3497	5.66763	0.123587	1.67897	52.295	no	1.55538	6	-0.0476554	no
LmjF.34.T3760	LmjF.34:1618127:+	LmjF.34:1618131:+	50.496	3.40822	68.3731	16.4405	3.54619	1.99194	138.718	no	1.55425	4	0.0669019	no
LmjF.21.T0620	LmjF.21:193839:-	LmjF.21:193827:-	50.241	2.40302	25.4549	4.15957	3.91241	2.35821	82.2584	no	1.5542	12	0.0705683	no
LmjF.34.T3480	LmjF.34:1523085:+	LmjF.34:1523119:+	210.13	0.929021	343.256	8.23569	6.77412	5.22012	562.551	no	1.554	34	0.616294	yes
LmjF.17.T0700	LmjF.17:375835:-	LmjF.17:375978:-	56.2808	17.3575	54.5346	51.2404	1.64168	0.0882206	179.413	no	1.55346	143	0.152861	no
LmjF.24.T1315	LmjF.24:476349:+	LmjF.24:476358:+	193.385	7.28523	234.248	28.403	4.55223	3.00015	463.322	no	1.55208	9	-0.0420071	no
LmjF.32.T0130	LmjF.32:43411:-	LmjF.32:43378:-	239.848	1.6528	205.512	5.66763	6.50447	4.95291	452.68	no	1.55156	33	-0.386301	yes
LmjF.33.T2200	LmjF.33:998203:+	LmjF.33:998221:+	67.3404	2.58182	79.2942	11.3353	4.25397	2.70251	160.552	no	1.55147	18	0.290998	yes
LmjF.25.T0350	LmjF.25:117253:-	LmjF.25:117374:-	32.7987	11.9886	32.612	36.855	1.37972	-0.171508	114.254	yes	1.55123	121	-0.110175	no
LmjF.32.T2100	LmjF.32:817500:-	LmjF.32:818243:-	41.0627	4.26106	48.9351	17.2995	2.99912	1.44825	111.558	no	1.55087	743	-0.214745	no
LmjF.14.T1355	LmjF.14:567298:+	LmjF.14:567313:+	111.922	1.474	122.806	6.94393	5.51235	3.96208	243.146	no	1.55026	15	0.134023	no
LmjF.36.T4100	LmjF.36:1562099:+	LmjF.36:1562108:+	39.5032	1.75542	36.8705	6.54527	3.87769	2.32743	84.6744	no	1.55026	9	0.138858	no
LmjF.18.T0720	LmjF.18:308344:+	LmjF.18:308429:+	18.9341	13.3017	33.7214	7.50636	0.479054	2.02921	73.4636	no	1.55016	85	-0.136859	no
LmjF.36.T4450	LmjF.36:1723870:+	LmjF.36:1723873:+	168.063	3.22942	119.413	7.82157	5.32096	3.77081	298.527	no	1.55015	3	-0.364882	no
LmjF.04.T0123	LmjF.04:45413:+	LmjF.04:45621:+	359.078	15.473	360.142	47.3744	4.45013	2.90025	782.068	no	1.54988	208	-0.0166936	no
LmjF.35.T0547	LmjF.35:247453:+	LmjF.35:249736:+	66.8211	5.81124	177.387	5.12066	3.31575	4.86518	255.14	no	1.54943	2283	0.511756	no
LmjF.13.T0030	LmjF.13:7982:-	LmjF.13:7976:-	190.786	2.58182	229.069	11.567	5.74266	4.19435	434.004	no	1.54831	6	0.166417	no
LmjF.05.T0790	LmjF.05:294048:+	LmjF.05:294087:+	28.3907	10.3094	64.2785	7.58981	1.37784	2.92591	110.568	no	1.54807	39	0.5529	yes
LmjF.36.T2890	LmjF.36:1184208:-	LmjF.36:1184190:-	69.6586	0.929021	98.5128	6.94393	5.19493	3.64696	176.044	no	1.54797	18	0.303026	no
LmjF.11.T0840	LmjF.11:334982:+	LmjF.11:334737:+	89.8701	7.7719	109.088	30.0594	3.37284	1.82555	236.789	no	1.54729	245	0.113816	no
LmjF.35.T3690	LmjF.35:1495145:-	LmjF.35:1493364:-	393.161	86.1952	344.937	25.1892	2.17646	3.72347	849.482	no	1.547	1781	-0.371428	no
LmjF.33.T1720	LmjF.33:799046:+	LmjF.33:799132:+	82.4597	26.3717	107.363	11.1684	1.60839	3.15467	227.363	no	1.54628	86	-0.100274	no
LmjF.25.T2235	LmjF.25:843062:+	LmjF.25:843066:+	143.037	58.1474	72.6347	87.2827	1.28405	-0.261745	361.101	yes	1.54579	4	-0.117326	no
LmjF.30.T2920	LmjF.30:1106533:-	LmjF.30:1106656:-	29.7567	31.2307	31.5675	10.6894	-0.0675347	1.47823	103.244	yes	1.54577	123	-0.330063	yes
LmjF.12.T0080	LmjF.12:16109:+	LmjF.12:16149:+	199.443	24.8216	218.791	8.69922	2.95655	4.50212	451.755	no	1.54557	40	-0.11368	no
LmjF.28.T1360	LmjF.28:505015:+	LmjF.28:505179:+	161.195	17.782	175.301	5.9983	3.1103	4.65489	360.276	no	1.54459	164	0.0709275	no
LmjF.32.T2160	LmjF.32:846844:-	LmjF.32:846836:-	46.074	6.91906	51.1199	24.5741	2.57153	1.02715	128.687	no	1.54438	8	-0.166023	no
LmjF.35.T2135	LmjF.35:877448:+	LmjF.35:877641:+	167.153	174.444	159.713	56.5063	-0.0612394	1.4827	557.817	yes	1.54394	193	-0.527349	yes
LmjF.29.T2625	LmjF.29:1128391:+	LmjF.29:1128432:+	139.152	1.474	159.485	7.25914	5.82401	4.2803	307.37	no	1.54371	41	0.184709	no
LmjF.03.T0380	LmjF.03:120465:+	LmjF.03:120501:+	141.199	4.98484	201.059	23.7799	4.57046	3.02753	371.023	no	1.54293	36	0.282961	no
LmjF.32.T3555	LmjF.32:1469716:+	LmjF.32:1469706:+	121.028	56.9369	198.457	31.5026	1.07466	2.61745	407.925	no	1.54278	10	0.202253	no
LmjF.28.T1330	LmjF.28:494009:+	LmjF.28:493806:+	50.4516	9.29563	38.462	22.0061	2.32118	0.778449	120.215	no	1.54274	203	0.44166	yes
LmjF.35.T4440	LmjF.35:1780100:+	LmjF.35:1780286:+	134.792	2.30039	143.702	9.24619	5.36262	3.81993	290.041	no	1.54269	186	-0.24002	no
LmjF.25.T0160	LmjF.25:47042:-	LmjF.25:47062:-	22.5973	9.73256	37.5658	5.02175	1.13663	2.67907	74.9174	no	1.54244	20	0.0830386	no
LmjF.01.T0213	LmjF.01:55904:-	LmjF.01:55773:-	55.941	62.2654	47.8596	17.6488	-0.151948	1.38956	183.715	yes	1.54151	131	-0.277254	yes
LmjF.20.T0400	LmjF.20:151788:+	LmjF.20:151794:+	24.8659	9.50945	65.5022	8.2851	1.29936	2.84041	108.163	no	1.54105	6	0.465297	yes
LmjF.36.T2260	LmjF.36:903686:+	LmjF.36:903750:+	5.36888	0	12.9082	5.35242	2.67104	1.13056	23.6295	no	1.54048	64	-0.408888	yes
LmjF.36.T3810	LmjF.36:1458461:+	LmjF.36:1458469:+	106.888	2.58182	113.399	10.0435	4.9127	3.3728	232.912	no	1.53989	8	-0.182982	no
LmjF.33.T1955	LmjF.33:872451:+	LmjF.33:872460:+	2448.18	10.8987	2035.93	27.7572	7.68535	6.14633	4522.76	no	1.53902	9	-0.394595	yes
LmjF.23.T1442	LmjF.23:718907:+	LmjF.23:719202:+	47.0559	3.87701	21.3416	5.58419	3.30064	1.76266	77.8587	no	1.53799	295	0.895355	yes
LmjF.08.T0130	LmjF.08:37666:+	LmjF.08:37669:+	52.1488	8.93803	40.6808	21.626	2.419	0.881402	123.394	no	1.5376	3	-0.138864	no
LmjF.20.T0670	LmjF.20:240450:+	LmjF.20:240459:+	244.398	141.998	97.1872	165.069	0.779133	-0.758176	648.652	yes	1.53731	9	-0.41422	yes
LmjF.35.T1890	LmjF.35:776082:+	LmjF.35:775857:+	4901.73	1.75542	4767	6.77704	10.7971	9.25995	9677.27	no	1.53715	225	-0.352526	yes
LmjF.33.T1358	LmjF.33:612722:+	LmjF.33:612647:+	52.4659	87.9856	103.85	59.1424	-0.734952	0.801871	303.444	yes	1.53682	75	-0.0492245	no
LmjF.19.T0090	LmjF.19:16701:-	LmjF.19:16691:-	345.706	5.26626	320.848	15.8749	5.78996	4.25343	687.696	no	1.53653	10	-0.111319	no
LmjF.16.T0160	LmjF.16:44103:-	LmjF.16:44097:-	202.203	31.5299	224.721	103.819	2.64308	1.10664	562.273	no	1.53644	6	0.0537078	no
LmjF.35.T0180	LmjF.35:45576:-	LmjF.35:45568:-	133.045	2.30039	149.484	9.74375	5.34394	3.80804	294.574	no	1.53589	8	-0.302872	no
LmjF.36.T3540	LmjF.36:1376147:-	LmjF.36:1376151:-	173.919	76.9843	174.046	25.9339	1.16543	2.70024	450.883	no	1.53481	4	-0.552868	yes
LmjF.36.T6490	LmjF.36:2513484:-	LmjF.36:2513472:-	305.442	3.12679	327.19	11.7988	6.21445	4.68045	647.558	no	1.534	12	0.0258261	no
LmjF.33.T1740	LmjF.33:804741:+	LmjF.33:804772:+	195.454	7.5931	214.65	26.314	4.51487	2.98098	444.011	no	1.53389	31	-0.0880983	no
LmjF.23.T0810	LmjF.23:401493:-	LmjF.23:401873:-	226.746	9.68825	223.068	29.429	4.41333	2.88042	488.931	no	1.53291	380	-0.00756188	no
LmjF.30.T3030	LmjF.30:1139653:-	LmjF.30:1139638:-	82.2537	8.93803	74.4177	25.0377	3.06648	1.5343	190.647	no	1.53218	15	0.0142651	no
LmjF.26.T2650	LmjF.26:1062457:+	LmjF.26:1065125:+	120.096	24.9506	129.901	8.69922	2.22231	3.75447	283.647	no	1.53215	2668	-0.156092	no
LmjF.18.T0350	LmjF.18:145946:-	LmjF.18:145944:-	302.334	15.0393	301.988	4.53965	4.24123	5.77332	623.901	no	1.5321	2	-0.109238	no
LmjF.24.TncRNA1	LmjF.24:528079:+	LmjF.24:527836:+	24.6428	11.5463	6.08175	9.01443	1.03129	-0.499903	51.2852	yes	1.53119	243	-0.166902	no
LmjF.20.T1380	LmjF.20:629756:+	LmjF.20:629870:+	77.5239	4.6451	61.4292	11.9657	3.79806	2.26752	155.564	no	1.53054	114	-0.059668	no
LmjF.34.T1220	LmjF.34:552551:-	LmjF.34:552555:-	66.2007	16.9999	120.704	10.2907	1.90049	3.43017	214.196	no	1.52969	4	0.259089	no
LmjF.24.T1270	LmjF.24:453622:+	LmjF.24:453672:+	122.191	1.474	189.779	10.059	5.63791	4.10861	323.502	no	1.52929	50	0.664198	yes
LmjF.36.T4470	LmjF.36:1729073:+	LmjF.36:1728686:+	280.536	8.96447	281.876	2.46915	4.82038	6.34944	573.846	no	1.52906	387	-0.196889	no
LmjF.19.T0205	LmjF.19:55447:-	LmjF.19:55516:-	136.037	6.25359	192.56	2.5526	4.23973	5.76776	337.404	no	1.52803	69	0.280321	yes
LmjF.13.T1620	LmjF.13:613743:-	LmjF.13:613740:-	174.797	18.023	152.683	46.9572	3.20809	1.68014	392.46	no	1.52795	3	-0.304358	no
LmjF.28.T2915	LmjF.28:1111004:-	LmjF.28:1111334:-	145.632	10.8723	122.559	27.8406	3.62654	2.09902	306.904	no	1.52752	330	-0.0707469	no
LmjF.01.T0410	LmjF.01:100501:+	LmjF.01:100522:+	2718.97	27.1577	2116.88	62.1925	6.59392	5.06672	4925.2	no	1.52719	21	-0.431364	yes
LmjF.13.T1100	LmjF.13:389846:-	LmjF.13:390105:-	206.185	38.4987	83.2344	45.2731	2.39104	0.864237	373.191	no	1.5268	259	-0.992188	yes
LmjF.04.T0442	LmjF.04:169826:-	LmjF.04:169464:-	50.7595	15.2359	29.9266	26.9444	1.67263	0.146288	122.866	no	1.52635	362	0.0373852	no
LmjF.34.T1530	LmjF.34:693065:-	LmjF.34:693055:-	148.429	60.2783	125.643	148.496	1.28601	-0.239338	482.845	yes	1.52535	10	0.348717	yes
LmjF.27.T0050	LmjF.27:16557:-	LmjF.27:16527:-	102.39	6.74026	51.7874	10.3742	3.73957	2.21443	171.292	no	1.52514	30	-0.706244	yes
LmjF.35.T3890	LmjF.35:1539647:-	LmjF.35:1539631:-	694.505	8.299	661.372	24.4752	6.22484	4.70048	1388.65	no	1.52437	16	-0.230606	no
LmjF.13.T1090	LmjF.13:384738:-	LmjF.13:384730:-	244.95	3.22942	287.423	13.2574	5.86177	4.3384	548.861	no	1.52336	8	0.113138	no
LmjF.16.T0860	LmjF.16:318673:-	LmjF.16:318665:-	165.086	1.474	177.204	6.62872	6.06894	4.54595	350.393	no	1.52299	8	0.0368942	no
LmjF.35.T5380	LmjF.35:2065169:+	LmjF.35:2065184:+	47.8784	4.80603	23.6316	7.40746	3.07357	1.55077	83.7235	no	1.5228	15	-0.162868	no
LmjF.23.T1145	LmjF.23:545961:-	LmjF.23:546003:-	322.131	10.6173	257.729	2.23739	4.79777	6.32047	592.714	no	1.52269	42	-0.559866	yes
LmjF.30.T2550	LmjF.30:982096:-	LmjF.30:982085:-	1001.52	78.7436	823.386	187.335	3.65212	2.13002	2090.98	no	1.5221	11	-0.192189	no
LmjF.27.T0320	LmjF.27:83845:+	LmjF.27:83848:+	58.1652	9.70612	52.1675	26.6292	2.46631	0.944353	146.668	no	1.52196	3	0.00977166	no
LmjF.22.T1170	LmjF.22:490546:+	LmjF.22:490662:+	35.7607	16.9914	92.8638	14.9973	1.03086	2.55274	160.613	no	1.52188	116	0.170371	no
LmjF.12.T0280	LmjF.12:103996:+	LmjF.12:104107:+	325.784	10.1306	252.373	23.7799	4.87574	3.35402	612.068	no	1.52172	111	-0.597105	yes
LmjF.34.T2060	LmjF.34:907158:-	LmjF.34:907152:-	93.0699	42.4605	77.1526	102.672	1.11403	-0.407666	315.356	yes	1.5217	6	0.0850191	no
LmjF.36.T3480	LmjF.36:1359804:-	LmjF.36:1359779:-	159.31	1.474	144.249	5.43587	6.01787	4.49625	310.469	no	1.52162	25	-0.0626691	no
LmjF.36.T6555	LmjF.36:2540203:-	LmjF.36:2540288:-	19.497	14.3155	61.9761	15.3959	0.420422	1.94147	111.185	no	1.52105	85	-0.13517	no
LmjF.35.T1760	LmjF.35:738900:+	LmjF.35:738927:+	304.031	57.7952	317.847	20.4146	2.37518	3.8962	700.088	no	1.52102	27	-0.237002	no
LmjF.28.T2660	LmjF.28:1031076:+	LmjF.28:1031151:+	128.673	159.698	288.338	123.952	-0.309478	1.21138	700.662	yes	1.52086	75	0.348077	yes
LmjF.17.T0525	LmjF.17:270878:-	LmjF.17:270869:-	117.903	1.474	113.201	5.81595	5.5868	4.06652	238.394	no	1.52028	9	0.100313	no
LmjF.15.T0570	LmjF.15:238436:+	LmjF.15:238488:+	91.1739	3.51084	70.3756	9.01443	4.35289	2.83335	174.075	no	1.51954	52	0.309629	no
LmjF.13.T0970	LmjF.13:332247:-	LmjF.13:332250:-	115.023	67.9919	161.354	32.7109	0.749911	2.26786	377.08	no	1.51795	3	-0.432993	yes
LmjF.36.T4840	LmjF.36:1866877:+	LmjF.36:1866898:+	61.2656	3.51084	66.1512	12.9268	3.78697	2.26955	143.854	no	1.51742	21	0.0894305	no
LmjF.34.T3030	LmjF.34:1356782:+	LmjF.34:1356828:+	132.407	6.45883	221.553	3.3468	4.16074	5.67806	363.766	no	1.51732	46	0.189927	no
LmjF.03.T0280	LmjF.03:73821:+	LmjF.03:73826:+	30.0878	10.1485	32.0156	32.8778	1.4795	-0.0371917	105.13	yes	1.51669	5	0.309362	yes
LmjF.31.T0430	LmjF.31:143713:-	LmjF.31:143703:-	54.9941	2.68444	102.144	18.4089	3.92576	2.40987	178.231	no	1.51589	10	0.727797	yes
LmjF.33.T1250	LmjF.33:574040:+	LmjF.33:573962:+	144.829	16.8709	178.456	6.69359	3.0286	4.54383	346.85	no	1.51523	78	-0.1053	no
LmjF.13.T0880	LmjF.13:304521:-	LmjF.13:304607:-	462.082	12.0065	360.522	2.5526	5.15396	6.66906	837.163	no	1.5151	86	-0.494585	yes
LmjF.08.T0490	LmjF.08:195872:+	LmjF.08:195793:+	29.8064	36.1393	42.7699	17.4664	-0.269717	1.24503	126.182	yes	1.51475	79	-0.0341778	no
LmjF.30.T0405	LmjF.30:136436:-	LmjF.30:136475:-	72.0072	79.3469	128.127	48.7527	-0.138203	1.37595	328.234	yes	1.51415	39	0.163408	no
LmjF.35.T1610	LmjF.35:694039:-	LmjF.35:690128:-	61.9715	8.13807	131.471	5.7325	2.78474	4.29839	207.313	no	1.51365	3911	0.408894	yes
LmjF.08.T1140	LmjF.08:508150:+	LmjF.08:508322:+	19.6315	5.81124	7.58981	7.09225	1.59886	0.0860856	40.1248	no	1.51277	172	-0.219239	no
LmjF.27.T2595	LmjF.27:1111232:+	LmjF.27:1111187:+	45.4264	11.2563	103.819	8.69922	1.92142	3.43389	169.201	no	1.51247	45	0.345107	yes
LmjF.20.T1055	LmjF.20:453032:+	LmjF.20:453067:+	138.517	17.6389	153.777	57.9803	2.90404	1.39188	367.913	no	1.51216	35	0.242589	yes
LmjF.12.T0730	LmjF.12:522139:+	LmjF.12:522131:+	464.876	7.75402	442.482	1.92218	5.73385	7.24569	917.034	no	1.51183	8	-0.0065354	no
LmjF.11.T1380	LmjF.11:578879:+	LmjF.11:578952:+	54.4756	6.74026	89.5478	3.43024	2.8414	4.35322	154.194	no	1.51182	73	0.504295	yes
LmjF.22.T1410	LmjF.22:586370:-	LmjF.22:586380:-	392.464	400.641	437.029	155.807	-0.0296748	1.48203	1385.94	yes	1.51171	10	-0.494132	yes
LmjF.35.T2160	LmjF.35:883501:+	LmjF.35:883464:+	177.258	190.094	152.683	56.8029	-0.100316	1.41074	576.838	yes	1.51106	37	-1.11494	yes
LmjF.24.T0590	LmjF.24:199785:+	LmjF.24:199800:+	36.9711	1.6528	34.0892	5.98284	3.83932	2.32914	78.696	no	1.51017	15	0.0108864	no
LmjF.36.T2590	LmjF.36:1048549:-	LmjF.36:1048552:-	265.179	298.858	350.642	138.301	-0.171885	1.33591	1052.98	yes	1.50779	3	-0.335401	no
LmjF.08.T0590	LmjF.08:232078:+	LmjF.08:232102:+	43.5186	15.1598	67.3594	69.5133	1.462	-0.0447565	195.551	yes	1.50676	24	0.519331	yes
LmjF.36.T6110	LmjF.36:2354731:-	LmjF.36:2354668:-	265.582	9.14327	325.709	34.3024	4.71598	3.21017	634.737	no	1.50581	63	0.221762	yes
LmjF.26.T1128	LmjF.26:365452:+	LmjF.26:365462:+	74.6256	1.474	74.2384	5.98284	4.93396	3.42958	156.321	no	1.50438	10	0.0972809	no
LmjF.29.T1620	LmjF.29:749256:-	LmjF.29:749862:-	93.7681	6.1191	91.9707	18.8076	3.73464	2.23072	210.665	no	1.50391	606	-0.00172863	no
LmjF.30.T3310	LmjF.30:1249389:+	LmjF.30:1249393:+	425.976	90.4423	267.958	162.349	2.22322	0.719418	946.725	no	1.5038	4	-0.342683	no
LmjF.04.T0370	LmjF.04:122341:+	LmjF.04:122355:+	241.524	25.1877	169.717	51.2527	3.21116	1.70803	487.681	no	1.50314	14	-0.489198	yes
LmjF.30.T1140	LmjF.30:386840:+	LmjF.30:386669:+	148.688	5.91386	135.915	16.9194	4.43633	2.93368	307.437	no	1.50265	171	-0.0856634	no
LmjF.10.T0760	LmjF.10:368821:-	LmjF.10:368836:-	10.6616	4.42199	30.4087	4.15957	1.10487	2.60584	49.6518	no	1.50097	15	0.24301	yes
LmjF.34.T3468	LmjF.34:1519242:+	LmjF.34:1521552:+	321.839	10.5146	451.84	4.70654	4.80927	6.31024	788.901	no	1.50097	2310	0.214994	yes
LmjF.30.T1580	LmjF.30:558426:+	LmjF.30:558303:+	17.7416	17.4601	68.5708	23.2175	0.0218279	1.52243	126.99	no	1.5006	123	0.384064	no
LmjF.35.T4670	LmjF.35:1846730:+	LmjF.35:1849356:+	23.2271	8.75923	29.531	3.3468	1.31178	2.81225	64.8641	no	1.50047	2626	0.194539	no
LmjF.01.T0446	LmjF.01:110527:+	LmjF.01:110534:+	11.9303	3.12679	2.23739	1.92218	1.64767	0.147786	19.2167	no	1.49988	7	-0.382395	yes
LmjF.31.T0750	LmjF.31:269717:-	LmjF.31:269714:-	152.408	8.11163	145.529	23.613	4.07352	2.57369	329.661	no	1.49983	3	-0.229214	yes
LmjF.32.T3340	LmjF.32:1334095:+	LmjF.32:1334140:+	97.0885	5.81124	140.189	2.46915	3.8481	5.3469	245.558	no	1.4988	45	0.502189	yes
LmjF.31.T2350	LmjF.31:1168804:-	LmjF.31:1168797:-	167.382	17.5363	147.902	45.3225	3.18331	1.68458	378.143	no	1.49872	7	-0.285451	no
LmjF.23.T0550	LmjF.23:254533:-	LmjF.23:254502:-	143.452	9.50088	125.924	25.0377	3.78201	2.28529	303.915	no	1.49672	31	-0.338703	yes
LmjF.16.T1510	LmjF.16:641517:-	LmjF.16:641485:-	384.398	0.929021	550.186	6.77704	7.64233	6.14718	942.29	no	1.49516	32	0.223599	yes
LmjF.04.T0770	LmjF.04:307130:-	LmjF.04:307441:-	994.064	14.8519	726.73	3.11503	5.97206	7.46636	1738.76	no	1.49429	311	-0.562541	yes
LmjF.35.T1530	LmjF.35:664717:-	LmjF.35:664506:-	51.1078	22.169	79.1582	11.6659	1.1693	2.6619	164.101	no	1.49259	211	0.341144	no
LmjF.13.T1530	LmjF.13:569375:-	LmjF.13:565916:-	70.5698	9.04065	19.0548	0	2.8335	4.32588	98.6653	no	1.49238	3459	-0.00913257	no
LmjF.28.T0835	LmjF.28:304724:+	LmjF.28:304639:+	96.9508	68.9201	163.987	40.8632	0.48635	1.9786	370.721	no	1.49225	85	0.00424657	no
LmjF.19.T0460	LmjF.19:180850:+	LmjF.19:181126:+	72.3252	11.4437	101.665	48.0079	2.5589	1.06686	233.442	no	1.49204	276	0.481452	yes
LmjF.26.T0115	LmjF.26:29127:-	LmjF.26:28959:-	14.5705	27.7431	45.4863	29.5465	-0.884404	0.605799	117.346	yes	1.4902	168	0.435237	no
LmjF.31.T2652	LmjF.31:1284191:-	LmjF.31:1284188:-	123.889	10.1306	71.1729	17.0678	3.48804	1.99804	222.26	no	1.49	3	-0.515961	yes
LmjF.29.T0930	LmjF.29:353428:+	LmjF.29:353464:+	106.744	0.826399	164.151	6.86048	5.88246	4.39302	278.582	no	1.48944	36	0.299058	no
LmjF.20.T0390	LmjF.20:149773:+	LmjF.20:149756:+	51.5012	49.8748	79.1614	26.6787	0.045398	1.53413	207.216	no	1.48874	17	-0.0623807	no
LmjF.32.T0150	LmjF.32:52228:-	LmjF.32:52221:-	119.302	31.1778	55.9593	41.7562	1.90252	0.413799	248.195	no	1.48872	7	-0.600415	yes
LmjF.13.T1440	LmjF.13:516155:-	LmjF.13:516445:-	59.4604	20.1181	69.8595	7.82157	1.51751	3.00585	157.26	no	1.48834	290	0.00733363	no
LmjF.09.T0450	LmjF.09:182262:+	LmjF.09:182072:+	22.2397	20.6717	35.5787	11.1684	0.100782	1.58787	89.6585	no	1.48709	190	0.0233573	no
LmjF.18.T1515	LmjF.18:683535:+	LmjF.18:683580:+	62.5608	31.928	13.8044	20.498	0.948823	-0.538175	128.791	yes	1.487	45	-0.740598	yes
LmjF.06.T0870	LmjF.06:376509:+	LmjF.06:378882:+	138.286	10.1306	117.738	2.38571	3.64544	5.13218	268.54	no	1.48673	2373	-0.60077	yes
LmjF.31.T2905	LmjF.31:1373968:-	LmjF.31:1373985:-	519.459	67.9561	837.761	38.6597	2.91603	4.40251	1463.84	no	1.48648	17	0.337857	yes
LmjF.21.T0670	LmjF.21:208890:-	LmjF.21:208861:-	84.3629	29.1852	46.812	46.3516	1.49977	0.0139599	206.712	no	1.48581	29	-0.235705	no
LmjF.28.T1500	LmjF.28:561838:+	LmjF.28:563752:+	659.573	10.2332	604.752	27.8375	5.87788	4.39271	1302.4	no	1.48516	1914	-0.251236	no
LmjF.32.T0210	LmjF.32:67240:-	LmjF.32:67178:-	315.842	57.6171	217.963	112.398	2.43437	0.949294	703.819	no	1.48508	62	-0.3612	yes
LmjF.12.T0740	LmjF.12:514215:+	LmjF.12:516199:+	531.253	8.70092	644.567	31.929	5.77785	4.29314	1216.45	no	1.48471	1984	0.622181	yes
LmjF.33.T1920	LmjF.33:858158:+	LmjF.33:858194:+	156.027	3.33204	175.539	12.6116	5.17982	3.69708	347.51	no	1.48274	36	0.0598733	no
LmjF.06.T0270	LmjF.06:91494:-	LmjF.06:91448:-	230.03	9.68825	261.548	3.3468	4.43398	5.91649	504.613	no	1.4825	46	-0.00134507	no
LmjF.01.T0650	LmjF.01:185606:+	LmjF.01:185615:+	202.766	12.8912	237.552	44.4417	3.87467	2.39222	497.651	no	1.48245	9	0.0588708	no
LmjF.23.T0850	LmjF.23:427121:-	LmjF.23:427301:-	50.9119	26.867	32.0991	48.6352	0.897508	-0.584574	158.513	yes	1.48208	180	0.0518279	no
LmjF.08.T0615	LmjF.08:243995:+	LmjF.08:243871:+	21.4716	10.6934	14.6821	1.92218	0.942405	2.424	48.7693	no	1.48159	124	0.293825	yes
LmjF.36.T0860	LmjF.36:313907:+	LmjF.36:315768:+	33.0941	3.33204	49.0185	1.2763	2.97641	4.4577	86.721	no	1.48129	1861	0.468202	yes
LmjF.28.T1890	LmjF.28:732955:-	LmjF.28:732928:-	38.0121	5.63243	52.1644	2.23739	2.55631	4.03756	98.0463	no	1.48125	27	-0.0227911	no
LmjF.34.T4585	LmjF.34:1854880:+	LmjF.34:1854891:+	133.166	2.40302	90.8118	5.50074	5.30106	3.82	231.881	no	1.48105	11	0.187585	no
LmjF.13.T1425	LmjF.13:507879:-	LmjF.13:508215:-	36.4969	7.28523	50.987	3.11503	2.17816	3.65918	97.8842	no	1.48102	336	-0.0914459	no
LmjF.33.T1390	LmjF.33:625325:+	LmjF.33:625246:+	65.5445	81.2897	104.629	45.82	-0.306392	1.1738	297.283	yes	1.48019	79	-0.122269	no
LmjF.21.T0640	LmjF.21:200860:-	LmjF.21:200857:-	135.194	21.1319	133.931	6.86048	2.62146	4.10146	297.117	no	1.48	3	-0.190971	no
LmjF.05.T0460	LmjF.05:148502:+	LmjF.05:148341:+	59.1969	64.2665	44.8435	16.836	-0.116653	1.36192	185.143	yes	1.47858	161	-0.816092	yes
LmjF.16.T0783	LmjF.16:297192:-	LmjF.16:297039:-	36.2831	4.98484	49.7138	1.92218	2.63914	4.11726	92.9039	no	1.47812	153	0.0071525	no
LmjF.24.T2205	LmjF.24:810962:-	LmjF.24:810941:-	3932.13	4.98484	2963.99	11.567	9.36015	7.88224	6912.66	no	1.47791	21	-0.388677	yes
LmjF.29.T0295	LmjF.29:100597:-	LmjF.29:100586:-	174.278	3.61346	158.703	10.7048	5.24765	3.77021	347.299	no	1.47744	11	-0.156239	no
LmjF.36.T5170	LmjF.36:1993586:-	LmjF.36:1993545:-	225.958	10.7696	258.26	3.8289	4.26928	5.74656	498.817	no	1.47728	41	-0.0191134	no
LmjF.26.T0260	LmjF.26:69189:-	LmjF.26:69164:-	39.137	6.09266	35.6962	17.0523	2.50054	1.02345	97.9782	no	1.47709	25	0.0836023	no
LmjF.07.T0360	LmjF.07:163263:-	LmjF.07:163398:-	119.829	57.3793	228.229	38.7927	1.04944	2.52621	444.229	no	1.47678	135	0.145997	no
LmjF.27.T2650	LmjF.27:1127617:+	LmjF.27:1128677:+	92.6572	8.86185	186.927	54.0711	3.24746	1.7708	342.517	no	1.47666	1060	0.894765	yes
LmjF.25.T1870	LmjF.25:743836:-	LmjF.25:743794:-	60.6849	6.1191	80.3573	25.1211	3.11515	1.63906	172.282	no	1.47609	42	0.575992	yes
LmjF.30.T2400	LmjF.30:932337:-	LmjF.30:932176:-	65.9107	15.5578	48.2366	32.8933	2.01473	0.538732	162.598	no	1.47599	161	0.176745	no
LmjF.31.T2850	LmjF.31:1361059:-	LmjF.31:1361036:-	261.097	7.10643	397.398	3.43024	5.01489	6.49068	669.032	no	1.47579	23	0.304538	yes
LmjF.05.T0140	LmjF.05:41752:+	LmjF.05:41806:+	193.93	103.02	27.408	41.1629	0.906096	-0.569678	365.522	yes	1.47577	54	-1.60025	yes
LmjF.20.T0260	LmjF.20:98018:-	LmjF.20:98012:-	67.8449	1.85804	57.5168	5.75108	4.59025	3.11566	132.971	no	1.47459	6	-0.642064	yes
LmjF.08.T1190	LmjF.08:523977:+	LmjF.08:523980:+	184.846	11.247	198.951	3.74545	3.9236	5.39696	398.789	no	1.47335	3	-0.106046	no
LmjF.27.T2110	LmjF.27:901961:-	LmjF.27:901953:-	59.4286	8.31687	84.4149	3.74545	2.69731	4.16987	155.906	no	1.47256	8	0.263955	no
LmjF.36.T4690	LmjF.36:1815307:+	LmjF.36:1815316:+	72.0119	12.3727	61.7598	30.8908	2.44884	0.976703	177.035	no	1.47214	9	0.293033	yes
LmjF.30.T3360	LmjF.30:1262067:+	LmjF.30:1262072:+	231.366	33.4105	220.632	89.9804	2.75547	1.28454	575.389	no	1.47093	5	0.0941053	no
LmjF.12.T0290	LmjF.12:111130:+	LmjF.12:111068:+	68.0852	11.886	70.9906	3.84436	2.42257	3.89343	154.806	no	1.47086	62	0.162294	no
LmjF.20.T1300	LmjF.20:593836:+	LmjF.20:593839:+	233.29	51.8673	70.6105	43.7804	2.14785	0.677304	399.548	no	1.47054	3	-0.581848	yes
LmjF.16.T0655	LmjF.16:232331:-	LmjF.16:232338:-	170.396	24.6249	205.496	10.1424	2.74171	4.21198	410.659	no	1.47027	7	0.126941	no
LmjF.33.T0380	LmjF.33:180898:-	LmjF.33:180871:-	63.2667	5.78479	66.0214	18.5913	3.24369	1.77441	153.664	no	1.46928	27	0.397739	yes
LmjF.33.TncRNA2	LmjF.33:314163:+	LmjF.33:313198:+	171.936	4.15844	210.225	1.2763	5.06716	6.53594	387.596	no	1.46878	965	0.156764	no
LmjF.36.T4900	LmjF.36:1896150:-	LmjF.36:1895777:-	34.586	4.15844	33.091	12.6764	2.7863	1.3177	84.5119	no	1.4686	373	0.185626	no
LmjF.20.T1580	LmjF.20:732640:-	LmjF.20:732629:-	52.5685	2.58182	38.975	6.39696	3.90262	2.43409	100.522	no	1.46853	11	-0.37491	yes
LmjF.36.T0615	LmjF.36:177484:+	LmjF.36:177451:+	10.7961	7.97714	16.255	3.74545	0.393978	1.8624	38.7737	no	1.46842	33	0.317184	no
LmjF.30.T3430	LmjF.30:1301577:+	LmjF.30:1301585:+	188.594	8.21425	110.645	0.961089	4.3629	5.83113	308.415	no	1.46822	8	-0.474915	yes
LmjF.12.T0050	LmjF.12:9321:+	LmjF.12:9341:+	125.983	6.84288	135.226	22.2719	4.01711	2.54934	290.323	no	1.46777	20	-0.206726	no
LmjF.07.T0255	LmjF.07:102236:-	LmjF.07:102213:-	28.5112	0.826399	57.5199	9.01443	4.01419	2.54685	95.872	no	1.46734	23	0.828502	yes
LmjF.26.T2163	LmjF.26:876113:+	LmjF.26:874597:+	17.2992	16.6073	31.6695	10.3742	0.0556078	1.52218	75.9502	no	1.46657	1516	-0.132312	no
LmjF.33.T3215	LmjF.33:1560030:+	LmjF.33:1560026:+	59.7154	43.2193	117.08	30.1274	0.457387	1.9235	250.142	no	1.46611	4	0.0924168	no
LmjF.35.T1700	LmjF.35:721781:-	LmjF.35:721775:-	127.127	1.75542	89.7456	4.39133	5.53915	4.07311	223.019	no	1.46604	6	-0.946005	yes
LmjF.27.T1555	LmjF.27:631401:+	LmjF.27:631859:+	81.6473	10.9749	136.848	6.23006	2.78696	4.25293	235.7	no	1.46597	458	0.572703	yes
LmjF.36.T2115	LmjF.36:843942:+	LmjF.36:843891:+	32.4147	18.0051	61.9421	11.9626	0.814093	2.27967	124.324	no	1.46558	51	-0.0675032	no
LmjF.29.T0450	LmjF.29:153930:-	LmjF.29:153812:-	33.1967	25.7506	60.3012	16.3725	0.354289	1.81911	135.621	no	1.46482	118	0.29296	yes
LmjF.36.T1640	LmjF.36:650016:-	LmjF.36:649991:-	713.6	25.393	274.589	27.0927	4.75891	3.29425	1040.68	no	1.46466	25	-1.59148	yes
LmjF.25.T1310	LmjF.25:522764:-	LmjF.25:522729:-	117.649	20.3055	125.263	61.562	2.4774	1.01307	324.779	no	1.46433	35	-0.0728179	no
LmjF.26.T1440	LmjF.26:506263:+	LmjF.26:506258:+	57.4321	8.31687	92.2333	4.39133	2.64884	4.11213	162.374	no	1.46329	5	0.118601	no
LmjF.31.T0190	LmjF.31:50773:-	LmjF.31:50844:-	250.364	22.445	235.448	7.0088	3.42242	4.88379	515.265	no	1.46137	71	-0.31045	no
LmjF.36.T6600	LmjF.36:2557992:-	LmjF.36:2557979:-	173.013	1.474	167.288	5.58419	6.13621	4.67578	347.359	no	1.46043	13	-0.318718	yes
LmjF.32.T0160	LmjF.32:55215:-	LmjF.32:55211:-	202.792	3.22942	319.497	17.2995	5.5905	4.13043	542.819	no	1.46006	4	0.375391	no
LmjF.20.T1140	LmjF.20:512485:+	LmjF.20:512491:+	77.5822	12.4753	57.251	26.4809	2.54388	1.08386	173.789	no	1.46003	6	0.0193926	no
LmjF.07.T0885	LmjF.07:453550:+	LmjF.07:453846:+	387.502	10.412	748.964	7.0088	5.08929	6.54909	1153.89	no	1.4598	296	0.70429	yes
LmjF.27.T2590	LmjF.27:1097207:+	LmjF.27:1097213:+	112.922	1.474	118.467	6.13116	5.52506	4.06633	238.994	no	1.45873	6	-0.283646	no
LmjF.27.T2250	LmjF.27:957820:-	LmjF.27:957817:-	91.2772	15.6783	62.5571	30.5724	2.468	1.00939	200.085	no	1.45861	3	-0.298168	yes
LmjF.36.T2230	LmjF.36:886272:+	LmjF.36:888813:+	85.6036	8.58042	77.3381	2.15394	3.17627	4.63449	173.676	no	1.45822	2541	-0.0212718	no
LmjF.36.T6380	LmjF.36:2480492:-	LmjF.36:2480497:-	61.9715	95.5701	85.5398	47.3095	-0.616878	0.841055	290.391	yes	1.45793	5	0.0629271	no
LmjF.35.T4320	LmjF.35:1740267:+	LmjF.35:1740220:+	36.3943	25.6744	48.2026	11.7802	0.487362	1.94482	122.052	no	1.45746	47	0.2163	no
LmjF.21.T0843	LmjF.21:311294:+	LmjF.21:311327:+	172.637	5.24839	239.956	22.8034	4.79645	3.33953	440.645	no	1.45691	33	0.34083	yes
LmjF.33.T0780	LmjF.33:324652:+	LmjF.33:326336:+	58.1209	6.63763	56.3085	19.3052	2.95247	1.4969	140.372	no	1.45557	1684	0.107044	no
LmjF.25.T1660	LmjF.25:672593:-	LmjF.25:672648:-	123.785	15.8835	130.068	47.6247	2.88576	1.43055	317.361	no	1.45521	55	0.0368385	no
LmjF.09.T0990	LmjF.09:403803:-	LmjF.09:403745:-	36.0864	11.0013	17.9454	15.7915	1.6277	0.17412	80.8246	no	1.45358	58	-0.174135	no
LmjF.36.T5970	LmjF.36:2302546:-	LmjF.36:2302006:-	159.69	22.2397	188.642	9.01443	2.78962	4.24312	379.586	no	1.45351	540	-0.120416	no
LmjF.30.T0770	LmjF.30:244642:+	LmjF.30:244662:+	354.835	77.8643	265.779	160.919	2.17376	0.720376	859.396	no	1.45339	20	-0.210678	no
LmjF.06.T0260	LmjF.06:89079:-	LmjF.06:89093:-	106.844	43.2107	152.618	22.0061	1.28648	2.73926	324.679	no	1.45278	14	-0.229906	no
LmjF.30.T2820	LmjF.30:1073928:-	LmjF.30:1073920:-	173.63	32.0306	125.627	64.5596	2.40243	0.949708	395.848	no	1.45272	8	-0.340628	yes
LmjF.28.T2480	LmjF.28:959905:+	LmjF.28:959968:+	19.1891	14.0519	28.403	7.0088	0.42363	1.87631	68.6529	no	1.45268	63	-0.695604	yes
LmjF.28.T1750	LmjF.28:674163:-	LmjF.28:674125:-	37.6545	20.042	14.8304	22.5871	0.877366	-0.575301	95.1139	yes	1.45267	38	9.69854e-05	no
LmjF.18.T1460	LmjF.18:663275:+	LmjF.18:663285:+	101.095	2.30039	119.338	9.64485	4.95112	3.49887	232.378	no	1.45225	10	0.344135	yes
LmjF.24.T0440	LmjF.24:145300:+	LmjF.24:145414:+	18.1839	13.0203	28.1033	6.77704	0.452382	1.90389	66.0845	no	1.45151	114	-0.298357	yes
LmjF.34.T3230	LmjF.34:1431557:+	LmjF.34:1431519:+	150.459	29.2964	177.6	12.0646	2.32171	3.773	369.421	no	1.45129	38	-0.206184	no
LmjF.13.T0490	LmjF.13:156308:+	LmjF.13:156495:+	62.7925	79.476	128.773	58.8766	-0.335172	1.11593	329.918	yes	1.4511	187	0.137094	no
LmjF.31.T0730	LmjF.31:263862:-	LmjF.31:263856:-	854.241	13.1408	637.679	27.8561	5.9184	4.46815	1532.92	no	1.45025	6	-0.533306	yes
LmjF.33.T1940	LmjF.33:863591:+	LmjF.33:863601:+	123.258	7.83021	112.648	21.0604	3.81475	2.36504	264.797	no	1.44971	10	-0.168923	yes
LmjF.22.T0340	LmjF.22:146167:-	LmjF.22:146409:-	26.7643	6.19528	23.5482	16.3725	1.94811	0.498812	72.8803	no	1.4493	242	-0.165671	no
LmjF.35.T0030	LmjF.35:13500:-	LmjF.35:13476:-	1310.26	134.242	1302.97	366.22	3.27734	1.82819	3113.69	no	1.44915	24	-0.0477379	no
LmjF.32.T3880	LmjF.32:1552602:+	LmjF.32:1552621:+	61.7251	5.81124	59.507	16.9349	3.20305	1.75433	143.978	no	1.44872	19	0.223507	no
LmjF.07.T0060	LmjF.07:21632:+	LmjF.07:21646:+	786.941	101.783	482.518	171.148	2.93848	1.48992	1542.39	no	1.44856	14	-0.520231	yes
LmjF.13.T1415	LmjF.13:504114:-	LmjF.13:504083:-	152.592	16.0623	151.462	45.2205	3.17021	1.72185	365.337	no	1.44837	31	0.00569832	no
LmjF.31.T2192	LmjF.31:1084724:-	LmjF.31:1084419:-	44.9125	17.4337	59.6553	65.4558	1.31654	-0.131761	187.457	yes	1.4483	305	0.482055	no
LmjF.34.T3595	LmjF.34:1558081:+	LmjF.34:1558128:+	145.212	5.24839	220.493	2.46915	4.54843	5.99654	373.423	no	1.44811	47	0.192691	no
LmjF.36.T6080	LmjF.36:2343465:-	LmjF.36:2342999:-	189.932	6.25359	402.757	4.6231	4.71822	6.16598	603.565	no	1.44776	466	0.744858	yes
LmjF.19.T1485	LmjF.19:648776:+	LmjF.19:648786:+	88.3611	5.42719	66.8125	12.2964	3.79739	2.35052	172.897	no	1.44687	10	-0.478745	no
LmjF.15.T1550	LmjF.15:623880:-	LmjF.15:623812:-	228.044	16.6073	192.23	39.488	3.70138	2.25475	476.369	no	1.44663	68	-0.327132	yes
LmjF.35.T2000	LmjF.35:803459:+	LmjF.35:803558:+	62.5872	4.98484	62.5045	1.19285	3.40935	4.85598	131.269	no	1.44662	99	-0.0660873	no
LmjF.36.T5820	LmjF.36:2230639:-	LmjF.36:2230626:-	611.885	2.68444	367.441	5.03721	7.37803	5.93141	987.048	no	1.44662	13	-0.839597	yes
LmjF.21.T1566	LmjF.21:675748:-	LmjF.21:675779:-	111.566	31.5354	152.933	15.3279	1.79069	3.23689	311.362	no	1.4462	31	-0.129401	no
LmjF.23.T0495	LmjF.23:186786:+	LmjF.23:186783:+	101.211	32.5406	136.416	15.5597	1.60757	3.0528	285.727	no	1.44522	3	0.124994	no
LmjF.25.T1000	LmjF.25:385949:+	LmjF.25:385941:+	183.876	18.6442	241.01	8.452	3.23439	4.6783	451.982	no	1.44392	8	-0.183927	no
LmjF.10.T0210	LmjF.10:92523:+	LmjF.10:92530:+	433.864	48.7724	216.155	66.6147	3.12715	1.68332	765.406	no	1.44383	7	-0.781266	yes
LmjF.12.T0170	LmjF.12:53819:+	LmjF.12:53836:+	140.853	2.30039	144.679	8.22023	5.42561	3.98185	296.052	no	1.44377	17	-0.0592889	no
LmjF.12.T0330	LmjF.12:137616:+	LmjF.12:137663:+	16.7278	1.6528	29.6793	11.4836	2.74043	1.29724	59.5435	no	1.44319	47	0.144941	no
LmjF.35.T2120	LmjF.35:869193:+	LmjF.35:869211:+	176.73	2.40302	240.457	11.567	5.70673	4.26405	431.157	no	1.44268	18	0.0892227	no
LmjF.16.T1250	LmjF.16:506666:-	LmjF.16:506681:-	54.7889	71.0829	106.934	50.3102	-0.369679	1.07283	283.116	yes	1.44251	15	-0.142836	no
LmjF.13.T1540	LmjF.13:572942:-	LmjF.13:572999:-	63.5162	87.869	76.1267	38.0974	-0.462018	0.980158	265.609	yes	1.44218	57	-0.363102	yes
LmjF.33.T2148	LmjF.33:965615:+	LmjF.33:965617:+	137.093	10.9749	158.041	4.07612	3.52756	4.96953	310.185	no	1.44197	2	-0.209823	no
LmjF.23.T1640	LmjF.23:238918:-	LmjF.23:238907:-	76.6749	0.929021	96.5906	5.58419	5.33151	3.88967	179.779	no	1.44184	11	-0.184274	no
LmjF.36.T3990	LmjF.36:1526622:+	LmjF.36:1526629:+	349.875	162.79	126.468	160.61	1.09911	-0.34238	799.743	yes	1.44149	7	-0.571036	yes
LmjF.17.T1250	LmjF.17:604116:+	LmjF.17:604132:+	243.364	11.1622	118.566	1.19285	4.32855	5.76885	374.285	no	1.4403	16	-0.907178	yes
LmjF.34.T3080	LmjF.34:1377547:+	LmjF.34:1377571:+	96.3204	25.8618	94.6839	70.6136	1.85719	0.418043	287.48	no	1.43914	24	0.0733545	no
LmjF.35.T4380	LmjF.35:1761992:+	LmjF.35:1762025:+	1602.06	29.6276	672.281	33.8544	5.70986	4.2718	2337.83	no	1.43806	33	-1.31349	yes
LmjF.28.T1190	LmjF.28:447963:+	LmjF.28:448051:+	120.55	5.24839	126.474	16.7526	4.28193	2.8441	269.025	no	1.43782	88	0.282027	no
LmjF.09.T0420	LmjF.09:170973:+	LmjF.09:171068:+	22.8112	11.0013	12.5281	17.4664	0.988445	-0.448943	63.807	yes	1.43739	95	0.118734	no
LmjF.06.T1210	LmjF.06:483546:+	LmjF.06:483567:+	100.063	2.58182	144.815	12.9916	4.81842	3.3815	260.451	no	1.43692	21	0.526741	yes
LmjF.35.T0057	LmjF.35:21000:-	LmjF.35:20621:-	49.8359	4.33724	45.137	12.114	3.25168	1.81482	111.424	no	1.43687	379	-0.363002	no
LmjF.24.T1010	LmjF.24:351697:+	LmjF.24:353462:+	35.7203	12.0913	74.4085	8.93098	1.48797	2.92472	131.151	no	1.43675	1765	0.58108	yes
LmjF.36.T4350	LmjF.36:1683675:+	LmjF.36:1683693:+	72.0562	9.11683	57.8134	21.045	2.85225	1.4157	160.031	no	1.43655	18	-0.341833	yes
LmjF.15.T0940	LmjF.15:428451:-	LmjF.15:428392:-	108.854	4.43986	128.01	16.289	4.33587	2.89955	257.593	no	1.43632	59	0.0554914	no
LmjF.33.T0560	LmjF.33:246756:-	LmjF.33:246783:-	49.8305	71.2213	98.4357	51.2373	-0.50673	0.928683	270.725	yes	1.43541	27	-0.00195954	no
LmjF.30.T2470	LmjF.30:958249:-	LmjF.30:958393:-	1021.69	16.9999	483.581	2.15394	5.82824	7.26344	1524.43	no	1.4352	144	-0.774816	yes
LmjF.04.T0080	LmjF.04:30807:+	LmjF.04:30831:+	328.584	4.15844	394.493	15.7266	5.99757	4.56344	742.963	no	1.43413	24	0.0532255	no
LmjF.14.T1190	LmjF.14:516000:+	LmjF.14:516006:+	168.654	36.989	112.716	67.7767	2.15894	0.725442	386.136	no	1.4335	6	-0.119223	no
LmjF.34.T1910	LmjF.34:841828:-	LmjF.34:841815:-	81.079	11.8013	114.289	47.5599	2.68073	1.24742	254.729	no	1.43331	13	0.769166	yes
LmjF.18.T1470	LmjF.18:667047:+	LmjF.18:667065:+	120.507	1.6528	130.958	6.77704	5.51738	4.08471	259.895	no	1.43266	18	0.012865	no
LmjF.30.T2440	LmjF.30:949638:-	LmjF.30:949654:-	67.5277	45.3238	54.0031	12.7753	0.564936	1.99743	179.63	no	1.43249	16	-0.213426	no
LmjF.23.T0725	LmjF.23:351299:-	LmjF.23:351302:-	65.8166	20.4758	53.0451	5.43587	1.6375	3.06996	144.773	no	1.43246	3	-0.0620427	no
LmjF.28.T2990	LmjF.28:1134233:-	LmjF.28:1134225:-	380.277	8.6566	406.459	26.8456	5.30318	3.87114	822.239	no	1.43204	8	0.134025	no
LmjF.34.T3640	LmjF.34:1572561:+	LmjF.34:1572639:+	542.864	2.78706	383.838	6.23006	7.16602	5.7341	935.72	no	1.43192	78	-0.580726	yes
LmjF.27.T1510	LmjF.27:620677:+	LmjF.27:620504:+	76.9929	40.4415	55.4835	79.9247	0.912265	-0.518752	252.843	yes	1.43102	173	0.394259	yes
LmjF.22.T1330	LmjF.22:563139:-	LmjF.22:563175:-	77.8729	35.9659	128.109	21.4436	1.09333	2.52421	263.391	no	1.43087	36	0.0739445	no
LmjF.07.T0640	LmjF.07:294989:+	LmjF.07:295010:+	501.74	3.95319	316.429	7.42292	6.66531	5.23597	829.546	no	1.42934	21	-0.651869	yes
LmjF.31.T2653	LmjF.31:1287013:-	LmjF.31:1287010:-	90.5885	24.5844	59.7542	44.6921	1.8399	0.411041	219.619	no	1.42886	3	-0.390608	yes
LmjF.19.T0780	LmjF.19:337227:+	LmjF.19:337265:+	89.329	2.68444	86.1022	8.5509	4.61567	3.189	186.667	no	1.42667	38	0.198356	no
LmjF.35.T0980	LmjF.35:438133:+	LmjF.35:440311:+	425.987	13.36	812.464	9.18132	4.89406	6.32008	1260.99	no	1.42602	2178	0.903266	yes
LmjF.17.T1135	LmjF.17:552333:+	LmjF.17:552392:+	28.5198	11.8277	67.891	10.1424	1.20242	2.62825	118.381	no	1.42584	59	0.216326	no
LmjF.36.T0920	LmjF.36:348331:+	LmjF.36:348293:+	21.8557	20.3996	48.0914	16.1221	0.0949717	1.51961	106.469	no	1.42464	38	0.29915	yes
LmjF.28.T0770	LmjF.28:280525:-	LmjF.28:280488:-	35.4831	5.52981	29.3487	13.5727	2.48212	1.05837	83.9343	no	1.42375	37	-0.0420611	no
LmjF.24.T0150	LmjF.24:29740:+	LmjF.24:29759:+	502.875	28.8859	548.842	86.4854	4.07553	2.6519	1167.09	no	1.42363	19	0.231583	yes
LmjF.19.T0595	LmjF.19:256788:+	LmjF.19:256803:+	292.027	15.5842	802.794	15.9584	4.14315	5.56676	1126.36	no	1.42361	15	1.07242	yes
LmjF.25.T1900	LmjF.25:749961:-	LmjF.25:749951:-	147.652	9.58563	147.68	27.3925	3.81176	2.38862	332.31	no	1.42314	10	0.177702	no
LmjF.26.T0140	LmjF.26:32010:-	LmjF.26:31985:-	450.618	49.8165	300.171	89.863	3.15174	1.72882	890.469	no	1.42292	25	-0.43882	yes
LmjF.31.T0650	LmjF.31:226369:-	LmjF.31:226350:-	94.5066	0.826399	104.214	4.39133	5.70853	4.28655	203.939	no	1.42198	19	0.284969	yes
LmjF.25.T0870	LmjF.25:336010:+	LmjF.25:335808:+	37.5604	13.7884	30.5724	31.4346	1.38266	-0.038869	113.356	yes	1.42153	202	0.188757	no
LmjF.35.T0840	LmjF.35:390129:+	LmjF.35:390136:+	153.7	63.5745	98.5963	110.361	1.26043	-0.161081	426.232	yes	1.42151	7	-0.0896232	no
LmjF.12.T1220	LmjF.12:622094:+	LmjF.12:622035:+	81.4102	25.4427	89.3872	9.8272	1.63995	3.06146	206.067	no	1.42151	59	-0.183232	no
LmjF.25.T1040	LmjF.25:402977:+	LmjF.25:402983:+	54.8736	4.43986	59.3215	1.19285	3.36053	4.78179	119.828	no	1.42127	6	0.18731	no
LmjF.27.T2390	LmjF.27:1072463:+	LmjF.27:1072472:+	152.453	1.75542	207.323	9.01443	5.79938	4.37867	370.545	no	1.42071	9	0.0982011	no
LmjF.26.T0117	LmjF.26:29896:-	LmjF.26:30005:-	45.2033	32.3968	176.024	46.812	0.468285	1.8885	300.436	no	1.42022	109	0.0174003	no
LmjF.24.T0320	LmjF.24:95257:+	LmjF.24:95184:+	77.9258	47.4686	167.532	37.6833	0.703445	2.12324	330.61	no	1.4198	73	0.293482	no
LmjF.23.T0685	LmjF.23:326832:-	LmjF.23:326963:-	81.8292	27.3358	17.1512	15.6091	1.54752	0.128091	141.925	no	1.41943	131	-0.317181	no
LmjF.26.T1320	LmjF.26:451284:+	LmjF.26:451186:+	176.556	1.6528	139.744	4.6231	6.06461	4.64556	322.576	no	1.41905	98	-0.179451	no
LmjF.32.T1730	LmjF.32:677158:-	LmjF.32:677011:-	245.027	15.6783	199.031	4.07612	3.88277	5.30036	463.812	no	1.41758	147	-0.247166	no
LmjF.21.T0020	LmjF.21:10463:+	LmjF.21:10523:+	243.738	78.0517	183.645	21.3262	1.63037	3.04794	526.76	no	1.41757	60	-0.523775	yes
LmjF.17.T0270	LmjF.17:141452:-	LmjF.17:141461:-	233.126	66.4114	207.786	21.5271	1.79622	3.21229	528.851	no	1.41607	9	-0.306421	yes
LmjF.17.T0725	LmjF.17:386387:-	LmjF.17:386398:-	219.342	286.736	276.2	134.694	-0.385001	1.03057	916.972	yes	1.41557	11	-0.296169	no
LmjF.35.T5150	LmjF.35:2001490:+	LmjF.35:2001503:+	160.947	4.05582	136.363	10.439	5.00143	3.58595	311.805	no	1.41548	13	-0.232885	no
LmjF.05.T1165	LmjF.05:424899:-	LmjF.05:424906:-	88.7008	22.2483	151.509	13.8199	1.948	3.36329	276.278	no	1.41529	7	0.272686	yes
LmjF.06.T0790	LmjF.06:327150:+	LmjF.06:327455:+	16.6073	13.8467	51.1045	15.4763	0.246033	1.66102	97.0347	no	1.41499	305	0.322156	yes
LmjF.17.T0250	LmjF.17:134298:-	LmjF.17:134288:-	365.469	10.5325	266.218	2.15394	4.98991	6.40472	644.373	no	1.41481	10	-0.395998	no
LmjF.28.T0270	LmjF.28:88805:+	LmjF.28:88843:+	13.1408	10.6934	27.4265	7.82157	0.274161	1.68813	59.0823	no	1.41397	38	0.180161	no
LmjF.24.T1790	LmjF.24:673511:-	LmjF.24:673454:-	390.11	22.2397	187.152	3.19848	4.07291	5.48589	602.7	no	1.41298	57	-0.935824	yes
LmjF.29.T1275	LmjF.29:514441:+	LmjF.29:514444:+	43.269	10.6351	35.9094	24.8245	1.92781	0.515249	114.638	no	1.41256	3	0.484389	yes
LmjF.26.T0320	LmjF.26:83691:-	LmjF.26:83675:-	218.779	21.9	188.602	51.5711	3.26264	1.85063	480.852	no	1.41201	16	-0.363388	yes
LmjF.07.T0920	LmjF.07:476412:+	LmjF.07:476503:+	30.4719	18.6263	59.4729	13.174	0.681276	2.09304	121.745	no	1.41177	91	0.132371	no
LmjF.13.T0910	LmjF.13:313670:-	LmjF.13:313667:-	82.9549	28.8012	94.3379	89.0225	1.49424	0.0827634	295.117	no	1.41148	3	0.425902	yes
LmjF.20.T0030	LmjF.20:9442:-	LmjF.20:9526:-	830.956	42.305	588.627	10.5379	4.2639	5.67534	1472.43	no	1.41144	84	-0.729351	yes
LmjF.30.T0740	LmjF.30:237082:+	LmjF.30:237089:+	161.119	41.0184	102.224	70.1623	1.94796	0.536596	374.524	no	1.41137	7	-0.20752	no
LmjF.30.T2640	LmjF.30:1024732:-	LmjF.30:1024065:-	145.208	2.94799	176.086	11.7153	5.21076	3.79981	335.957	no	1.41095	667	-0.164543	no
LmjF.33.T0050	LmjF.33:11867:-	LmjF.33:11863:-	213.741	11.4615	221.998	33.4062	4.10704	2.69629	480.607	no	1.41075	4	-0.177144	no
LmjF.34.T1055	LmjF.34:464675:+	LmjF.34:464694:+	142.555	42.7062	213.778	172.72	1.71569	0.30608	571.759	no	1.40961	19	0.665554	yes
LmjF.17.T1350	LmjF.17:635156:+	LmjF.17:635143:+	66.1245	86.6049	140.13	68.3391	-0.384173	1.02529	361.199	yes	1.40946	13	0.361325	yes
LmjF.32.T2370	LmjF.32:929324:-	LmjF.32:929702:-	57.5231	15.1154	42.7853	31.0205	1.86056	0.451452	146.444	no	1.40911	378	-0.0218796	no
LmjF.15.T0240	LmjF.15:92648:+	LmjF.15:92650:+	151.725	3.12679	214.495	1.19285	5.20977	6.6187	370.54	no	1.40893	2	0.0577854	no
LmjF.31.T0990	LmjF.31:381069:-	LmjF.31:380652:-	121.741	22.0345	79.2943	39.009	2.41374	1.00497	262.078	no	1.40877	417	-0.328099	yes
LmjF.35.T1880	LmjF.35:773917:+	LmjF.35:773919:+	5882.58	39.7318	5063.76	12.2129	7.1744	8.5824	10998.3	no	1.408	2	-0.327024	yes
LmjF.32.T0270	LmjF.32:100960:-	LmjF.32:100943:-	223.032	37.663	159.315	72.3843	2.53468	1.12736	492.394	no	1.40731	17	-0.531157	yes
LmjF.28.T1820	LmjF.28:707704:-	LmjF.28:707268:-	195.666	46.4013	186.648	16.0573	2.05275	3.45957	444.773	no	1.40683	436	-0.242244	no
LmjF.19.T1338	LmjF.19:584797:+	LmjF.19:584799:+	135.886	8.31687	112.784	1.92218	3.87698	5.28311	258.909	no	1.40613	2	0.103793	no
LmjF.27.T0428	LmjF.27:119584:+	LmjF.27:119591:+	85.976	34.1615	33.7555	36.206	1.30662	-0.0982972	190.099	yes	1.40492	7	-0.643797	yes
LmjF.21.T1480	LmjF.21:606067:-	LmjF.21:606210:-	138.625	95.8656	203.358	52.563	0.527505	1.93179	490.412	no	1.40428	143	0.0242255	no
LmjF.29.T2530	LmjF.29:1094717:+	LmjF.29:1094804:+	182.882	5.26626	158.867	13.4058	4.87503	3.47215	360.42	no	1.40288	87	-0.325502	yes
LmjF.29.T0050	LmjF.29:15325:-	LmjF.29:15474:-	46.748	13.4541	43.4158	34.5528	1.72396	0.32111	138.171	no	1.40285	149	-0.0876392	no
LmjF.24.T0600	LmjF.24:205884:+	LmjF.24:205904:+	79.3469	10.3273	75.4777	27.5068	2.82644	1.42373	192.659	no	1.40271	20	0.0385277	no
LmjF.18.T0030	LmjF.18:9794:-	LmjF.18:9798:-	79.7574	34.3574	100.506	15.81	1.19158	2.59417	230.431	no	1.40259	4	-0.106173	no
LmjF.32.T0770	LmjF.32:264354:+	LmjF.32:264217:+	34.7734	18.0051	34.0058	48.1563	0.912497	-0.489781	134.941	yes	1.40228	137	0.0198066	no
LmjF.32.TncRNA3	LmjF.32:1087179:-	LmjF.32:1086873:-	53.9804	22.2397	83.5558	12.5281	1.24232	2.64394	172.304	no	1.40162	306	0.168638	no
LmjF.26.T0830	LmjF.26:243348:-	LmjF.26:243284:-	460.514	171.42	196.865	194.297	1.42045	0.0188465	1023.1	no	1.4016	64	-0.620084	yes
LmjF.31.T2090	LmjF.31:1015951:-	LmjF.31:1015929:-	101.014	0.826399	158.533	6.54527	5.80363	4.40214	266.919	no	1.40149	22	0.558663	yes
LmjF.25.T0380	LmjF.25:124290:-	LmjF.25:124248:-	31.3651	9.14327	27.2936	22.4202	1.67392	0.272724	90.2222	no	1.40119	42	0.0811031	no
LmjF.30.T3250	LmjF.30:1229798:+	LmjF.30:1229828:+	86.9135	21.3107	44.1759	29.2807	1.97835	0.577157	181.681	no	1.40119	30	-0.528206	yes
LmjF.28.T0825	LmjF.28:294276:+	LmjF.28:294295:+	1085.36	13.3017	501.125	16.4559	6.24717	4.84626	1616.24	no	1.40091	19	-0.949746	yes
LmjF.28.T0490	LmjF.28:166347:-	LmjF.28:166373:-	67.7913	12.2118	127.812	8.36855	2.3804	3.7813	216.184	no	1.4009	26	0.38026	yes
LmjF.26.T0910	LmjF.26:267210:-	LmjF.26:267148:-	96.2885	10.6173	121.499	4.53965	3.066	4.46683	232.944	no	1.40083	62	0.179012	no
LmjF.36.T5550	LmjF.36:2150055:-	LmjF.36:2150011:-	77.9841	0.826399	103.04	5.35242	5.43449	4.03369	187.203	no	1.4008	44	0.146766	no
LmjF.10.T1226	LmjF.10:531351:-	LmjF.10:531326:-	307.432	22.155	241.461	47.0623	3.73556	2.33478	618.111	no	1.40078	25	-0.0850569	no
LmjF.36.T4700	LmjF.36:1820621:+	LmjF.36:1820123:+	110.836	10.3273	83.9791	21.7249	3.30351	1.90283	226.867	no	1.40067	498	-0.126226	no
LmjF.33.T0801	LmjF.33:356320:+	LmjF.33:356301:+	47.9903	13.0965	88.7537	8.78266	1.79716	3.19767	158.623	no	1.40051	19	NA	no
LmjF.25.T2275	LmjF.25:852269:+	LmjF.25:852163:+	33.0358	30.6997	52.7454	17.964	0.102586	1.50288	134.445	no	1.40029	106	0.0236111	no
LmjF.35.T4500	LmjF.35:1804020:+	LmjF.35:1804045:+	84.4429	12.8998	214.396	12.2809	2.6199	4.01957	324.02	no	1.39967	25	0.466432	yes
LmjF.31.T1560	LmjF.31:763010:-	LmjF.31:762996:-	111.77	51.6038	71.04	87.6411	1.10015	-0.299178	322.055	yes	1.39932	14	-0.399037	yes
LmjF.35.T0270	LmjF.35:70933:+	LmjF.35:70841:+	244.238	26.4744	282.989	82.9191	3.15803	1.75876	636.62	no	1.39926	92	0.157342	no
LmjF.28.T1830	LmjF.28:712531:-	LmjF.28:712654:-	63.6243	39.1285	67.0133	15.0127	0.68745	2.0866	184.779	no	1.39915	123	-0.192199	yes
LmjF.18.T1580	LmjF.18:706273:+	LmjF.18:706283:+	812.781	13.0965	655.64	28.9655	5.85124	4.45373	1510.48	no	1.3975	10	-0.302178	no
LmjF.20.T1630	LmjF.20:694461:-	LmjF.20:694359:-	30.0116	8.05332	54.2194	5.12066	1.77629	3.17342	97.405	no	1.39713	102	0.287093	yes
LmjF.35.T1820	LmjF.35:748868:+	LmjF.35:748856:+	143.864	193.373	121.758	61.5466	-0.424133	0.972814	520.541	yes	1.39695	12	-1.00202	yes
LmjF.36.T2530	LmjF.36:1020050:+	LmjF.36:1020062:+	59.0585	29.909	44.7755	60.9965	0.958341	-0.43761	194.739	yes	1.39595	12	0.381605	yes
LmjF.34.T1250	LmjF.34:564666:-	LmjF.34:564612:-	77.2074	34.9257	75.8083	91.8038	1.12229	-0.27292	279.745	yes	1.39521	54	0.356904	yes
LmjF.35.T2985	LmjF.35:1222276:-	LmjF.35:1222310:-	458.672	51.6621	347.592	14.1845	3.12577	4.52087	872.11	no	1.3951	34	-0.382631	yes
LmjF.25.T1010	LmjF.25:390876:+	LmjF.25:390882:+	22.5655	3.51084	5.43587	2.23739	2.38521	0.991304	33.7496	no	1.3939	6	-0.51257	yes
LmjF.21.T0895	LmjF.21:375577:+	LmjF.21:375303:+	109.063	6.63763	102.524	17.8651	3.84906	2.45618	236.09	no	1.39289	274	0.393065	yes
LmjF.36.T0750	LmjF.36:257704:+	LmjF.36:257739:+	64.53	12.0827	49.6984	25.5692	2.3245	0.932185	151.88	no	1.39231	35	0.00817283	no
LmjF.12.T1290	LmjF.12:651167:+	LmjF.12:650794:+	35.2422	3.33204	65.7865	19.951	3.06455	1.67253	124.312	no	1.39202	373	-0.0214076	no
LmjF.15.T0168	LmjF.15:62764:-	LmjF.15:62780:-	79.6197	28.1186	110.649	14.3668	1.46919	2.86107	232.754	no	1.39188	16	-0.0809209	no
LmjF.34.T2550	LmjF.34:1163676:+	LmjF.34:1163666:+	98.7148	45.4761	144.138	24.8059	1.10132	2.49165	313.135	no	1.39034	10	-0.0480679	no
LmjF.30.T1420	LmjF.30:496458:+	LmjF.30:496462:+	156.607	21.7795	172	64.5256	2.79052	1.40064	414.913	no	1.38988	4	0.234041	no
LmjF.32.T2870	LmjF.32:1129916:-	LmjF.32:1129668:-	91.1653	5.81124	110.794	2.15394	3.75824	5.14754	209.924	no	1.3893	248	0.029258	no
LmjF.17.T1210	LmjF.17:588506:+	LmjF.17:588254:+	84.3582	9.4247	65.2921	20.1828	3.03352	1.64594	179.258	no	1.38758	252	0.0677664	no
LmjF.29.T2395	LmjF.29:1044042:+	LmjF.29:1043968:+	42.3486	38.3371	81.8931	27.7572	0.140095	1.52733	190.336	no	1.38724	74	0.482437	yes
LmjF.29.T1410	LmjF.29:629573:+	LmjF.29:629582:+	95.1255	5.81124	92.0973	16.255	3.81893	2.43173	209.289	no	1.38721	9	-0.0821435	no
LmjF.29.T0935	LmjF.29:356001:+	LmjF.29:355825:+	75.8571	2.94799	143.489	18.4089	4.28299	2.89617	240.703	no	1.38682	176	0.412884	yes
LmjF.33.T2180	LmjF.33:982949:+	LmjF.33:983482:+	12.4489	15.8835	32.6615	15.161	-0.328132	1.05858	76.1549	yes	1.38671	533	-0.0277955	no
LmjF.06.T1100	LmjF.06:452902:+	LmjF.06:452957:+	80.9554	35.5593	50.3103	58.8457	1.1646	-0.222	225.671	yes	1.3866	55	-0.0542514	no
LmjF.23.T0542	LmjF.23:200457:+	LmjF.23:200465:+	129.963	11.6225	117.901	28.95	3.37509	1.98914	288.437	no	1.38595	8	0.362924	yes
LmjF.03.T0020	LmjF.03:5440:+	LmjF.03:5454:+	124.401	14.5705	123.921	4.93831	3.00966	4.39482	267.831	no	1.38516	14	-0.322441	yes
LmjF.29.T0340	LmjF.29:112948:-	LmjF.29:112921:-	131.688	1.85804	151.688	7.58981	5.53687	4.15181	292.824	no	1.38506	27	0.0852583	no
LmjF.33.T2900	LmjF.33:1353893:+	LmjF.33:1353900:+	37.3233	6.74026	31.7498	16.2736	2.30777	0.922921	92.087	no	1.38485	7	-0.00129222	no
LmjF.02.T0700	LmjF.02:340265:+	LmjF.02:343702:+	148.299	2.40302	195.453	10.6894	5.45525	4.07091	356.844	no	1.38433	3437	0.288671	no
LmjF.03.T0270	LmjF.03:65333:+	LmjF.03:65324:+	20.2029	24.9646	50.576	23.1989	-0.292286	1.09176	118.942	yes	1.38404	9	0.516759	yes
LmjF.34.T2915	LmjF.34:1324504:+	LmjF.34:1324489:+	92.4255	102.676	119.014	50.0476	-0.150192	1.23329	364.163	yes	1.38348	15	0.041509	no
LmjF.20.T1185	LmjF.20:536623:+	LmjF.20:536727:+	36.1307	11.0596	27.1761	22.8683	1.62243	0.239381	97.2348	no	1.38305	104	-0.246191	no
LmjF.19.T0110	LmjF.19:21595:-	LmjF.19:21709:-	417.417	7.66928	445.969	23.1495	5.59289	4.21011	894.205	no	1.38278	114	-0.0686048	no
LmjF.34.T2590	LmjF.34:1193061:+	LmjF.34:1193071:+	151.532	4.88221	166.892	15.8749	4.69661	3.31458	339.182	no	1.38203	10	0.132868	no
LmjF.09.T0700	LmjF.09:280510:-	LmjF.09:280396:-	74.7865	6.35621	48.7033	11.567	3.36491	1.9837	141.413	no	1.38121	114	-0.581511	yes
LmjF.36.T0145	LmjF.36:48215:-	LmjF.36:48195:-	62.8951	3.51084	56.0953	9.49653	3.82424	2.44346	131.998	no	1.38078	20	0.170246	no
LmjF.19.T1260	LmjF.19:547930:+	LmjF.19:547936:+	78.5492	3.12679	109.023	1.19285	4.26875	5.64885	191.892	no	1.3801	6	0.202705	no
LmjF.36.T6670	LmjF.36:2576986:-	LmjF.36:2577173:-	163.574	68.9699	269.401	43.1685	1.23393	2.61401	545.114	no	1.38007	187	0.253317	no
LmjF.13.T1460	LmjF.13:519424:-	LmjF.13:519843:-	189.373	9.89349	207.258	3.57856	4.12729	5.50733	410.103	no	1.38004	419	0.249381	yes
LmjF.28.T2160	LmjF.28:839962:+	LmjF.28:839974:+	104.101	6.91906	61.9422	11.3353	3.7303	2.35124	184.297	no	1.37906	12	-0.223962	no
LmjF.34.T1180	LmjF.34:535674:-	LmjF.34:535696:-	44.1981	10.5146	80.1008	6.94393	1.97279	3.35179	141.757	no	1.379	22	0.399427	yes
LmjF.22.T0165	LmjF.22:69994:-	LmjF.22:70147:-	796.953	5.26626	803.001	15.4114	6.99255	5.61443	1620.63	no	1.37813	153	-0.34291	yes
LmjF.13.T0760	LmjF.13:255812:-	LmjF.13:255806:-	89.1199	12.5515	79.1088	30.3066	2.73339	1.35549	211.087	no	1.3779	6	0.0696215	no
LmjF.26.T0230	LmjF.26:59009:-	LmjF.26:61162:-	50.6071	43.9345	170.276	56.3919	0.199747	1.5774	321.209	no	1.37765	2153	0.480885	yes
LmjF.33.T1680	LmjF.33:777128:+	LmjF.33:779760:+	166.263	10.9834	156.611	3.3468	3.803	5.18027	337.204	no	1.37727	2632	-0.335665	yes
LmjF.23.T1170	LmjF.23:561200:+	LmjF.23:561095:+	375.572	5.70861	405.31	17.7971	5.81077	4.434	804.387	no	1.37677	105	-0.252649	yes
LmjF.21.T0150	LmjF.21:54810:+	LmjF.21:54831:+	105.042	4.60079	68.6389	8.5509	4.24287	2.86618	186.833	no	1.37668	21	-0.19888	no
LmjF.30.T0720	LmjF.30:233474:+	LmjF.30:234063:+	117.702	22.3159	117.506	7.96989	2.34796	3.72372	265.494	no	1.37577	589	-0.326527	yes
LmjF.29.T0490	LmjF.29:170889:-	LmjF.29:170939:-	157.531	19.7162	187.01	8.46745	2.93593	4.31169	372.724	no	1.37576	50	-0.311136	yes
LmjF.34.T3610	LmjF.34:1563903:+	LmjF.34:1563817:+	235.149	45.4793	246.777	17.7971	2.34504	3.72046	545.202	no	1.37542	86	-0.249851	yes
LmjF.35.T4540	LmjF.35:1812260:+	LmjF.35:1812254:+	190.577	14.0341	229.854	5.98284	3.67162	5.04702	440.448	no	1.37541	6	0.0673321	no
LmjF.04.T1110	LmjF.04:417102:-	LmjF.04:417108:-	43.5007	70.3327	120.952	74.39	-0.680735	0.693864	309.175	yes	1.3746	6	0.285698	yes
LmjF.33.T1469	LmjF.33:701026:+	LmjF.33:701008:+	116.64	57.4554	203.491	38.1962	1.00897	2.38325	415.782	no	1.37428	18	0.204213	no
LmjF.29.T2400	LmjF.29:1046465:+	LmjF.29:1046472:+	42.8531	2.78706	43.0851	8.86611	3.53353	2.15974	97.5914	no	1.37379	7	0.239274	no
LmjF.36.T0100	LmjF.36:36822:-	LmjF.36:36752:-	134.443	68.8229	151.129	29.2807	0.955912	2.32882	383.675	no	1.37291	70	0.126843	no
LmjF.22.T1030	LmjF.22:425894:+	LmjF.22:425898:+	84.7065	8.05332	74.1087	19.5369	3.24288	1.87076	186.405	no	1.37212	4	0.107201	no
LmjF.21.T1840	LmjF.21:752468:+	LmjF.21:752500:+	83.1392	15.8571	100.556	6.86048	2.31942	3.69151	206.412	no	1.37209	32	0.109775	no
LmjF.27.T1730	LmjF.27:714073:+	LmjF.27:714079:+	466.987	28.5555	435.684	70.3756	3.98497	2.61309	1001.6	no	1.37188	6	0.000103633	no
LmjF.28.T0060	LmjF.28:14012:+	LmjF.28:14030:+	89.2637	5.42719	90.3297	15.8255	3.81189	2.44044	200.846	no	1.37145	18	-0.230636	no
LmjF.07.T0400	LmjF.07:191662:-	LmjF.07:191908:-	35.7024	34.0939	42.9985	15.2631	0.0646535	1.43586	128.058	no	1.3712	246	-0.0685155	no
LmjF.36.T0760	LmjF.36:265766:+	LmjF.36:265702:+	57.4912	22.6238	64.1949	67.109	1.30798	-0.0630864	211.419	yes	1.37107	64	0.0493024	no
LmjF.33.T0140	LmjF.33:33501:-	LmjF.33:33441:-	143.809	19.0546	86.9645	30.5076	2.85215	1.48122	280.336	no	1.37092	60	-0.305808	yes
LmjF.36.T1170	LmjF.36:439670:+	LmjF.36:439860:+	412.124	96.4992	330.302	201.173	2.08311	0.712556	1040.1	no	1.37056	190	-0.322787	yes
LmjF.15.T1120	LmjF.15:467375:-	LmjF.15:467254:-	1865.67	21.1319	3504.97	15.0807	6.3982	7.76834	5406.86	no	1.37014	121	0.0849019	no
LmjF.36.T1600	LmjF.36:619246:-	LmjF.36:619221:-	442.583	2.4792	418.58	7.50636	6.99431	5.62426	871.148	no	1.37005	25	-0.272765	no
LmjF.35.T0070	LmjF.35:25250:-	LmjF.35:25240:-	465.298	5.70861	358.405	12.3612	6.11909	4.74948	841.772	no	1.36961	10	-0.308261	no
LmjF.32.T1180	LmjF.32:461978:+	LmjF.32:462007:+	123.683	14.1102	200.527	8.452	3.04466	4.41421	346.772	no	1.36955	29	0.255874	no
LmjF.31.T0765	LmjF.31:279327:-	LmjF.31:279519:-	117.197	48.1194	66.9794	71.9826	1.26683	-0.102454	304.279	yes	1.36929	192	-0.305885	yes
LmjF.33.T0360	LmjF.33:170829:-	LmjF.33:170757:-	446.894	8.21425	1319.05	9.51199	5.60315	6.97242	1783.67	no	1.36927	72	0.18858	no
LmjF.22.T0170	LmjF.22:75065:-	LmjF.22:75089:-	61.5206	12.8329	46.9943	26.4314	2.17623	0.807033	147.779	no	1.36919	24	-0.265719	no
LmjF.13.T0040	LmjF.13:9915:-	LmjF.13:9891:-	111.667	32.022	87.3136	65.8545	1.77057	0.401611	296.858	no	1.36896	24	0.0343721	no
LmjF.10.T0010	LmjF.10:5095:-	LmjF.10:5087:-	340.562	9.73256	169.584	12.8433	4.99208	3.62322	532.721	no	1.36886	8	-1.003	yes
LmjF.36.T2160	LmjF.36:865355:+	LmjF.36:865383:+	301.375	2.68444	274.135	7.65468	6.35875	4.99052	585.849	no	1.36823	28	-0.383247	yes
LmjF.34.T0720	LmjF.34:328080:+	LmjF.34:328541:+	91.4327	17.7416	96.1148	6.62872	2.30216	3.67018	211.918	no	1.36802	461	-0.176715	yes
LmjF.27.T2400	LmjF.27:1074643:+	LmjF.27:1074649:+	873.727	35.1931	1331.24	141.258	4.59504	3.22727	2381.42	no	1.36778	6	0.482463	no
LmjF.01.T0140	LmjF.01:37240:-	LmjF.01:37195:-	347.37	14.3069	285.869	31.5181	4.50837	3.14108	679.064	no	1.36729	45	-0.390358	yes
LmjF.32.T3770	LmjF.32:1521873:+	LmjF.32:1521750:+	478.326	294.824	259.524	413.728	0.696269	-0.670747	1446.4	yes	1.36702	123	-0.326065	no
LmjF.23.T1660	LmjF.23:243822:-	LmjF.23:243854:-	72.9728	27.5589	112.385	15.9738	1.37306	2.73985	228.891	no	1.3668	32	0.180667	no
LmjF.31.T2900	LmjF.31:1373010:-	LmjF.31:1372978:-	129.051	7.9507	96.8039	16.357	3.86094	2.49437	250.163	no	1.36656	32	-0.257486	yes
LmjF.34.T0950	LmjF.34:408417:+	LmjF.34:408441:+	273.05	6.71382	134.957	8.86611	5.15085	3.78452	423.586	no	1.36632	24	-0.820513	yes
LmjF.22.T0480	LmjF.22:189166:-	LmjF.22:189107:-	205.371	0.826399	235.389	4.39133	6.82009	5.45438	445.978	no	1.36572	59	-0.0702671	no
LmjF.32.T1285	LmjF.32:500931:+	LmjF.32:500937:+	182.97	26.2956	187.152	70.9257	2.75273	1.38732	467.343	no	1.36541	6	0.210126	no
LmjF.35.T0390	LmjF.35:116791:+	LmjF.35:116837:+	147.759	2.40302	187.909	10.1238	5.45001	4.08597	348.195	no	1.36405	46	0.0717845	no
LmjF.13.T0830	LmjF.13:284252:-	LmjF.13:284289:-	24.7454	11.9125	35.1646	6.04771	0.995549	2.35935	77.8702	no	1.3638	37	0.15987	no
LmjF.05.T1090	LmjF.05:397538:+	LmjF.05:397646:+	240.518	6.01648	235.339	16.6691	5.10524	3.74156	498.543	no	1.36368	108	-0.304369	no
LmjF.12.T0070	LmjF.12:12911:+	LmjF.12:12918:+	225.261	47.5923	138.288	75.9321	2.21919	0.856417	487.073	no	1.36277	7	-0.537693	yes
LmjF.26.T2640	LmjF.26:1057571:+	LmjF.26:1057588:+	174.1	4.88221	159.265	12.8433	4.89568	3.5332	351.091	no	1.36248	17	-0.354126	yes
LmjF.28.T0320	LmjF.28:99466:+	LmjF.28:99501:+	38.7709	3.51084	40.2327	11.0201	3.14024	1.77835	93.5345	no	1.3619	35	0.26297	yes
LmjF.35.T2738	LmjF.35:1115654:-	LmjF.35:1115265:-	44.5324	21.1988	67.2482	11.9471	1.03641	2.39816	144.926	no	1.36175	389	0.147526	no
LmjF.02.T0040	LmjF.02:13875:-	LmjF.02:13687:-	66.2411	35.515	54.4358	76.3584	0.880854	-0.48074	232.55	yes	1.36159	188	0.155247	no
LmjF.35.T3710	LmjF.35:1500581:-	LmjF.35:1500567:-	132.348	4.05582	112.515	10.059	4.72111	3.35959	258.978	no	1.36152	14	-0.377722	yes
LmjF.32.T2390	LmjF.32:934982:-	LmjF.32:935035:-	61.8774	45.9092	131.456	37.4823	0.422673	1.78324	276.724	no	1.36057	53	0.370442	yes
LmjF.36.T2640	LmjF.36:1082700:-	LmjF.36:1082735:-	84.7065	3.22942	81.1978	9.41308	4.34087	2.9807	178.547	no	1.36017	35	-0.100429	no
LmjF.23.T0340	LmjF.23:121161:+	LmjF.23:121207:+	568.372	24.9739	519.104	59.9056	4.45424	3.09415	1172.36	no	1.36008	46	-0.249947	no
LmjF.16.T1180	LmjF.16:468560:-	LmjF.16:468476:-	117.913	42.5009	90.1475	84.5787	1.45079	0.0909514	335.14	no	1.35984	84	-0.122624	no
LmjF.32.T3000	LmjF.32:1181466:+	LmjF.32:1181457:+	95.4178	6.53501	105.308	2.23739	3.67762	5.03728	209.499	no	1.35966	9	0.00173069	no
LmjF.28.T0385	LmjF.28:118571:-	LmjF.28:118465:-	65.9457	6.45883	66.7012	18.3441	3.16597	1.80729	157.45	no	1.35868	106	0.0465306	no
LmjF.31.T1250	LmjF.31:505604:-	LmjF.31:505615:-	46.2295	40.7898	105.676	35.8074	0.176535	1.53517	228.503	no	1.35864	11	0.255255	no
LmjF.34.T3800	LmjF.34:1630682:+	LmjF.34:1631001:+	88.4637	6.07479	78.0026	15.0127	3.66054	2.30268	187.554	no	1.35786	319	-0.103615	no
LmjF.06.T0388	LmjF.06:131881:+	LmjF.06:131890:+	287.736	40.3389	214.777	78.1663	2.80418	1.44658	621.018	no	1.3576	9	-0.265186	no
LmjF.05.T0560	LmjF.05:182498:+	LmjF.05:182644:+	115.785	5.63243	97.9164	1.19285	4.13818	5.49533	220.527	no	1.35715	146	-0.0996125	no
LmjF.31.T0970	LmjF.31:374941:-	LmjF.31:374933:-	138.936	31.4009	129.252	76.2287	2.11067	0.754098	375.818	no	1.35657	8	-0.0216327	no
LmjF.14.T0495	LmjF.14:177305:-	LmjF.14:174641:-	70.5784	5.63243	94.8694	2.46915	3.43191	4.78841	173.549	no	1.3565	2664	0.118644	no
LmjF.17.T1455	LmjF.17:676130:+	LmjF.17:676237:+	193.953	5.08746	185.079	13.8693	5.00114	3.6455	397.988	no	1.35564	107	0.177692	no
LmjF.09.T0020	LmjF.09:6840:+	LmjF.09:6861:+	72.2172	13.7441	83.4693	42.5227	2.31205	0.95666	211.953	no	1.35539	21	0.0410157	no
LmjF.35.T2725	LmjF.35:1109097:-	LmjF.35:1107365:-	80.7937	11.2649	100.28	4.93831	2.73746	4.09216	197.277	no	1.3547	1732	0.336707	no
LmjF.09.T0250	LmjF.09:102301:+	LmjF.09:102315:+	117.796	2.58182	118.452	8.20166	5.05165	3.69839	247.031	no	1.35326	14	0.128737	no
LmjF.32.T2885	LmjF.32:1139341:-	LmjF.32:1139356:-	77.1756	24.9063	47.9709	5.35242	1.59341	2.94655	155.405	no	1.35313	15	0.540391	yes
LmjF.34.T0070	LmjF.34:22687:+	LmjF.34:22729:+	231.62	0	1094.28	11.0201	7.86183	6.50971	1336.92	no	1.35212	42	1.83859	yes
LmjF.22.T1355	LmjF.22:570923:-	LmjF.22:570894:-	9.1254	3.51084	6.04771	7.0088	1.16651	-0.184431	25.6928	yes	1.35094	29	0.258863	no
LmjF.23.T1075-1080	LmjF.23:502272:-	LmjF.23:502226:-	1378.06	13.4626	1386.25	4.70654	6.57521	7.92539	2782.47	no	1.35018	46	0.0301422	no
LmjF.29.T2690	LmjF.29:1155825:+	LmjF.29:1155900:+	152.774	18.1256	275.884	12.5095	3.00724	4.35723	459.294	no	1.35	75	0.664478	yes
LmjF.17.T0100	LmjF.17:95311:-	LmjF.17:95374:-	100.497	13.2753	115.618	5.43587	2.82984	4.17951	234.826	no	1.34967	63	-0.299704	yes
LmjF.36.T2580	LmjF.36:1043613:-	LmjF.36:1044252:-	48.6822	35.8407	45.205	12.4447	0.431428	1.78101	142.173	no	1.34959	639	-0.0289556	no
LmjF.35.T0620	LmjF.35:296632:+	LmjF.35:296504:+	167.555	18.0813	208.296	59.3741	3.14299	1.79354	453.306	no	1.34944	128	0.224852	no
LmjF.33.T3170	LmjF.33:1546062:+	LmjF.33:1546169:+	160.748	1.85804	211.152	8.5509	5.82257	4.47331	382.308	no	1.34926	107	0.109978	no
LmjF.04.T0120	LmjF.04:43698:+	LmjF.04:43670:+	50.8443	53.4525	35.7085	14.1351	-0.0708146	1.27822	154.14	yes	1.34903	28	-0.529133	yes
LmjF.14.T0540	LmjF.14:193150:-	LmjF.14:193248:-	119.542	70.136	70.1779	105.942	0.760884	-0.587328	365.798	yes	1.34821	98	-0.322414	yes
LmjF.36.T5440	LmjF.36:2101594:-	LmjF.36:2101589:-	68.4428	17.9787	63.3513	43.7649	1.87144	0.523601	193.538	no	1.34784	5	0.18202	no
LmjF.27.T2120	LmjF.27:905307:-	LmjF.27:905302:-	60.2923	21.7212	65.1592	61.4106	1.43167	0.0841518	208.583	no	1.34751	5	0.273697	yes
LmjF.19.T0400	LmjF.19:163275:+	LmjF.19:163380:+	356.654	10.6173	309.498	24.6576	4.94422	3.59712	701.426	no	1.3471	105	-0.362695	yes
LmjF.22.T0010	LmjF.22:5391:-	LmjF.22:2616:-	64.495	13.6414	134.657	10.9211	2.16133	3.50837	223.715	no	1.34704	2775	0.718104	yes
LmjF.33.T1130	LmjF.33:520972:+	LmjF.33:521016:+	114.952	14.3917	144.219	48.0357	2.91331	1.56632	321.598	no	1.34699	44	0.253506	yes
LmjF.19.T0930	LmjF.19:381117:+	LmjF.19:381109:+	68.3456	14.3917	100.039	7.82157	2.17166	3.51774	190.598	no	1.34608	8	0.238964	yes
LmjF.29.T1430	LmjF.29:648360:+	LmjF.29:648489:+	48.6115	29.1059	30.0934	46.9449	0.720627	-0.624767	154.756	yes	1.34539	129	0.0389111	no
LmjF.27.T2440	LmjF.27:1083626:+	LmjF.27:1083632:+	74.7811	10.5908	72.8479	27.6892	2.70885	1.36405	185.909	no	1.3448	6	0.157361	no
LmjF.21.T0720	LmjF.21:223604:-	LmjF.21:222322:-	218.814	117.922	268.103	56.3425	0.886267	2.23048	661.181	no	1.34421	1282	-0.196408	no
LmjF.27.T0890	LmjF.27:360486:+	LmjF.27:360489:+	24.1382	7.93283	13.9033	12.4447	1.49269	0.148599	58.419	no	1.34409	3	0.309351	yes
LmjF.24.T2250	LmjF.24:823693:-	LmjF.24:823689:-	542.544	7.84808	469.409	18.4275	5.94089	4.59774	1038.23	no	1.34315	4	-0.290094	yes
LmjF.35.T4490	LmjF.35:1798379:+	LmjF.35:1798349:+	54.0154	29.9938	77.0723	16.3384	0.827857	2.17084	177.42	no	1.34298	30	-0.0760894	no
LmjF.30.T2690	LmjF.30:1036878:-	LmjF.30:1036844:-	221.128	35.3362	235.485	97.0574	2.61191	1.27005	589.006	no	1.34186	34	0.259717	yes
LmjF.24.T2260	LmjF.24:825888:-	LmjF.24:825879:-	150.689	4.15844	102.342	7.90502	4.87804	3.53666	265.094	no	1.34137	9	-0.752841	yes
LmjF.01.T0210	LmjF.01:53603:-	LmjF.01:53600:-	109.5	38.1901	92.0202	82.5916	1.49548	0.154185	322.302	no	1.3413	3	-0.0596055	no
LmjF.14.T0380	LmjF.14:122764:+	LmjF.14:122671:+	132.817	37.6809	216.238	23.7954	1.79056	3.13113	410.531	no	1.34057	93	0.536006	yes
LmjF.33.T1700	LmjF.33:787592:+	LmjF.33:787598:+	46.5568	22.155	38.1622	47.2787	1.03833	-0.301923	154.153	yes	1.34025	6	-0.041751	no
LmjF.31.T2690	LmjF.31:1306723:-	LmjF.31:1306695:-	101.903	3.87701	72.5172	7.82157	4.39914	3.05897	186.119	no	1.34017	28	-0.10611	no
LmjF.11.T1365	LmjF.11:574494:+	LmjF.11:574510:+	321.506	4.88221	263.31	11.2024	5.77682	4.43699	600.901	no	1.33983	16	-0.179021	no
LmjF.36.T1515	LmjF.36:570194:-	LmjF.36:570185:-	220.2	2.30039	196.584	6.46183	6.06657	4.72679	425.546	no	1.33977	9	-0.184267	no
LmjF.05.T0670	LmjF.05:226253:+	LmjF.05:226225:+	36.0864	1.75542	47.1458	8.05334	3.75055	2.41089	93.0409	no	1.33966	28	0.0489107	no
LmjF.35.T4040	LmjF.35:1611982:+	LmjF.35:1611985:+	170.785	4.88221	215.944	17.7971	4.8681	3.52874	409.409	no	1.33936	3	0.0347824	no
LmjF.03.T0080	LmjF.03:18398:+	LmjF.03:18415:+	141.471	3.51084	193.169	14.5337	4.98113	3.64384	352.684	no	1.33729	17	0.181219	no
LmjF.25.T1150	LmjF.25:464497:-	LmjF.25:464126:-	32.4908	10.8808	48.7187	5.98284	1.49513	2.8319	98.0732	no	1.33677	371	0.233921	no
LmjF.32.T0110	LmjF.32:34755:-	LmjF.32:33593:-	69.7169	1.474	45.5697	3.11503	4.83714	3.50042	119.876	no	1.33673	1162	-0.363829	yes
LmjF.15.T1080	LmjF.15:461656:-	LmjF.15:461535:-	2110.63	51.9793	3649.54	35.2635	5.31679	6.65345	5847.42	no	1.33666	121	0.364009	yes
LmjF.14.T1365	LmjF.14:571938:+	LmjF.14:571943:+	181.76	54.8511	107.592	82.8048	1.71029	0.373816	427.008	no	1.33648	5	-0.0801929	no
LmjF.34.T4220	LmjF.34:1786194:+	LmjF.34:1786202:+	114.791	3.22942	142.259	12.2129	4.77492	3.43861	272.493	no	1.33631	8	-0.0392292	no
LmjF.36.T6540	LmjF.36:2536037:-	LmjF.36:2536011:-	219.114	54.2968	259.753	164.401	1.99298	0.656711	697.565	no	1.33627	26	0.513827	yes
LmjF.30.T1400	LmjF.30:485858:+	LmjF.30:485823:+	135.981	4.05582	100.59	8.46745	4.75989	3.42363	249.094	no	1.33626	35	-0.233351	no
LmjF.20.T0180	LmjF.20:64268:-	LmjF.20:63917:-	61.0106	8.00901	69.4639	24.8399	2.78307	1.44728	163.323	no	1.33579	351	0.0952762	no
LmjF.30.T2010-2020	LmjF.30:748487:+	LmjF.30:748480:+	16.8887	19.1713	32.0991	13.8044	-0.17325	1.16076	81.9635	yes	1.33401	7	-0.0427326	no
LmjF.14.T0830	LmjF.14:334080:-	LmjF.14:334075:-	84.1389	24.848	85.8024	65.3878	1.71977	0.386816	260.177	no	1.33295	5	0.0842308	no
LmjF.06.T0020	LmjF.06:6049:-	LmjF.06:6015:-	55.5655	4.05582	95.8242	20.7946	3.48391	2.15139	176.24	no	1.33251	34	0.65872	yes
LmjF.20.T0230	LmjF.20:78197:-	LmjF.20:78321:-	121.945	6.74026	106.897	16.1067	3.98949	2.65702	251.689	no	1.33247	124	-0.0637897	no
LmjF.34.T2870	LmjF.34:1308874:+	LmjF.34:1308887:+	1766.67	28.0774	1549.08	63.1536	5.92581	4.59467	3406.99	no	1.33114	13	-0.298124	no
LmjF.36.T4940	LmjF.36:1912552:-	LmjF.36:1912737:-	112.458	38.114	118.516	15.3774	1.5364	2.86743	284.466	no	1.33103	185	-0.227678	no
LmjF.16.T0140	LmjF.16:40313:-	LmjF.16:40321:-	809.262	175.064	1008.47	86.2042	2.20229	3.53306	2079	no	1.33077	8	-0.0672707	no
LmjF.25.T2120	LmjF.25:816025:-	LmjF.25:816006:-	518.884	30.2931	455.265	68.0733	4.05427	2.72367	1072.51	no	1.3306	19	-0.396182	yes
LmjF.06.T0310	LmjF.06:106022:-	LmjF.06:105919:-	445.362	4.15844	258.643	6.54527	6.43514	5.10481	714.709	no	1.33032	103	-0.731853	yes
LmjF.19.T1440	LmjF.19:637693:+	LmjF.19:637698:+	102.287	3.61346	116.659	12.2129	4.48467	3.15459	234.773	no	1.33007	5	0.2398	yes
LmjF.32.T0930	LmjF.32:350198:+	LmjF.32:350145:+	125.174	3.77439	120.219	10.5225	4.72396	3.39509	259.69	no	1.32887	53	-0.16516	no
LmjF.09.T1110	LmjF.09:446468:-	LmjF.09:444024:-	168.185	22.9317	256.301	13.4892	2.82161	4.15041	460.907	no	1.32879	2444	0.0716903	no
LmjF.27.T2300	LmjF.27:977285:-	LmjF.27:977214:-	178.53	1.6528	159.132	4.93831	6.08056	4.75307	344.253	no	1.32749	71	-0.271957	yes
LmjF.24.T0680	LmjF.24:239746:+	LmjF.24:239751:+	1106.24	25.5718	733.497	43.2334	5.38094	4.05355	1908.55	no	1.32739	5	-0.605012	yes
LmjF.33.T1540	LmjF.33:739024:+	LmjF.33:738776:+	256.948	20.1181	226.64	45.7366	3.61052	2.28413	549.443	no	1.32639	248	-0.149563	no
LmjF.07.T0080	LmjF.07:24781:+	LmjF.07:24786:+	231.355	29.7038	211.498	69.4022	2.91984	1.59376	541.959	no	1.32609	5	-0.0642773	no
LmjF.10.T1260	LmjF.10:545692:+	LmjF.10:545857:+	168.59	64.6964	321.383	48.8176	1.36817	2.69405	603.487	no	1.32588	165	0.277175	yes
LmjF.03.T0440	LmjF.03:143828:+	LmjF.03:143841:+	2075.41	72.8383	1559.14	138.072	4.81358	3.48777	3845.46	no	1.32581	13	-0.426833	yes
LmjF.32.T0120	LmjF.32:40126:-	LmjF.32:40089:-	24.9421	8.37518	29.7287	3.43024	1.46837	2.79413	66.4762	no	1.32576	37	-0.0717753	no
LmjF.16.T1225	LmjF.16:490051:-	LmjF.16:490029:-	73.8295	36.5731	55.1342	69.6308	0.993908	-0.331417	235.168	yes	1.32532	22	0.0711619	no
LmjF.25.T2372	LmjF.25:880909:+	LmjF.25:880915:+	198.877	44.2657	168.481	95.1352	2.14262	0.817984	506.759	no	1.32464	6	-0.381475	no
LmjF.34.T0570	LmjF.34:242515:+	LmjF.34:242524:+	82.7994	3.12679	89.3501	10.1424	4.34385	3.01946	185.419	no	1.32438	9	0.164436	no
LmjF.30.T3490	LmjF.30:1328205:+	LmjF.30:1328201:+	118.648	65.3478	164.908	35.7425	0.850675	2.17486	384.646	no	1.32419	4	NA	no
LmjF.36.T1000	LmjF.36:385645:+	LmjF.36:385719:+	263.419	9.1254	268.056	3.11503	4.70677	6.03086	543.716	no	1.32409	74	0.100117	no
LmjF.22.T0890	LmjF.22:359985:+	LmjF.22:360121:+	638.979	69.0779	515.414	21.592	3.19099	4.51464	1245.06	no	1.32365	136	-0.427662	yes
LmjF.26.T0040	LmjF.26:11481:-	LmjF.26:11521:-	70.1624	3.33204	37.4854	4.85486	4.038	2.71661	115.835	no	1.32139	40	0.213829	no
LmjF.19.T0950	LmjF.19:387369:+	LmjF.19:387657:+	50.988	71.0153	95.9602	52.7454	-0.470123	0.851252	270.709	yes	1.32138	288	0.270464	yes
LmjF.17.T0400	LmjF.17:190432:-	LmjF.17:186445:-	136.053	8.96447	195.128	4.70654	3.7818	5.10304	344.852	no	1.32124	3987	0.453239	yes
LmjF.11.T0180	LmjF.11:48422:+	LmjF.11:48486:+	168.502	18.1077	137.936	5.26897	3.14907	4.47005	329.814	no	1.32098	64	-0.467574	yes
LmjF.36.T0410	LmjF.36:118121:-	LmjF.36:118059:-	117.815	19.0282	128.906	53.7065	2.56861	1.24768	319.455	no	1.32092	62	0.427318	yes
LmjF.28.T1810	LmjF.28:704389:-	LmjF.28:704364:-	343.168	7.56666	294.667	17.383	5.32824	4.00753	662.785	no	1.32071	25	-0.382615	yes
LmjF.36.T2850	LmjF.36:1171640:-	LmjF.36:1171717:-	60.6405	19.8188	41.9726	35.2449	1.56599	0.245636	157.677	no	1.32035	77	0.000142531	no
LmjF.07.T0100	LmjF.07:34310:+	LmjF.07:34349:+	197.427	1.474	164.717	4.15957	6.32562	5.00532	367.778	no	1.3203	39	-0.346218	no
LmjF.36.T4090	LmjF.36:1559318:+	LmjF.36:1559348:+	37.6809	9.52732	23.7119	15.7915	1.87748	0.55748	86.7116	no	1.32	30	0.121245	no
LmjF.31.T0260	LmjF.31:71207:-	LmjF.31:71070:-	36.2155	8.93803	40.1369	26.416	1.90487	0.585418	111.706	no	1.31945	137	0.502015	yes
LmjF.36.T3310	LmjF.36:1314996:-	LmjF.36:1314966:-	176.851	7.7719	215.691	25.6681	4.34164	3.02245	425.982	no	1.31918	30	0.12353	no
LmjF.30.T0980	LmjF.30:325058:+	LmjF.30:325046:+	42.4162	22.5033	43.6784	8.69922	0.885371	2.20364	117.297	no	1.31827	12	-0.0359786	no
LmjF.28.T2140	LmjF.28:834902:+	LmjF.28:834917:+	93.475	1.6528	77.202	4.47478	5.15435	3.83633	176.805	no	1.31801	15	-0.0257667	no
LmjF.36.T0595	LmjF.36:172123:+	LmjF.36:172522:+	10.4882	2.58182	11.2518	8.51687	1.68139	0.364437	32.8387	no	1.31695	399	-0.300259	yes
LmjF.15.T1210	LmjF.15:507814:-	LmjF.15:507808:-	69.5117	4.98484	77.0228	15.4948	3.55848	2.24188	167.014	no	1.3166	6	0.371056	yes
LmjF.33.T1590	LmjF.33:754648:+	LmjF.33:754573:+	340.287	6.74026	299.284	15.9584	5.46246	4.14626	662.27	no	1.3162	75	-0.284804	no
LmjF.28.T0165	LmjF.28:46521:+	LmjF.28:47599:+	42.3843	14.1102	58.5119	7.32401	1.52165	2.83783	122.33	no	1.31618	1078	0.669747	yes
LmjF.30.T0700	LmjF.30:224323:-	LmjF.30:224379:-	301.431	15.4995	289.939	38.5083	4.19611	2.88049	645.378	no	1.31562	56	-0.099378	no
LmjF.07.T0830	LmjF.07:398702:+	LmjF.07:398753:+	105.61	7.56666	66.6487	12.5281	3.63746	2.3221	192.353	no	1.31536	51	-0.293163	yes
LmjF.28.T2100	LmjF.28:820599:-	LmjF.28:820594:-	154.561	29.2614	168.026	80.7806	2.36193	1.04742	432.629	no	1.31451	5	0.303638	yes
LmjF.27.T1940	LmjF.27:840334:-	LmjF.27:840340:-	44.1537	2.40302	55.4309	9.57686	3.72996	2.41557	111.564	no	1.31439	6	0.486975	yes
LmjF.26.T1890	LmjF.26:737640:+	LmjF.26:737981:+	138.531	54.7127	81.4297	80.8487	1.32451	0.0102049	355.522	no	1.31431	341	-0.217228	no
LmjF.29.T0200	LmjF.29:71661:-	LmjF.29:71658:-	65.0929	4.70341	54.9642	11.0015	3.5346	2.22129	135.762	no	1.3133	3	-0.21749	yes
LmjF.21.T0815	LmjF.21:270275:+	LmjF.21:270036:+	70.3327	16.0445	123.106	10.9366	2.06526	3.3781	220.419	no	1.31284	239	0.548626	yes
LmjF.32.T1150	LmjF.32:451329:+	LmjF.32:450987:+	114.616	32.5935	75.4314	54.1546	1.78309	0.470685	276.796	no	1.31241	342	-0.386314	yes
LmjF.22.T0990	LmjF.22:410789:+	LmjF.22:410808:+	168.793	1.6528	146.07	4.70654	6.00011	4.68774	321.221	no	1.31238	19	-0.227194	no
LmjF.12.T0465	LmjF.12:207016:-	LmjF.12:206960:-	8.98234	3.40822	11.7153	12.9422	1.17918	-0.132891	37.0481	yes	1.31207	56	0.704118	yes
LmjF.33.T1620	LmjF.33:767725:+	LmjF.33:767745:+	292.978	3.40822	231.711	7.65468	6.05937	4.74892	535.752	no	1.31045	20	-0.33229	yes
LmjF.23.T0910	LmjF.23:455397:-	LmjF.23:455299:-	249.424	16.3259	226.693	5.35242	3.85337	5.16364	497.795	no	1.31027	98	-0.622312	yes
LmjF.28.T1770	LmjF.28:685145:-	LmjF.28:685117:-	126.466	6.35621	129.802	17.7136	4.11501	2.80522	280.339	no	1.30979	28	0.011336	no
LmjF.33.T1380	LmjF.33:618750:+	LmjF.33:618709:+	103.114	61.404	97.4714	22.8188	0.738458	2.0476	284.808	no	1.30914	41	-0.697078	yes
LmjF.08.T0695	LmjF.08:301707:+	LmjF.08:301730:+	71.4491	5.73505	81.9735	18.1123	3.42721	2.11815	177.27	no	1.30906	23	NA	no
LmjF.35.T4780	LmjF.35:1869995:+	LmjF.35:1869998:+	100.103	2.40302	126.9	9.66031	4.89287	3.5847	239.067	no	1.30817	3	0.33325	yes
LmjF.33.T0880	LmjF.33:412431:+	LmjF.33:412466:+	214.903	14.5883	276.864	48.6724	3.79184	2.48386	555.028	no	1.30798	35	0.288645	yes
LmjF.16.T1640	LmjF.16:684141:+	LmjF.16:684377:+	28.2827	27.8279	41.2278	15.7915	0.022583	1.33046	113.13	no	1.30788	236	0.175386	no
LmjF.30.T2990	LmjF.30:1125487:-	LmjF.30:1125470:-	374.488	4.80603	349.999	1.19285	6.01507	7.32251	730.486	no	1.30745	17	-0.476009	yes
LmjF.28.T2440	LmjF.28:947587:+	LmjF.28:947581:+	116.559	31.8168	188.889	20.4331	1.84088	3.14724	357.698	no	1.30636	6	0.00180331	no
LmjF.35.T2915	LmjF.35:1190473:-	LmjF.35:1190468:-	110.89	12.815	194.85	58.7776	3.01777	1.71207	377.333	no	1.3057	5	0.853011	yes
LmjF.16.T0080	LmjF.16:20332:-	LmjF.16:20382:-	174.492	29.3462	151.311	9.66031	2.53182	3.8367	364.809	no	1.30488	50	-0.11469	no
LmjF.11.T0557	LmjF.11:195838:+	LmjF.11:195886:+	89.2489	6.9455	99.7891	20.9121	3.5057	2.20154	216.896	no	1.30416	48	-0.320755	yes
LmjF.31.T1430	LmjF.31:661445:-	LmjF.31:661440:-	257.406	61.3542	192.807	114.453	2.05108	0.747323	626.021	no	1.30376	5	-0.113335	no
LmjF.11.T0550	LmjF.11:189147:+	LmjF.11:189176:+	310.161	22.3338	343.846	62.8044	3.73717	2.43423	739.145	no	1.30294	29	0.151005	no
LmjF.31.T0540	LmjF.31:193379:-	LmjF.31:193345:-	419.786	12.6541	364.202	28.2361	4.94568	3.64287	824.878	no	1.30281	34	-0.342513	yes
LmjF.24.T0220	LmjF.24:47291:+	LmjF.24:47280:+	76.3896	19.4791	127.231	12.7599	1.91799	3.22021	235.86	no	1.30222	11	0.148937	no
LmjF.12.T0120	LmjF.12:29157:+	LmjF.12:29181:+	67.3264	4.15844	63.5677	11.0201	3.72744	2.42537	146.073	no	1.30207	24	-0.0397617	no
LmjF.34.T4420	LmjF.34:1823499:+	LmjF.34:1823518:+	79.2388	5.70861	127.197	3.3468	3.58021	4.88227	215.491	no	1.30205	19	NA	no
LmjF.32.T1965	LmjF.32:773329:-	LmjF.32:772163:-	25.1115	9.80874	25.6032	26.1502	1.27249	-0.0293617	86.6737	yes	1.30185	1166	0.0811442	no
LmjF.29.T1530	LmjF.29:708604:-	LmjF.29:708905:-	105.834	34.5767	72.134	59.0249	1.58636	0.284982	271.569	no	1.30138	301	0.0965061	no
LmjF.36.T3670	LmjF.36:1414160:+	LmjF.36:1414217:+	64.1817	6.81644	57.8166	16.3725	3.05988	1.75942	145.187	no	1.30047	57	-0.107525	no
LmjF.13.T1590	LmjF.13:598464:-	LmjF.13:598438:-	67.6125	23.7899	47.0437	41.7253	1.46872	0.169256	180.171	no	1.29946	26	-0.278953	yes
LmjF.09.T0970	LmjF.09:380929:-	LmjF.09:380923:-	1563.93	803.758	498.949	631.74	0.959469	-0.339831	3498.38	yes	1.2993	6	-1.06141	yes
LmjF.31.T1915	LmjF.31:939226:-	LmjF.31:939231:-	9.86705	5.42719	22.7354	4.70654	0.757701	2.05635	42.7362	no	1.29865	5	-0.0143881	no
LmjF.35.T3925	LmjF.35:1547002:+	LmjF.35:1547026:+	190.009	2.40302	149.234	5.58419	5.81068	4.51206	347.23	no	1.29862	24	-0.364895	yes
LmjF.33.T0809	LmjF.33:370649:+	LmjF.33:370630:+	49.312	16.4021	85.5398	11.1684	1.53164	2.83023	162.422	no	1.29858	19	NA	no
LmjF.22.T1520	LmjF.22:621164:+	LmjF.22:621191:+	4738.15	18.7025	3707.98	5.26897	7.91011	9.20858	8470.1	no	1.29847	27	-0.55279	yes
LmjF.31.T0710	LmjF.31:253981:-	LmjF.31:253962:-	190.187	2.30039	373.844	14.9138	5.8562	4.55794	581.245	no	1.29827	19	0.743579	yes
LmjF.35.T4560	LmjF.35:1822281:+	LmjF.35:1822287:+	45.2297	7.84808	40.8291	18.6747	2.38538	1.08816	112.582	no	1.29722	6	-0.0501168	no
LmjF.07.T0570	LmjF.07:266131:+	LmjF.07:266022:+	273.627	37.373	190.582	9.89519	2.83931	4.1362	511.478	no	1.29689	109	-0.696489	yes
LmjF.26.T2580	LmjF.26:1040787:+	LmjF.26:1040791:+	131.66	9.50088	105.41	19.6852	3.65916	2.36297	266.257	no	1.29619	4	-0.467995	yes
LmjF.29.T2370	LmjF.29:1036080:+	LmjF.29:1036087:+	6065.81	33.6072	4306.4	59.3247	7.45372	6.15792	10465.1	no	1.2958	7	-0.617152	yes
LmjF.10.T1150	LmjF.10:505417:-	LmjF.10:505253:-	252.785	12.7124	255.34	32.9921	4.21005	2.91479	553.83	no	1.29527	164	-0.275877	yes
LmjF.09.T0350	LmjF.09:141114:+	LmjF.09:141083:+	63.5162	5.91386	129.682	4.70654	3.2221	4.5173	203.818	no	1.2952	31	0.461836	yes
LmjF.26.T1015	LmjF.26:308260:-	LmjF.26:308250:-	113.61	28.0012	73.0426	44.9393	1.98255	0.688626	259.593	no	1.29392	10	-0.10758	no
LmjF.21.T1180	LmjF.21:490443:-	LmjF.21:490448:-	32.4644	14.5705	43.799	7.50636	1.10382	2.39685	98.3402	no	1.29304	5	-0.217986	no
LmjF.27.T0180	LmjF.27:45050:-	LmjF.27:45043:-	344.814	13.1229	280.081	27.1267	4.61389	3.32097	665.145	no	1.29292	7	-0.514059	yes
LmjF.35.T3350	LmjF.35:1367361:-	LmjF.35:1367479:-	50.9966	33.9555	18.2112	30.6404	0.572897	-0.719821	133.804	yes	1.29272	118	-0.35366	yes
LmjF.31.T1130	LmjF.31:445228:-	LmjF.31:444890:-	490.227	229.781	290.461	334.331	1.08987	-0.202283	1344.8	yes	1.29215	338	-0.295782	no
LmjF.25.T0525	LmjF.25:187950:-	LmjF.25:187913:-	239.473	22.0788	352.595	82.0106	3.38123	2.09073	696.157	no	1.2905	37	0.230888	no
LmjF.18.T0370	LmjF.18:151285:-	LmjF.18:151150:-	52.2335	8.5983	105.608	6.86048	2.47148	3.76156	173.3	no	1.29007	135	0.468501	yes
LmjF.20.T1170	LmjF.20:517451:+	LmjF.20:517278:+	16.8125	23.9952	23.5141	13.0751	-0.488755	0.80047	77.3969	yes	1.28922	173	0.0840102	no
LmjF.16.T0205	LmjF.16:68134:-	LmjF.16:68130:-	10.4563	4.15844	2.15394	2.46915	1.15114	-0.137427	19.2379	yes	1.28857	4	-0.417116	yes
LmjF.24.T1000	LmjF.24:349144:+	LmjF.24:349152:+	61.3325	22.0345	55.162	49.6952	1.43619	0.147745	188.224	no	1.28844	8	0.154492	no
LmjF.17.T0230	LmjF.17:79219:-	LmjF.17:78966:-	89.1145	17.6973	112.021	8.60031	2.26893	3.55736	227.433	no	1.28843	253	-0.195581	no
LmjF.31.T1445	LmjF.31:676657:-	LmjF.31:676653:-	104.913	15.4995	137.074	51.534	2.68239	1.39412	309.02	no	1.28827	4	0.329521	no
LmjF.36.T4720	LmjF.36:1827700:+	LmjF.36:1827223:+	56.4596	5.73505	85.6263	23.7954	3.09279	1.80473	171.616	no	1.28805	477	0.421536	yes
LmjF.12.T1180	LmjF.12:599812:+	LmjF.12:599796:+	53.828	57.9281	99.5728	43.2674	-0.104044	1.18392	254.596	yes	1.28797	16	0.124995	no
LmjF.27.T2000	LmjF.27:862532:-	LmjF.27:862438:-	116.264	104.977	204.112	74.9152	0.146004	1.43395	500.268	no	1.28795	94	-0.0614009	no
LmjF.28.T1085	LmjF.28:399453:+	LmjF.28:399384:+	57.0434	31.9101	86.2165	19.2557	0.818602	2.10627	194.426	no	1.28767	69	0.271171	no
LmjF.35.T3520	LmjF.35:1433836:-	LmjF.35:1433829:-	53.9804	6.09266	91.3988	28.1001	2.95452	1.66685	179.572	no	1.28767	7	0.440432	no
LmjF.33.T1990	LmjF.33:887936:+	LmjF.33:887939:+	79.6369	12.7389	114.95	7.09225	2.55318	3.84082	214.418	no	1.28764	3	0.387064	yes
LmjF.27.T2147	LmjF.27:921876:-	LmjF.27:921974:-	354.842	3.33204	455.44	1.2763	6.36005	7.64759	814.891	no	1.28754	98	0.0494817	no
LmjF.26.T0660	LmjF.26:185586:-	LmjF.26:185379:-	90.3746	16.3259	82.0941	37.436	2.39887	1.11229	226.231	no	1.28658	207	-0.197484	no
LmjF.27.T0422	LmjF.27:118509:+	LmjF.27:118576:+	32.1511	5.36888	5.7325	2.15394	2.37994	1.09399	45.4064	no	1.28596	67	-0.727178	yes
LmjF.17.T0560	LmjF.17:285041:-	LmjF.17:285030:-	62.9946	0.826399	76.4727	4.39133	5.13088	3.84497	144.685	no	1.2859	11	0.284371	yes
LmjF.03.T0400	LmjF.03:126735:+	LmjF.03:126852:+	232.434	24.5137	267.157	70.4467	3.19367	1.90814	594.551	no	1.28553	117	0.265455	no
LmjF.14.T0332	LmjF.14:95292:+	LmjF.14:95725:+	9.79087	10.0459	18.1123	7.02738	-0.0336937	1.2515	44.9764	yes	1.28519	433	0.470838	yes
LmjF.10.T0150	LmjF.10:62008:+	LmjF.10:62022:+	89.9058	3.12679	106.152	10.8532	4.46128	3.17632	210.038	no	1.28496	14	-0.229033	yes
LmjF.36.T4580	LmjF.36:1775461:+	LmjF.36:1774908:+	80.3467	43.416	43.1005	57.6682	0.873005	-0.411783	224.531	yes	1.28479	553	-0.912824	yes
LmjF.07.T0740	LmjF.07:340286:+	LmjF.07:340303:+	90.6382	2.40302	134.255	11.2364	4.75106	3.46644	238.533	no	1.28462	17	0.342973	yes
LmjF.29.T0420	LmjF.29:141575:-	LmjF.29:141570:-	163.133	17.5185	106.588	28.5699	3.14783	1.86331	315.809	no	1.28451	5	-0.268111	no
LmjF.27.T1750	LmjF.27:734773:-	LmjF.27:734771:-	35.0198	9.32208	25.9339	17.7971	1.80306	0.518912	88.0728	no	1.28414	2	-0.057652	no
LmjF.36.T0190	LmjF.36:60800:-	LmjF.36:60796:-	2519.01	9.11683	1588.37	14.5337	7.96053	6.6769	4131.03	no	1.28362	4	-0.699144	yes
LmjF.27.T0780	LmjF.27:311808:+	LmjF.27:312243:+	70.4672	22.7085	103.006	13.174	1.59187	2.87535	209.356	no	1.28348	435	0.306511	yes
LmjF.27.T1760	LmjF.27:739145:-	LmjF.27:739141:-	76.6975	33.6748	46.4473	50.542	1.16398	-0.119422	207.362	yes	1.2834	4	-0.321322	yes
LmjF.35.T3055	LmjF.35:1243834:-	LmjF.35:1244006:-	164.37	25.8175	203.03	12.593	2.62445	3.90785	405.81	no	1.2834	172	-0.00494258	no
LmjF.19.T0846	LmjF.19:359876:+	LmjF.19:359636:+	141.362	3.51084	186.97	13.4892	4.98002	3.69745	345.332	no	1.28257	240	-0.0412106	no
LmjF.32.T2470-2480	LmjF.32:972143:-	LmjF.32:972048:-	248.876	12.1091	359.604	6.77704	4.25257	5.53505	627.365	no	1.28248	95	0.199383	no
LmjF.08.T1280	LmjF.08:570230:+	LmjF.08:571210:+	51.3402	0.826399	62.5231	4.39133	4.84085	3.55857	119.081	no	1.28228	980	0.528383	yes
LmjF.32.T3860	LmjF.32:1540383:+	LmjF.32:1540548:+	48.4148	14.7314	82.0909	9.87661	1.6513	2.93346	155.114	no	1.28216	165	0.454423	yes
LmjF.08.T0550	LmjF.08:221312:+	LmjF.08:221316:+	59.7916	4.26106	28.0878	5.12066	3.53045	2.24866	97.2611	no	1.28179	4	-0.677257	yes
LmjF.27.T0350	LmjF.27:93458:+	LmjF.27:93452:+	47.0792	38.1994	69.8349	22.754	0.294579	1.57629	177.867	no	1.28171	6	-0.111792	no
LmjF.15.T0765	LmjF.15:348507:-	LmjF.15:348474:-	124.653	9.483	134.821	3.66201	3.58332	4.86461	272.619	no	1.28129	33	-0.116838	no
LmjF.19.T0790	LmjF.19:338688:+	LmjF.19:338711:+	194.829	12.4489	189.454	30.7887	3.86404	2.58286	427.521	no	1.28118	23	-0.255443	yes
LmjF.26.T0810	LmjF.26:237201:-	LmjF.26:237677:-	84.6575	30.5247	66.284	59.1764	1.44209	0.161066	240.643	no	1.28103	476	NA	no
LmjF.26.T1040	LmjF.26:326533:+	LmjF.26:326606:+	190.903	17.6973	157.427	5.35242	3.35948	4.64036	371.379	no	1.28088	73	-0.298791	no
LmjF.04.T0885	LmjF.04:345212:-	LmjF.04:345039:-	52.7964	24.7858	44.4603	7.96989	1.06093	2.34144	130.012	no	1.28051	173	0.578249	yes
LmjF.31.T3160	LmjF.31:1471624:-	LmjF.31:1471616:-	145.766	20.5605	104.112	36.509	2.76706	1.48663	306.948	no	1.28043	8	0.0826486	no
LmjF.24.T1330	LmjF.24:478105:+	LmjF.24:478112:+	224.991	48.5532	172.77	91.5071	2.18922	0.909542	537.821	no	1.27967	7	-0.302273	no
LmjF.29.T1502	LmjF.29:689644:-	LmjF.29:689452:-	97.1771	42.7917	195.487	35.0997	1.16473	2.44437	370.555	no	1.27964	192	0.330673	no
LmjF.22.T0930	LmjF.22:375969:+	LmjF.22:376004:+	84.572	29.8383	54.5687	47.6062	1.47242	0.193132	216.585	no	1.27928	35	-0.0681002	no
LmjF.28.T3030	LmjF.28:1154037:-	LmjF.28:1154023:-	110.636	6.56145	130.396	20.5969	3.88399	2.60502	268.19	no	1.27897	14	-0.220046	no
LmjF.20.T0090	LmjF.20:30819:-	LmjF.20:30784:-	52.4566	10.2332	63.9323	4.6231	2.2506	3.5295	131.245	no	1.2789	35	0.23339	no
LmjF.27.T0570	LmjF.27:225425:+	LmjF.27:225360:+	81.3215	9.04065	109.202	4.53965	3.03542	4.31421	204.104	no	1.2788	65	0.0252744	no
LmjF.35.T1485	LmjF.35:650341:-	LmjF.35:650720:-	53.9213	19.9658	75.9566	70.2735	1.38933	0.110679	220.117	no	1.27865	379	0.927313	yes
LmjF.28.T0520	LmjF.28:184175:-	LmjF.28:184169:-	189.5	33.7013	169.788	74.4671	2.45673	1.17828	467.456	no	1.27844	6	0.0993827	no
LmjF.14.T1210	LmjF.14:521279:+	LmjF.14:521222:+	39.5568	26.9432	48.5889	13.0905	0.53745	1.81529	128.179	no	1.27784	57	0.151963	no
LmjF.26.T2000	LmjF.26:790618:+	LmjF.26:790653:+	221.229	65.763	188.098	136.746	1.73493	0.457121	611.836	no	1.2778	35	-0.188377	no
LmjF.30.T3480	LmjF.30:1325096:+	LmjF.30:1325134:+	110.663	17.3575	92.3291	36.1875	2.60471	1.32751	256.537	no	1.2772	38	-0.218571	no
LmjF.11.T1370	LmjF.11:575792:+	LmjF.11:575857:+	148.888	5.42719	143.721	14.0362	4.54355	3.26676	312.073	no	1.27679	65	0.0321145	no
LmjF.26.T0540	LmjF.26:149175:-	LmjF.26:149075:-	102.326	5.81124	84.3314	12.627	3.92314	2.64661	205.096	no	1.27654	100	-0.250444	no
LmjF.17.T1027	LmjF.17:503645:+	LmjF.17:503648:+	148.366	65.424	259.651	279.726	1.16907	-0.107042	753.166	yes	1.27611	3	0.885169	yes
LmjF.34.T3700	LmjF.34:1599068:+	LmjF.34:1599102:+	67.2821	12.4753	58.4316	3.84436	2.34119	3.61685	142.033	no	1.27566	34	-0.043118	no
LmjF.34.T0980	LmjF.34:426292:+	LmjF.34:426305:+	278.575	31.6823	278.86	78.2003	3.09665	1.82113	667.318	no	1.27552	13	-0.129171	no
LmjF.28.T1999.2	LmjF.28:788904:-	LmjF.28:788987:-	9.58563	4.98484	2.23739	3.43024	0.822723	-0.452555	20.2381	yes	1.27528	83	-0.544117	yes
LmjF.01.T0190	LmjF.01:48268:-	LmjF.01:48250:-	353.62	14.0255	364.431	36.4533	4.56079	3.28644	768.53	no	1.27436	18	0.22167	no
LmjF.27.T2145	LmjF.27:920734:-	LmjF.27:920424:-	50.9741	4.23462	82.3104	2.46915	3.31164	4.58584	139.988	no	1.2742	310	0.457608	yes
LmjF.28.T2310	LmjF.28:896463:+	LmjF.28:896457:+	292.161	333.669	252.673	118.748	-0.191043	1.08296	997.251	yes	1.27401	6	-0.856509	yes
LmjF.36.T4480	LmjF.36:1731054:+	LmjF.36:1731101:+	189.312	31.9599	187.82	12.5281	2.52958	3.80298	421.62	no	1.27339	47	0.0324613	no
LmjF.06.T1250	LmjF.06:495663:+	LmjF.06:495636:+	153.421	13.1991	236.915	8.05334	3.443	4.71585	411.589	no	1.27285	27	0.445156	yes
LmjF.25.T0095	LmjF.25:30833:-	LmjF.25:30825:-	240.903	57.7812	188.398	110.194	2.041	0.768336	597.276	no	1.27267	8	0.0621119	no
LmjF.35.T4930	LmjF.35:1914682:+	LmjF.35:1914691:+	87.3062	15.6518	75.2336	33.7214	2.40683	1.1346	211.913	no	1.27223	9	-0.390925	yes
LmjF.36.T6690	LmjF.36:2581388:-	LmjF.36:2581415:-	101.39	10.9834	136.598	5.66763	3.09496	4.36714	254.639	no	1.27218	27	0.171257	no
LmjF.11.T0900	LmjF.11:370242:+	LmjF.11:370147:+	196.241	8.29043	95.5307	9.97552	4.40807	3.1367	310.038	no	1.27137	95	-1.15534	yes
LmjF.36.T3520	LmjF.36:1368848:-	LmjF.36:1368919:-	78.8369	105.003	122.605	67.0133	-0.408983	0.861846	373.459	yes	1.27083	71	-0.0171153	no
LmjF.21.T1535	LmjF.21:629020:-	LmjF.21:628787:-	75.8089	77.1662	142.924	59.7079	-0.0252729	1.24535	355.607	yes	1.27062	233	0.467904	yes
LmjF.27.T0410	LmjF.27:114404:+	LmjF.27:114099:+	127.287	4.88221	109.004	11.1684	4.44688	3.17635	252.343	no	1.27052	305	-0.412596	yes
LmjF.14.T0030	LmjF.14:8059:+	LmjF.14:8065:+	300.882	19.0282	283.23	44.4911	3.91388	2.6434	647.631	no	1.27048	6	-0.0644734	no
LmjF.19.T0310	LmjF.19:116893:+	LmjF.19:117141:+	75.7917	56.7495	92.0355	28.0044	0.411141	1.68151	252.581	no	1.27037	248	-0.293125	yes
LmjF.02.T0270	LmjF.02:130295:-	LmjF.02:130185:-	85.466	4.05582	46.2836	5.66763	4.09612	2.82609	141.473	no	1.27002	110	-0.380496	yes
LmjF.32.T3445	LmjF.32:1387123:+	LmjF.32:1387151:+	751.476	57.2331	751.801	139.493	3.69173	2.42177	1700	no	1.26997	28	0.108165	no
LmjF.36.T5775	LmjF.36:2213833:-	LmjF.36:2213841:-	999.986	341.623	767.775	108.145	1.54673	2.81631	2217.53	no	1.26958	8	-0.767376	yes
LmjF.34.T4370	LmjF.34:1817635:+	LmjF.34:1817640:+	318.985	76.5637	255.915	149.129	2.04455	0.775086	800.593	no	1.26947	5	NA	no
LmjF.06.T1260	LmjF.06:501541:-	LmjF.06:501533:-	2164.97	65.3564	687.631	49.8312	5.02864	3.75994	2967.79	no	1.26869	8	-1.56705	yes
LmjF.24.T0710	LmjF.24:250640:+	LmjF.24:250494:+	32.9153	39.5973	87.564	43.0016	-0.259446	1.00916	203.078	yes	1.26861	146	0.541136	yes
LmjF.07.T1148	LmjF.07:572507:+	LmjF.07:572658:+	82.8663	51.4304	54.6645	82.842	0.677688	-0.590916	271.803	yes	1.2686	151	0.0162993	no
LmjF.04.T0395	LmjF.04:137247:-	LmjF.04:137496:-	66.9688	14.7578	134.388	12.0306	2.1088	3.37713	228.145	no	1.26833	249	0.768689	yes
LmjF.36.T3185	LmjF.36:1272157:-	LmjF.36:1272167:-	176.023	116.558	233.834	63.7469	0.590557	1.85876	590.162	no	1.2682	10	0.0577705	no
LmjF.23.T0410	LmjF.23:151411:+	LmjF.23:154710:+	179.262	7.84808	157.859	2.23739	4.34859	5.61677	347.207	no	1.26819	3299	-0.157196	no
LmjF.19.T0380	LmjF.19:152729:+	LmjF.19:152738:+	66.8662	8.5983	54.8653	18.0289	2.82184	1.55376	148.359	no	1.26808	9	-0.0623291	no
LmjF.07.T0140	LmjF.07:52749:+	LmjF.07:52677:+	54.2439	37.6366	70.9226	19.8862	0.515847	1.7839	182.689	no	1.26805	72	0.0920587	no
LmjF.10.T1060	LmjF.10:472843:-	LmjF.10:472717:-	144.78	2.94799	149.024	8.78266	5.20653	3.93882	305.535	no	1.26771	126	0.185364	no
LmjF.04.T0780	LmjF.04:309729:-	LmjF.04:309676:-	38.6325	4.60079	45.3534	14.7655	2.82298	1.5559	103.352	no	1.26708	53	0.159869	no
LmjF.29.T0380	LmjF.29:133631:-	LmjF.29:133447:-	98.9512	3.87701	83.599	8.93098	4.35715	3.09063	195.358	no	1.26652	184	-0.357819	yes
LmjF.31.T0340	LmjF.31:104583:-	LmjF.31:104533:-	757.31	13.9229	333.435	14.8304	5.66719	4.40096	1119.5	no	1.26623	50	-1.20645	yes
LmjF.36.T5430	LmjF.36:2098811:-	LmjF.36:2098895:-	55.2134	22.1636	102.113	16.6877	1.27906	2.54341	196.178	no	1.26435	84	0.335054	yes
LmjF.34.T4000	LmjF.34:1715267:+	LmjF.34:1715343:+	89.2404	13.3779	145	8.68376	2.64992	3.91426	256.302	no	1.26434	76	0.283635	yes
LmjF.26.T1450	LmjF.26:513266:+	LmjF.26:513272:+	95.4761	4.80603	124.879	2.15394	4.05455	5.31874	227.315	no	1.26419	6	0.147729	no
LmjF.32.T3085	LmjF.32:1216388:+	LmjF.32:1216742:+	33.8265	11.0013	43.3509	35.6962	1.53699	0.273332	123.875	no	1.26366	354	0.732091	yes
LmjF.25.T1444	LmjF.25:577197:-	LmjF.25:577230:-	263.99	98.5041	336.479	51.7998	1.41311	2.6762	750.773	no	1.26308	33	-0.00335207	no
LmjF.10.T0970	LmjF.10:450428:-	LmjF.10:449818:-	7.49047	8.93803	17.7322	8.13678	-0.227115	1.03576	42.2975	yes	1.26288	610	-0.1176	no
LmjF.32.T0060	LmjF.32:21206:-	LmjF.32:21197:-	71.1148	12.2436	64.6771	27.9395	2.445	1.18235	175.975	no	1.26265	9	0.213428	no
LmjF.13.T1000	LmjF.13:342578:-	LmjF.13:342568:-	122.607	2.78706	102.805	6.62872	5.02854	3.7663	234.828	no	1.26225	10	0.112208	no
LmjF.32.T2530	LmjF.32:993582:-	LmjF.32:993712:-	59.6214	14.1102	109.054	10.439	2.0043	3.26617	193.225	no	1.26187	130	0.178546	no
LmjF.32.T3485	LmjF.32:1401894:+	LmjF.32:1401906:+	987.705	12.1939	1036.49	32.2011	6.2276	4.96573	2068.59	no	1.26187	12	-0.107345	no
LmjF.02.T0380	LmjF.02:177106:-	LmjF.02:177070:-	70.7486	20.042	49.1977	34.3024	1.76968	0.507853	174.291	no	1.26183	36	-0.209383	no
LmjF.29.T1940	LmjF.29:845644:-	LmjF.29:845639:-	144.146	7.02168	154.654	19.6204	4.17746	2.9162	325.442	no	1.26125	5	-0.0247738	no
LmjF.07.T0780	LmjF.07:371568:+	LmjF.07:372052:+	82.6556	37.663	110.846	20.566	1.11351	2.37469	251.731	no	1.26118	484	-0.0584926	no
LmjF.36.T1930	LmjF.36:767236:-	LmjF.36:767162:-	149.817	22.0524	302.337	18.3441	2.70981	3.97096	492.551	no	1.26115	74	0.504726	yes
LmjF.28.T0530	LmjF.28:189406:-	LmjF.28:189374:-	77.7524	6.63763	63.0547	13.8879	3.36613	2.10517	161.333	no	1.26096	32	-0.145159	no
LmjF.30.T0760	LmjF.30:240172:+	LmjF.30:240229:+	143.372	54.628	92.53	85.3574	1.37591	0.115109	375.888	no	1.2608	57	-0.196837	no
LmjF.32.T1960	LmjF.32:770372:-	LmjF.32:770292:-	320.704	19.2653	204.022	4.39133	3.98865	5.24899	548.383	no	1.26034	80	-0.854215	yes
LmjF.12.T0255	LmjF.12:89960:+	LmjF.12:90031:+	88.9683	35.6759	131.938	21.626	1.29458	2.5547	278.208	no	1.26011	71	0.219962	no
LmjF.32.T3990	LmjF.32:1601066:+	LmjF.32:1601124:+	78.3681	25.8936	74.2385	9.64485	1.5613	2.82132	188.145	no	1.26002	58	-0.501698	yes
LmjF.36.T0720	LmjF.36:210055:+	LmjF.36:210175:+	67.8978	2.78706	41.7253	4.6231	4.18531	2.92566	117.033	no	1.25965	120	-0.0738288	no
LmjF.21.T0320	LmjF.21:105882:+	LmjF.21:105889:+	117.518	12.7124	94.4862	25.4518	3.11155	1.85193	250.168	no	1.25962	7	0.177159	no
LmjF.33.T2370	LmjF.33:1071160:+	LmjF.33:1071165:+	123.603	27.216	64.3124	34.4013	2.14276	0.883554	249.533	no	1.2592	5	-0.64836	yes
LmjF.31.T2710	LmjF.31:1314332:-	LmjF.31:1314323:-	50.3117	11.8013	52.0995	30.7053	2.003	0.743975	144.918	no	1.25903	9	0.231599	yes
LmjF.10.T0690	LmjF.10:335448:-	LmjF.10:335443:-	21.6186	12.5251	19.2217	27.9395	0.741875	-0.517135	81.3048	yes	1.25901	5	0.131775	no
LmjF.32.T3927	LmjF.32:1567986:+	LmjF.32:1567887:+	59.7558	23.1509	76.2781	72.5172	1.33095	0.071978	231.702	no	1.25897	99	0.493026	yes
LmjF.36.T6720	LmjF.36:2589194:-	LmjF.36:2589115:-	29.1588	11.1622	24.1137	23.233	1.31017	0.0515051	87.6677	no	1.25866	79	0.0180079	no
LmjF.35.T3660	LmjF.35:1482030:-	LmjF.35:1482217:-	47.7353	44.6847	50.5729	19.2063	0.0932564	1.35181	162.199	no	1.25855	187	-0.113725	no
LmjF.34.T2940	LmjF.34:1331238:+	LmjF.34:1331241:+	526.357	47.9818	611.179	134.957	3.42846	2.17081	1320.47	no	1.25766	3	0.124813	no
LmjF.32.T0847	LmjF.32:317957:+	LmjF.32:317967:+	229.308	5.16364	251.928	15.1796	5.22364	3.96648	501.579	no	1.25716	10	0.0482138	no
LmjF.25.T1710	LmjF.25:693386:-	LmjF.25:693371:-	407.006	142.198	180.422	151.181	1.51057	0.253556	880.807	no	1.25702	15	-0.771533	yes
LmjF.12.T0875	LmjF.12:410488:+	LmjF.12:410433:+	73.4237	15.4412	147.531	77.4215	2.17845	0.921447	313.818	no	1.257	55	0.907219	yes
LmjF.21.T1360	LmjF.21:565705:-	LmjF.21:565661:-	248.302	2.58182	411.799	13.174	6.12106	4.86412	675.857	no	1.25694	44	0.61847	yes
LmjF.34.T2080	LmjF.34:924464:-	LmjF.34:918404:-	96.2442	2.68444	95.5153	7.73813	4.72209	3.46536	202.182	no	1.25673	6060	-0.0258635	no
LmjF.06.T0760	LmjF.06:295641:+	LmjF.06:295409:+	29.8064	37.9266	52.8103	27.4574	-0.337526	0.919078	148.001	yes	1.2566	232	0.239366	yes
LmjF.30.T1890	LmjF.30:703656:+	LmjF.30:703671:+	139.62	2.4792	57.6837	2.46915	5.3369	4.0803	202.252	no	1.2566	15	-1.37083	yes
LmjF.32.T3900	LmjF.32:1558668:+	LmjF.32:1558678:+	3609.18	59.9261	2745.89	109.703	5.88887	4.63304	6524.7	no	1.25583	10	-0.51774	yes
LmjF.26.T0440	LmjF.26:120644:-	LmjF.26:120634:-	99.8491	4.33724	101.662	1.2763	4.23996	5.49507	207.125	no	1.25511	10	-0.332877	yes
LmjF.20.T0010	LmjF.20:5736:-	LmjF.20:5749:-	109.17	8.93803	110.068	3.19848	3.47063	4.72543	231.375	no	1.25479	13	-0.314255	yes
LmjF.36.T1710	LmjF.36:670719:-	LmjF.36:669712:-	88.3254	7.56666	119.11	3.8289	3.38227	4.63651	218.831	no	1.25425	1007	0.290778	yes
LmjF.21.T1140	LmjF.21:465570:-	LmjF.21:465620:-	116.362	6.35621	192.121	4.07612	3.99586	5.24964	318.916	no	1.25377	50	0.227315	yes
LmjF.28.T1570	LmjF.28:586123:+	LmjF.28:586112:+	63.1058	49.2093	254.542	82.9377	0.352498	1.60617	449.795	no	1.25367	11	1.23151	yes
LmjF.13.T1670	LmjF.13:642167:-	LmjF.13:642159:-	3812.62	7.56666	2912.33	14.5986	8.79821	7.54511	6747.11	no	1.25311	8	-0.532222	yes
LmjF.03.T0320	LmjF.03:89950:+	LmjF.03:89976:+	92.9246	4.98484	164.71	3.43024	3.97212	5.22513	266.05	no	1.25301	26	0.115533	no
LmjF.36.T3800	LmjF.36:1453086:+	LmjF.36:1453048:+	143.389	70.3234	222.724	45.3688	1.01752	2.2705	481.806	no	1.25298	38	0.0737246	no
LmjF.23.T0260	LmjF.23:95900:+	LmjF.23:95930:+	154.489	6.28003	301.277	4.93831	4.41672	5.66968	466.984	no	1.25295	30	0.650241	yes
LmjF.29.T1355	LmjF.29:576757:+	LmjF.29:576791:+	734.19	4.54248	707.594	11.7308	7.05144	5.79856	1458.06	no	1.25288	34	-0.00333561	no
LmjF.08.T1000	LmjF.08:456584:-	LmjF.08:456495:-	74.8487	4.132	59.1578	8.69922	3.88553	2.63281	146.838	no	1.25272	89	-0.0712749	no
LmjF.18.T0570	LmjF.18:231472:+	LmjF.18:233769:+	126.279	31.4499	120.782	12.0306	1.97171	3.22433	290.541	no	1.25261	2297	0.00339847	no
LmjF.35.T4820	LmjF.35:1883406:+	LmjF.35:1883469:+	213.687	14.0519	170.644	27.6737	3.83422	2.58162	426.056	no	1.2526	63	-0.332227	yes
LmjF.26.T2056	LmjF.26:806411:+	LmjF.26:806289:+	24.7314	10.3537	22.4202	23.613	1.18036	-0.0716703	81.1183	yes	1.25203	122	0.211228	no
LmjF.36.T6495	LmjF.36:2516727:-	LmjF.36:2517045:-	84.9879	40.192	87.8606	100.339	1.06177	-0.189578	313.38	yes	1.25135	318	0.577205	yes
LmjF.36.T6800	LmjF.36:2627879:-	LmjF.36:2627709:-	118.162	5.24839	156.499	2.46915	4.2533	5.50462	282.379	no	1.25132	170	-0.105869	no
LmjF.08.T0290	LmjF.08:102441:+	LmjF.08:102451:+	283.812	55.0703	233.964	109.103	2.3447	1.09358	681.95	no	1.25112	10	-0.134223	no
LmjF.36.T5720	LmjF.36:2196701:-	LmjF.36:2196678:-	323.479	6.91906	251.057	13.6375	5.35665	4.10601	595.093	no	1.25065	23	-0.0817185	no
LmjF.31.T0940	LmjF.31:354776:-	LmjF.31:354772:-	92.036	9.79087	163.301	7.0088	3.10798	4.35861	272.137	no	1.25063	4	0.343897	no
LmjF.12.T0765	LmjF.12:484423:+	LmjF.12:485903:+	480.827	13.0965	689.466	7.49091	5.09511	6.34551	1190.88	no	1.2504	1480	0.0833253	no
LmjF.36.T2575	LmjF.36:1038940:-	LmjF.36:1038914:-	310.449	14.9809	515.618	10.1424	4.28457	5.53497	851.191	no	1.25039	26	0.252678	yes
LmjF.19.T0650	LmjF.19:281486:+	LmjF.19:281527:+	64.4274	33.8801	44.4603	56.6392	0.907491	-0.342442	199.407	yes	1.24993	41	-0.183831	no
LmjF.23.T1440	LmjF.23:717485:+	LmjF.23:717518:+	586.04	45.3728	1428.2	46.4782	3.66211	4.9118	2106.1	no	1.24969	33	0.970573	yes
LmjF.13.T0620	LmjF.13:199509:+	LmjF.13:199992:+	178.197	18.1256	143.227	35.5787	3.22797	1.97926	375.128	no	1.24871	483	0.307253	yes
LmjF.26.T0700	LmjF.26:193320:-	LmjF.26:193284:-	49.165	55.9231	73.3083	34.4848	-0.182334	1.06632	212.881	yes	1.24866	36	-0.169198	no
LmjF.01.T0070	LmjF.01:22102:-	LmjF.01:21716:-	33.5543	4.80603	64.9243	3.66201	2.57324	3.82179	106.947	no	1.24855	386	0.535603	yes
LmjF.36.T1830	LmjF.36:730425:-	LmjF.36:730439:-	26.6796	14.0838	14.6975	19.3206	0.875824	-0.372408	74.7815	yes	1.24823	14	-0.388341	yes
LmjF.35.T0910	LmjF.35:406500:+	LmjF.35:406503:+	77.1491	6.45883	79.56	2.23739	3.38921	4.63716	165.405	no	1.24795	3	-0.372563	yes
LmjF.06.T0500	LmjF.06:174496:+	LmjF.06:174564:+	19.1573	1.75542	22.5036	6.62872	2.87096	1.62337	50.045	no	1.24758	68	-0.14273	no
LmjF.33.T2005	LmjF.33:892627:+	LmjF.33:892516:+	111.167	8.93803	161.793	33.2239	3.49654	2.24996	315.122	no	1.24658	111	0.363974	yes
LmjF.18.T0920	LmjF.18:387497:+	LmjF.18:387707:+	37.1445	12.1939	58.9229	7.73813	1.53161	2.77771	115.999	no	1.2461	210	0.213619	no
LmjF.30.T1605	LmjF.30:569162:+	LmjF.30:569142:+	100.809	32.1737	128.962	16.8546	1.61776	2.86372	278.799	no	1.24596	20	0.177316	no
LmjF.19.T0740	LmjF.19:327572:+	LmjF.19:327569:+	68.7296	76.8552	121.069	56.4754	-0.159023	1.08668	323.129	yes	1.2457	3	0.0335254	no
LmjF.09.T0870	LmjF.09:347528:-	LmjF.09:347496:-	97.359	28.2741	103.006	72.3811	1.74843	0.503188	301.02	no	1.24525	32	0.171421	no
LmjF.25.T0590	LmjF.25:209485:-	LmjF.25:209571:-	1177.82	22.2397	1000.76	45.8015	5.66461	4.41984	2246.62	no	1.24477	86	-0.271964	no
LmjF.33.T3250	LmjF.33:1567647:+	LmjF.33:1567699:+	324.025	1.6528	294.037	4.70654	6.93689	5.69213	624.421	no	1.24476	52	-0.401311	yes
LmjF.33.T0460	LmjF.33:205405:-	LmjF.33:205117:-	87.0784	4.70341	125.921	2.46915	3.94889	5.1932	220.172	no	1.24431	288	0.419454	yes
LmjF.08.T0910	LmjF.08:416671:-	LmjF.08:416655:-	20.9267	9.40682	17.7816	20.1179	1.07516	-0.169146	68.2331	yes	1.2443	16	0.0364432	no
LmjF.28.T0910	LmjF.28:328595:+	LmjF.28:328611:+	36.5116	2.30039	39.3396	7.40746	3.50663	2.26246	85.5591	no	1.24417	16	-0.025036	no
LmjF.25.T0960	LmjF.25:359388:+	LmjF.25:359400:+	184.435	2.58182	217.885	9.01443	5.69408	4.45002	413.917	no	1.24405	12	-0.00261467	no
LmjF.17.T0630	LmjF.17:314291:-	LmjF.17:314320:-	99.5841	65.6378	131.319	36.0423	0.593988	1.83678	332.584	no	1.24279	29	0.125033	no
LmjF.27.T0770	LmjF.27:305341:+	LmjF.27:305355:+	64.9724	3.51084	77.7831	1.2763	3.87039	5.11312	147.543	no	1.24273	14	-0.025159	no
LmjF.36.T5590	LmjF.36:2159497:-	LmjF.36:2159417:-	220.329	25.1434	233.065	64.4113	3.08168	1.8393	542.949	no	1.24238	80	0.239927	yes
LmjF.31.T2280	LmjF.31:1130905:-	LmjF.31:1130997:-	425.651	53.6492	379.846	19.6204	2.96479	4.20706	878.767	no	1.24228	92	-0.493562	yes
LmjF.14.T0440	LmjF.14:146027:+	LmjF.14:146040:+	144.445	6.01648	116.909	12.4447	4.37358	3.13257	279.816	no	1.24101	13	-0.231479	no
LmjF.13.T0600	LmjF.13:194971:+	LmjF.13:195032:+	27.1484	14.834	44.4942	9.8272	0.830026	2.07102	96.3039	no	1.241	61	-0.024387	no
LmjF.31.T2461	LmjF.31:1223828:-	LmjF.31:1223801:-	61.4351	2.40302	121.233	14.7469	4.19747	2.95649	199.818	no	1.24098	27	0.363983	no
LmjF.36.T6580	LmjF.36:2548303:-	LmjF.36:2548362:-	98.8174	43.0995	151.573	27.5254	1.17853	2.41919	321.016	no	1.24066	59	-0.122239	no
LmjF.24.T0930	LmjF.24:326307:+	LmjF.24:326371:+	58.8128	4.23462	92.666	2.46915	3.5143	4.75487	158.183	no	1.24057	64	-0.0979889	no
LmjF.32.T0260	LmjF.32:94589:-	LmjF.32:94586:-	88.7164	10.412	88.6424	25.9339	2.97482	1.73476	213.705	no	1.24006	3	0.0417491	no
LmjF.34.T0800	LmjF.34:355001:+	LmjF.34:354989:+	321.496	6.07479	381.35	2.5526	5.51045	6.74988	711.473	no	1.23943	12	-0.0801789	no
LmjF.25.T0980	LmjF.25:366566:+	LmjF.25:366723:+	52.0143	17.5542	61.7444	8.30368	1.51463	2.75361	139.617	no	1.23898	157	-0.227513	no
LmjF.36.T6645	LmjF.36:2568708:-	LmjF.36:2568691:-	243.445	84.3722	271.938	223.992	1.51767	0.278701	823.747	no	1.23897	17	0.102809	no
LmjF.25.T2070	LmjF.25:802054:-	LmjF.25:801712:-	31.0168	10.0723	45.0258	36.5398	1.53188	0.294023	122.655	no	1.23785	342	0.297641	yes
LmjF.28.T0200	LmjF.28:60820:+	LmjF.28:61009:+	41.9684	25.1877	7.90502	11.7988	0.714386	-0.523317	86.86	yes	1.2377	189	-0.404901	yes
LmjF.34.T3820	LmjF.34:1635709:+	LmjF.34:1635540:+	220.926	80.789	220.84	191.782	1.4401	0.202549	714.336	no	1.23755	169	0.455163	yes
LmjF.25.T1200	LmjF.25:478291:-	LmjF.25:478289:-	33.1384	4.05582	73.1754	3.66201	2.75538	3.99192	114.032	no	1.23654	2	0.478549	yes
LmjF.01.T0335	LmjF.01:81585:+	LmjF.01:81548:+	257.139	106.932	132.373	130.399	1.25802	0.0215201	626.843	no	1.2365	37	-0.0397101	no
LmjF.22.T1580	LmjF.22:642678:+	LmjF.22:642727:+	292.583	66.3352	296.92	28.0044	2.12434	3.36058	683.843	no	1.23625	49	-0.123498	no
LmjF.25.T1445	LmjF.25:579283:-	LmjF.25:579275:-	336.714	13.1726	307.56	29.497	4.57462	3.33881	686.944	no	1.23581	8	-0.126889	no
LmjF.35.T4625	LmjF.35:1835359:+	LmjF.35:1835375:+	189.826	11.1537	155.038	22.4047	3.97279	2.73702	378.422	no	1.23577	16	-0.00501133	no
LmjF.36.T2650	LmjF.36:1084419:-	LmjF.36:1084470:-	49.3881	16.0445	37.7327	29.8431	1.56378	0.328603	133.008	no	1.23518	51	0.0370512	no
LmjF.21.T1730	LmjF.21:732175:+	LmjF.21:732182:+	62.5375	17.7999	54.5501	5.98284	1.75688	2.9919	140.87	no	1.23502	7	-0.227691	no
LmjF.32.T2615	LmjF.32:1022850:-	LmjF.32:1022837:-	231.643	15.2942	189.309	30.3746	3.83569	2.60068	466.621	no	1.23501	13	-0.150599	no
LmjF.32.T0865	LmjF.32:324507:+	LmjF.32:324978:+	94.1133	40.8341	125.791	22.7014	1.18497	2.41941	283.44	no	1.23444	471	0.0285938	no
LmjF.19.T1140	LmjF.19:497300:+	LmjF.19:497312:+	27.7874	6.81644	37.0188	23.2824	1.88086	0.646804	94.905	no	1.23405	12	0.300478	yes
LmjF.34.T1085	LmjF.34:488129:-	LmjF.34:488076:-	68.5594	6.53501	82.0106	20.1488	3.20656	1.97272	177.254	no	1.23384	53	0.241138	no
LmjF.32.T0750	LmjF.32:260162:+	LmjF.32:260169:+	4546.75	124.876	3595.95	233.151	5.17508	3.94126	8500.74	no	1.23382	7	-0.423672	yes
LmjF.36.T2110	LmjF.36:839114:+	LmjF.36:839194:+	113.954	107.693	133.693	53.1626	0.0807926	1.3143	408.503	no	1.23351	80	-0.265539	yes
LmjF.06.T0450	LmjF.06:156415:+	LmjF.06:155944:+	24.9242	27.0193	51.7162	23.233	-0.112124	1.12128	126.893	yes	1.2334	471	0.195286	no
LmjF.36.T0510	LmjF.36:150581:-	LmjF.36:150612:-	80.3871	11.8098	79.4579	4.39133	2.66755	3.89952	176.046	no	1.23197	31	-0.378777	no
LmjF.35.T1090	LmjF.35:499222:+	LmjF.35:499160:+	68.4342	56.0926	50.3442	16.9843	0.282342	1.51346	191.855	no	1.23112	62	-0.772384	yes
LmjF.36.T1595	LmjF.36:617328:-	LmjF.36:617335:-	406.788	59.3103	382.064	23.1341	2.75734	3.98844	871.297	no	1.2311	7	-0.421839	yes
LmjF.34.T2530	LmjF.34:1152685:-	LmjF.34:1152679:-	51.9171	6.84288	70.6908	23.9283	2.75428	1.52401	153.379	no	1.23027	6	0.0190491	no
LmjF.09.T0980	LmjF.09:386748:-	LmjF.09:386340:-	237.065	83.0591	191.163	27.9209	1.50188	2.73215	539.209	no	1.23027	408	-0.456812	yes
LmjF.24.T1650	LmjF.24:629807:-	LmjF.24:629802:-	45.7342	26.706	21.558	30.3746	0.754279	-0.475959	124.373	yes	1.23024	5	-0.226229	no
LmjF.14.T0280	LmjF.14:77336:+	LmjF.14:77424:+	94.4833	44.5113	47.8905	53.6416	1.06902	-0.160445	240.527	yes	1.22947	88	-0.349621	yes
LmjF.32.T3200	LmjF.32:1260514:+	LmjF.32:1260517:+	70.4267	13.4362	83.565	39.0738	2.30677	1.0774	206.502	no	1.22937	3	0.160258	no
LmjF.36.T6890	LmjF.36:2651818:-	LmjF.36:2651795:-	73.2581	8.13807	64.331	17.8465	3.02259	1.79347	163.574	no	1.22912	23	-0.361375	yes
LmjF.11.T1000	LmjF.11:406338:+	LmjF.11:406374:+	431.383	6.35621	584.671	22.3553	5.8772	4.64827	1044.77	no	1.22894	36	0.295286	no
LmjF.35.T2420	LmjF.35:999551:+	LmjF.35:999569:+	74.6925	1.474	86.0342	5.66763	4.93523	3.70634	167.868	no	1.2289	18	0.0314853	no
LmjF.19.T0960	LmjF.19:390718:+	LmjF.19:390735:+	275.431	7.9507	398.084	29.2807	4.94877	3.72022	710.746	no	1.22855	17	0.104172	no
LmjF.19.T1290	LmjF.19:553034:+	LmjF.19:552815:+	3.51084	4.6451	6.86048	3.19848	-0.323604	0.904752	18.2149	yes	1.22836	219	-0.240462	yes
LmjF.33.T1710	LmjF.33:793009:+	LmjF.33:796732:+	192.629	3.40822	158.471	7.50636	5.45696	4.22861	362.015	no	1.22835	3723	-0.174901	no
LmjF.36.T5080	LmjF.36:1963254:-	LmjF.36:1963157:-	125.336	30.0116	97.5517	9.32964	2.02639	3.25409	262.229	no	1.22771	97	-0.640954	yes
LmjF.16.T1130	LmjF.16:454201:+	LmjF.16:454033:+	368.298	12.0065	293.53	3.43024	4.82748	6.05488	677.264	no	1.22741	168	-0.551539	yes
LmjF.30.T1760	LmjF.30:633235:+	LmjF.30:639258:+	83.2278	5.81124	90.3112	2.15394	3.62831	4.85556	181.504	no	1.22726	6023	-0.42955	yes
LmjF.34.T2610	LmjF.34:1199278:+	LmjF.34:1199336:+	367.746	3.61346	327.295	8.61577	6.32063	5.09345	707.27	no	1.22719	58	-0.258104	no
LmjF.35.T1490	LmjF.35:653025:-	LmjF.35:652945:-	197.337	97.8465	213.11	44.5932	1.00469	2.23147	552.887	no	1.22677	80	-0.210534	no
LmjF.20.T0098	LmjF.20:31531:-	LmjF.20:31526:-	24.0037	0.929021	28.8666	4.39133	3.6962	2.46982	58.1906	no	1.22639	5	0.308962	yes
LmjF.24.T0390	LmjF.24:126494:+	LmjF.24:126514:+	66.0359	8.21425	54.0897	2.23739	2.86299	4.08888	130.577	no	1.22589	20	0.0200449	no
LmjF.34.T0320	LmjF.34:114018:+	LmjF.34:114036:+	273.345	6.56145	263.183	16.0232	5.18118	3.95596	559.113	no	1.22522	18	0.0293488	no
LmjF.35.T4990	LmjF.35:1938387:+	LmjF.35:1938459:+	201.479	3.33204	205.558	9.32964	5.54658	4.32169	419.699	no	1.2249	72	0.0342737	no
LmjF.32.T3670	LmjF.32:1496917:+	LmjF.32:1496708:+	41.0798	6.17741	23.9097	8.93098	2.55159	1.3267	80.0979	no	1.2249	209	0.324505	no
LmjF.26.T0740	LmjF.26:218672:-	LmjF.26:218729:-	7.54878	1.85804	5.8994	4.39133	1.58069	0.355828	19.6976	no	1.22486	57	0.00757995	no
LmjF.20.T0910	LmjF.20:370168:+	LmjF.20:370431:+	287.115	12.815	226.183	3.66201	4.38233	5.60676	529.775	no	1.22443	263	-0.376636	yes
LmjF.08.T0450	LmjF.08:185875:+	LmjF.08:185745:+	11.341	4.70341	19.8027	3.11503	1.11357	2.3378	38.9622	no	1.22423	130	0.201784	no
LmjF.11.T0430	LmjF.11:139587:+	LmjF.11:139480:+	15.9014	23.5932	26.7281	16.2736	-0.541119	0.682781	82.4963	yes	1.2239	107	0.170554	no
LmjF.30.T2900	LmjF.30:1100288:-	LmjF.30:1100062:-	288.287	38.2578	199.683	62.5881	2.88145	1.65809	588.816	no	1.22336	226	-0.386097	no
LmjF.24.T2340	LmjF.24:840630:+	LmjF.24:840381:+	25.2142	16.5894	22.7168	5.81595	0.575638	1.79892	70.3364	no	1.22329	249	0.225225	no
LmjF.36.T6160	LmjF.36:2371887:-	LmjF.36:2371857:-	356.195	98.3658	334.217	216.396	1.84589	0.624772	1005.17	no	1.22112	30	0.107192	no
LmjF.34.T0660	LmjF.34:286279:+	LmjF.34:286355:+	36.9447	1.6528	53.5241	7.88645	3.83831	2.61722	100.008	no	1.22109	76	0.254456	yes
LmjF.20.T0265	LmjF.20:99265:+	LmjF.20:99233:+	57.6467	4.33724	61.6918	12.2964	3.45788	2.23725	135.972	no	1.22064	32	0.137373	no
LmjF.36.T3675	LmjF.36:1415488:+	LmjF.36:1415509:+	307.842	34.2727	398.452	18.5758	3.13025	4.35088	759.143	no	1.22063	21	0.234465	yes
LmjF.34.T3880	LmjF.34:1647511:+	LmjF.34:1647517:+	48.0168	7.28523	59.2752	22.7354	2.56466	1.34452	137.313	no	1.22014	6	-0.175989	no
LmjF.32.T3150	LmjF.32:1237040:+	LmjF.32:1237236:+	31.3247	35.7786	49.4943	23.6625	-0.186228	1.0338	140.26	yes	1.22003	196	-0.137022	no
LmjF.35.T4240	LmjF.35:1704003:+	LmjF.35:1704008:+	69.3182	6.28003	254.484	10.3556	3.27188	4.49175	340.437	no	1.21987	5	1.06606	yes
LmjF.31.T1600	LmjF.31:771476:-	LmjF.31:771461:-	247.615	18.4918	259.122	46.4968	3.67297	2.45329	571.726	no	1.21968	15	0.116072	no
LmjF.30.T0320	LmjF.30:101618:-	LmjF.30:101600:-	62.8562	16.9914	98.8774	11.0849	1.82752	3.04695	189.81	no	1.21943	18	0.328303	no
LmjF.25.T1380	LmjF.25:551803:-	LmjF.25:551841:-	67.2549	27.8986	31.6015	31.138	1.23993	0.0206594	157.893	no	1.21927	38	-0.267376	yes
LmjF.24.T2170	LmjF.24:801310:-	LmjF.24:801277:-	100.921	7.38785	111.557	20.5629	3.60301	2.38404	240.429	no	1.21897	33	0.0931886	no
LmjF.35.T3940	LmjF.35:1551110:+	LmjF.35:1551113:+	165.325	16.9735	124.23	30.4735	3.21007	1.99237	337.003	no	1.21769	3	-0.146462	no
LmjF.22.T1020	LmjF.22:423543:+	LmjF.22:423475:+	8.11163	5.42719	18.0289	4.77141	0.503521	1.72119	36.3391	no	1.21767	68	0.273048	no
LmjF.32.T3630	LmjF.32:1483762:+	LmjF.32:1483784:+	43.3895	7.18261	34.2685	14.1196	2.43959	1.22196	98.9602	no	1.21763	22	-0.15785	no
LmjF.26.T1390	LmjF.26:470851:+	LmjF.26:470863:+	32.7404	14.9545	29.8276	32.8933	1.08051	-0.136774	110.416	yes	1.21729	12	0.167067	no
LmjF.31.T1810	LmjF.31:857115:-	LmjF.31:857039:-	61.9218	22.204	79.7887	11.8142	1.43919	2.6564	175.729	no	1.21722	76	0.144171	no
LmjF.36.T3900	LmjF.36:1488572:+	LmjF.36:1488305:+	26.6213	21.1584	45.6037	15.0807	0.31793	1.53511	108.464	no	1.21718	267	-0.177556	no
LmjF.04.T0610	LmjF.04:254770:-	LmjF.04:254759:-	108.746	19.5553	113.544	48.867	2.41659	1.19975	290.712	no	1.21684	11	0.217205	no
LmjF.22.T1230	LmjF.22:512285:-	LmjF.22:512280:-	34.5681	6.43239	17.6488	8.05334	2.25869	1.04256	66.7026	no	1.21613	5	-0.39882	yes
LmjF.28.T1800	LmjF.28:701911:-	LmjF.28:701908:-	24.5899	4.42199	26.7961	12.6764	2.23868	1.02319	68.4844	no	1.21549	3	0.0740559	no
LmjF.17.T1310	LmjF.17:620525:+	LmjF.17:620516:+	12.3727	17.3311	16.357	9.24619	-0.455003	0.760431	55.307	yes	1.21543	9	0.0402291	no
LmjF.21.T0290	LmjF.21:98545:+	LmjF.21:98552:+	116.781	1.6528	124.926	5.58419	5.47245	4.25742	248.944	no	1.21503	7	0.164091	no
LmjF.06.T0350	LmjF.06:120518:-	LmjF.06:120501:-	167.891	49.6167	83.3641	57.6837	1.73841	0.52367	358.556	no	1.21474	17	-0.499385	yes
LmjF.27.T1528	LmjF.27:626337:+	LmjF.27:626351:+	159.734	3.40822	126.14	7.09225	5.18834	3.97374	296.375	no	1.2146	14	-0.500606	yes
LmjF.20.T1115	LmjF.20:496341:+	LmjF.20:496381:+	117.971	6.74026	154.049	3.3468	3.94208	5.15663	282.107	no	1.21454	40	0.119697	no
LmjF.33.T2860	LmjF.33:1294656:+	LmjF.33:1295140:+	97.3201	4.05582	141.27	15.9769	4.28147	3.06699	258.623	no	1.21448	484	-0.176165	no
LmjF.35.T1185	LmjF.35:542229:+	LmjF.35:542650:+	76.1346	11.5198	78.7101	29.0149	2.62316	1.40909	195.379	no	1.21408	421	0.3281	no
LmjF.29.T2550	LmjF.29:1101697:+	LmjF.29:1101703:+	136.811	52.9254	61.3457	55.5946	1.35365	0.139625	306.677	no	1.21403	6	-0.497308	yes
LmjF.28.T0370	LmjF.28:115069:-	LmjF.28:115059:-	192.38	11.6225	259.184	38.394	3.93737	2.72349	501.581	no	1.21389	10	0.16825	no
LmjF.32.T1130	LmjF.32:441093:+	LmjF.32:441479:+	76.7829	33.1299	44.4603	45.239	1.18842	-0.0245042	199.612	yes	1.21292	386	-0.547984	yes
LmjF.36.T2112	LmjF.36:842361:+	LmjF.36:842414:+	121.981	7.49047	255.114	6.62872	3.85644	5.0692	391.214	no	1.21276	53	0.609439	yes
LmjF.34.T0030	LmjF.34:9691:+	LmjF.34:9728:+	158.608	12.4574	203.979	6.46183	3.56806	4.7798	381.507	no	1.21174	37	0.175366	no
LmjF.18.T0640	LmjF.18:266834:+	LmjF.18:266760:+	120.087	10.4563	182.183	39.1418	3.40183	2.19011	351.868	no	1.21172	74	0.753185	yes
LmjF.31.T2180	LmjF.31:1073934:-	LmjF.31:1073931:-	52.6261	2.68444	43.3169	6.04771	3.86342	2.65263	104.675	no	1.21079	3	0.0481781	no
LmjF.24.T2045	LmjF.24:760989:-	LmjF.24:760516:-	51.9521	2.58182	61.5126	8.78266	3.88592	2.67585	124.829	no	1.21008	473	0.284918	no
LmjF.30.T2195	LmjF.30:835703:-	LmjF.30:835011:-	100.693	3.77439	179.25	18.5758	4.41275	3.20286	302.293	no	1.2099	692	0.544402	yes
LmjF.24.T0765	LmjF.24:269777:+	LmjF.24:269864:+	454.684	12.7303	507.197	34.4199	5.0526	3.84276	1009.03	no	1.20984	87	-0.0215019	no
LmjF.36.T3190	LmjF.36:1275846:-	LmjF.36:1275837:-	120.85	14.2307	101.563	28.6503	3.00005	1.7904	265.294	no	1.20965	9	-0.371495	yes
LmjF.34.T2515	LmjF.34:1128295:-	LmjF.34:1128157:-	20.8862	8.75923	50.4957	8.93098	1.16519	2.37444	89.0721	no	1.20926	138	0.0968554	no
LmjF.15.T1060	LmjF.15:458665:-	LmjF.15:458544:-	1917.51	26.1168	3580.47	20.9121	6.14466	7.35268	5545.02	no	1.20802	121	NA	no
LmjF.20.T0100	LmjF.20:34633:-	LmjF.20:34653:-	103.026	120.898	190.382	96.0808	-0.228733	0.979194	510.386	yes	1.20793	20	0.0634529	no
LmjF.35.T2440	LmjF.35:1015879:+	LmjF.35:1015872:+	185.783	168.475	283.641	110.831	0.140295	1.34782	748.729	no	1.20753	7	-0.0844739	no
LmjF.20.T0347-snoRNAs	LmjF.20:122502:+	LmjF.20:122529:+	57.0084	24.2501	52.7485	53.0297	1.19997	-0.00752757	187.037	yes	1.2075	27	-0.08349	no
LmjF.33.T3055	LmjF.33:1487291:+	LmjF.33:1487315:+	332.397	40.0575	179.983	50.4617	3.02152	1.81428	602.899	no	1.20724	24	-0.877647	yes
LmjF.28.T1410	LmjF.28:532055:+	LmjF.28:532059:+	108.898	11.8013	117.821	30.9525	3.10181	1.89479	269.473	no	1.20702	4	0.119422	no
LmjF.10.T0460	LmjF.10:213012:+	LmjF.10:213217:+	114.608	53.4175	276.672	55.6287	1.08709	2.29378	500.326	no	1.20669	205	0.765343	yes
LmjF.28.T1320	LmjF.28:491486:+	LmjF.28:491494:+	140.773	21.9762	148.894	55.0662	2.62538	1.41874	366.71	no	1.20663	8	0.175422	no
LmjF.30.T3420	LmjF.30:1297556:+	LmjF.30:1297272:+	71.1731	65.7809	82.0569	32.3123	0.112025	1.31805	251.323	no	1.20602	284	0.065081	no
LmjF.29.T1890	LmjF.29:835918:-	LmjF.29:835941:-	11.8098	7.72758	32.8933	9.01443	0.553598	1.75892	61.4451	no	1.20532	23	0.556166	yes
LmjF.23.T0360	LmjF.23:130989:+	LmjF.23:131023:+	354.447	217.209	280.937	398.06	0.703926	-0.501232	1250.65	yes	1.20516	34	-0.0699142	no
LmjF.28.T0130	LmjF.28:34431:+	LmjF.28:34434:+	108.716	28.1536	84.3346	51.2714	1.91203	0.707109	272.476	no	1.20492	3	-0.208155	no
LmjF.34.T2195	LmjF.34:983110:-	LmjF.34:983175:-	41.2322	52.9254	85.6572	47.0129	-0.352622	0.851897	226.828	yes	1.20452	65	0.0312545	no
LmjF.23.T1260	LmjF.23:585348:+	LmjF.23:585375:+	115.237	7.46403	159.129	25.8535	3.77958	2.57605	307.683	no	1.20352	27	0.0638043	no
LmjF.26.T2687	LmjF.26:1084954:+	LmjF.26:1084951:+	47.9546	3.51084	60.4835	12.046	3.43998	2.23659	123.995	no	1.20338	3	0.601592	yes
LmjF.30.T0435-snoRNAs	LmjF.30:145612:-	LmjF.30:145585:-	104.747	7.5931	83.0982	14.7315	3.62129	2.41842	210.17	no	1.20287	27	-0.146586	no
LmjF.10.T0295	LmjF.10:132899:+	LmjF.10:132911:+	108.716	30.9725	142.216	17.1326	1.77887	2.98153	299.038	no	1.20266	12	0.0429762	no
LmjF.21.T1725	LmjF.21:731490:-	LmjF.21:731484:-	31.5883	7.38785	12.5281	7.0088	1.95798	0.756303	58.513	no	1.20168	6	-0.223056	no
LmjF.36.T1265	LmjF.36:464484:+	LmjF.36:464168:+	16.4285	2.94799	7.50636	3.43024	2.14226	0.941157	30.3131	no	1.2011	316	0.0680335	no
LmjF.26.T1730	LmjF.26:626182:+	LmjF.26:626209:+	111.418	6.01648	103.816	14.0362	4.00198	2.80135	235.286	no	1.20063	27	0.225515	yes
LmjF.36.T2355	LmjF.36:940744:+	LmjF.36:940779:+	8.05332	6.90118	4.77141	1.19285	0.196378	1.39612	20.9188	no	1.19974	35	0.301909	no
LmjF.12.T0100	LmjF.12:22740:+	LmjF.12:22762:+	223.885	24.9825	192.486	50.3442	3.11357	1.91396	491.697	no	1.19962	22	0.00751306	no
LmjF.35.T0780	LmjF.35:360379:+	LmjF.35:360404:+	96.7799	13.3017	157.553	9.09787	2.77335	3.97284	276.732	no	1.19949	25	0.297861	no
LmjF.35.T0130	LmjF.35:36479:-	LmjF.35:36487:-	49.151	57.8395	76.9889	38.8421	-0.230506	0.968975	222.821	yes	1.19948	8	-0.0820686	no
LmjF.10.T0140	LmjF.10:56711:+	LmjF.10:56752:+	151.971	5.42719	193.07	2.5526	4.57293	5.77156	353.021	no	1.19863	41	0.0640324	no
LmjF.16.T0340	LmjF.16:122242:-	LmjF.16:122236:-	97.1553	6.09266	60.4835	9.19678	3.79067	2.59209	172.928	no	1.19858	6	-0.0654863	no
LmjF.20.T1030	LmjF.20:428713:+	LmjF.20:428886:+	37.4314	5.52981	28.6193	1.19285	2.55717	3.75566	72.7734	no	1.19849	173	-0.177467	no
LmjF.07.T0615	LmjF.07:284404:+	LmjF.07:284386:+	90.7851	26.0584	112.157	13.5386	1.76218	2.96036	242.539	no	1.19818	18	0.0986501	no
LmjF.17.T0810	LmjF.17:396673:-	LmjF.17:397111:-	100.778	11.2384	141.255	6.46183	3.05594	4.25281	259.733	no	1.19687	438	-0.272933	yes
LmjF.25.T2290	LmjF.25:856277:+	LmjF.25:856364:+	7.38785	1.75542	9.32964	6.77704	1.60603	0.409497	25.2499	no	1.19653	87	0.147772	no
LmjF.32.T2890	LmjF.32:1140943:-	LmjF.32:1141041:-	256.162	4.88221	385.408	19.2557	5.45018	4.25372	665.708	no	1.19645	98	0.329719	yes
LmjF.21.T0650	LmjF.21:203626:-	LmjF.21:203621:-	67.6918	2.94799	35.0317	3.74545	4.12095	2.92465	109.417	no	1.1963	5	0.111342	no
LmjF.31.T0550	LmjF.31:198570:-	LmjF.31:198676:-	47.2315	14.3831	57.7332	7.1757	1.64863	2.84476	126.524	no	1.19613	106	-0.0146009	no
LmjF.29.T2430	LmjF.29:1056552:+	LmjF.29:1056549:+	54.9094	34.5362	85.9198	23.1155	0.653799	1.84973	198.481	no	1.19593	3	-0.00654345	no
LmjF.04.T0070	LmjF.04:29347:+	LmjF.04:29350:+	149.107	43.6002	114.521	77.6007	1.75087	0.555537	384.829	no	1.19534	3	0.114429	no
LmjF.10.T1160	LmjF.10:508665:-	LmjF.10:508570:-	244.601	16.7947	240.095	6.62872	3.7868	4.98202	508.119	no	1.19522	95	-0.430538	yes
LmjF.25.T0740	LmjF.25:271866:+	LmjF.25:271891:+	176.11	2.40302	216.124	8.5509	5.70168	4.50674	403.187	no	1.19495	25	-0.0744326	no
LmjF.06.T1000	LmjF.06:426586:+	LmjF.06:426750:+	42.9029	17.3311	58.3604	9.8272	1.26002	2.45484	128.422	no	1.19482	164	0.387553	yes
LmjF.10.T1195	LmjF.10:518757:-	LmjF.10:518314:-	52.4302	32.7544	75.9969	20.2508	0.66258	1.85728	181.432	no	1.1947	443	0.219956	no
LmjF.33.T1240	LmjF.33:568480:+	LmjF.33:568465:+	79.7574	28.341	100.157	15.0621	1.46068	2.65486	223.317	no	1.19418	15	-0.0259328	no
LmjF.05.T0860	LmjF.05:315032:+	LmjF.05:315053:+	121.584	2.4792	159.602	9.42854	5.13888	3.94488	293.094	no	1.19399	21	0.182024	no
LmjF.31.T0910	LmjF.31:337866:-	LmjF.31:337856:-	56.6151	10.6173	114.307	9.16275	2.31017	3.50412	190.702	no	1.19395	10	0.132794	no
LmjF.19.T0680	LmjF.19:293049:+	LmjF.19:292947:+	92.1938	14.1281	120.967	7.65468	2.623	3.81687	234.944	no	1.19386	102	0.0559059	no
LmjF.33.T0980	LmjF.33:453435:+	LmjF.33:453483:+	93.6041	27.7695	113.479	14.2185	1.71736	2.91119	249.071	no	1.19383	48	0.00914672	no
LmjF.15.T0775	LmjF.15:355454:-	LmjF.15:355476:-	37.5161	22.9814	24.4413	35.2264	0.683547	-0.509869	120.165	yes	1.19342	22	0.300361	yes
LmjF.18.T0270	LmjF.18:125501:-	LmjF.18:119895:-	80.5573	38.1054	43.3509	47.6247	1.06045	-0.132728	209.638	yes	1.19317	5606	-0.479118	yes
LmjF.32.T2985	LmjF.32:1167458:-	LmjF.32:1167448:-	184.725	17.9787	105.444	23.8634	3.29072	2.09801	332.012	no	1.19271	10	-0.523073	yes
LmjF.25.T2370	LmjF.25:879212:+	LmjF.25:879132:+	100.71	11.0596	146.06	6.62872	3.07621	4.26882	264.459	no	1.19261	80	0.394603	yes
LmjF.30.T0070	LmjF.30:17877:-	LmjF.30:17938:-	43.0055	9.68825	72.9282	6.86048	2.04166	3.23343	132.482	no	1.19178	61	0.231291	no
LmjF.10.T0715	LmjF.10:346963:-	LmjF.10:346273:-	106.062	1.75542	131.329	6.77704	5.28003	4.08876	245.924	no	1.19127	690	0.215763	no
LmjF.36.T5950	LmjF.36:2288173:-	LmjF.36:2288152:-	127.507	2.58182	164.25	9.51199	5.16501	3.97454	303.85	no	1.19047	21	0.178422	no
LmjF.30.T0095	LmjF.30:26692:-	LmjF.30:26911:-	16.0445	16.1914	18.2452	7.50636	-0.0123839	1.17788	57.9874	yes	1.19027	219	-0.176791	no
LmjF.13.T0612	LmjF.13:198556:+	LmjF.13:198269:+	4.6451	1.474	3.43024	3.43024	1.19016	0	12.9796	no	1.19016	287	-0.235647	yes
LmjF.08.T0760	LmjF.08:339358:+	LmjF.08:339406:+	114.999	3.51084	290.146	24.8245	4.68457	3.49493	433.48	no	1.18964	48	0.302315	no
LmjF.11.T0100	LmjF.11:25537:+	LmjF.11:27530:+	342.223	55.99	287.59	20.0159	2.59037	3.77947	705.819	no	1.1891	1993	-0.494524	yes
LmjF.30.T3237	LmjF.30:1227021:+	LmjF.30:1226322:+	35.7024	20.2791	9.66031	13.0905	0.786438	-0.402479	78.7323	yes	1.18892	699	-0.00237785	no
LmjF.35.T2080	LmjF.35:844365:+	LmjF.35:843887:+	83.3001	3.22942	50.9221	4.93831	4.317	3.12823	142.39	no	1.18878	478	-0.50566	yes
LmjF.35.T1240	LmjF.35:558619:+	LmjF.35:558674:+	202.309	27.8457	76.6057	24.0951	2.81724	1.62875	330.855	no	1.18849	55	-0.890238	yes
LmjF.36.T3380	LmjF.36:1335197:-	LmjF.36:1335325:-	193.388	26.4829	195.311	62.2265	2.82233	1.63454	477.408	no	1.18779	128	-0.215774	no
LmjF.08.T1160	LmjF.08:516947:+	LmjF.08:516707:+	207.528	15.5935	236.603	42.0251	3.65155	2.4653	501.75	no	1.18624	240	0.211307	no
LmjF.26.T2595	LmjF.26:1047042:+	LmjF.26:1047052:+	321.741	27.2067	362.36	71.2564	3.51627	2.3302	782.565	no	1.18606	10	0.0353446	no
LmjF.32.T0410	LmjF.32:160596:-	LmjF.32:160591:-	155.405	8.21425	151.589	19.4535	4.08528	2.89923	334.662	no	1.18605	5	0.109921	no
LmjF.36.T5110	LmjF.36:1973586:-	LmjF.36:1973561:-	129.851	8.00901	130.64	19.6204	3.86042	2.67445	288.12	no	1.18597	25	0.279721	yes
LmjF.31.T1520	LmjF.31:739272:-	LmjF.31:739239:-	114.86	10.0723	135.325	28.6348	3.38736	2.20168	288.892	no	1.18568	33	0.348468	no
LmjF.28.T0760	LmjF.28:278672:-	LmjF.28:278665:-	179.875	13.5567	160.554	28.5699	3.63524	2.44981	382.555	no	1.18542	7	-0.0808525	no
LmjF.22.T0620	LmjF.22:232615:-	LmjF.22:229880:-	229.844	72.3237	215.327	29.2158	1.65456	2.83984	546.71	no	1.18527	2735	-0.0962916	no
LmjF.14.T1050	LmjF.14:428826:-	LmjF.14:428785:-	195.055	19.5996	67.959	15.4763	3.25057	2.06535	298.09	no	1.18522	41	-1.2572	yes
LmjF.36.T2075	LmjF.36:823135:+	LmjF.36:823145:+	61.8191	1.85804	72.7458	6.62872	4.4581	3.27305	143.052	no	1.18506	10	0.211491	no
LmjF.18.T1025	LmjF.18:427218:+	LmjF.18:427437:+	211.335	55.8384	132.271	80.0699	1.9014	0.717131	479.514	no	1.18427	219	-0.347432	yes
LmjF.31.T1540	LmjF.31:759217:-	LmjF.31:759211:-	108.825	10.0544	122.593	4.47478	3.31251	4.49665	245.947	no	1.18413	6	-0.261969	no
LmjF.23.T0290	LmjF.23:107608:+	LmjF.23:107655:+	165.68	5.06102	174.358	13.4892	4.78137	3.59726	358.588	no	1.18412	47	-0.32696	yes
LmjF.22.T1370	LmjF.22:576907:-	LmjF.22:576821:-	34.5277	5.36888	75.4622	5.03721	2.47983	3.66279	120.396	no	1.18296	86	0.0978084	no
LmjF.26.T2320	LmjF.26:931135:+	LmjF.26:931171:+	172.687	3.40822	219.662	11.7153	5.30015	4.1172	407.473	no	1.18296	36	0.200344	no
LmjF.31.T2230	LmjF.31:1116716:-	LmjF.31:1116694:-	68.6799	10.0723	71.006	24.9728	2.65379	1.47112	174.731	no	1.18267	22	0.310418	no
LmjF.34.TncRNA1	LmjF.34:1452424:+	LmjF.34:1452374:+	98.3215	36.989	162.13	26.4963	1.38652	2.56871	323.937	no	1.18219	50	0.140535	no
LmjF.27.T0910	LmjF.27:371146:+	LmjF.27:371167:+	51.6885	7.56666	56.4074	3.11503	2.62068	3.80226	118.778	no	1.18158	21	-0.0921015	no
LmjF.07.T0800	LmjF.07:376845:+	LmjF.07:376852:+	276.086	8.86185	93.5096	6.62872	4.81233	3.63095	385.086	no	1.18138	7	-1.5485	yes
LmjF.13.T0454	LmjF.13:144942:+	LmjF.13:144970:+	25.3665	2.30039	18.8076	4.6231	2.998	1.81662	51.0976	no	1.18138	28	NA	no
LmjF.28.T2188	LmjF.28:846735:+	LmjF.28:846777:+	90.1025	15.2942	91.5381	6.29805	2.48313	3.66446	203.233	no	1.18133	42	-0.371097	yes
LmjF.04.T0790	LmjF.04:314373:-	LmjF.04:314313:-	41.6924	14.6731	82.5576	12.5281	1.44569	2.62681	151.451	no	1.18112	60	-0.197187	yes
LmjF.16.T0020	LmjF.16:5130:-	LmjF.16:5120:-	127.167	18.6442	151.178	51.8678	2.70585	1.5253	348.857	no	1.18055	10	0.26581	yes
LmjF.34.T2170	LmjF.34:961242:-	LmjF.34:961248:-	37.1942	24.5137	49.7787	13.9682	0.582084	1.76232	125.455	no	1.18024	6	0.118646	no
LmjF.32.T1210	LmjF.32:469576:+	LmjF.32:469534:+	50.8621	61.9979	48.4869	25.5383	-0.280623	0.898969	186.885	yes	1.17959	42	-0.00579894	no
LmjF.26.T0650	LmjF.26:182874:-	LmjF.26:182746:-	43.126	39.1549	60.1034	23.5482	0.136052	1.31564	165.932	no	1.17959	128	0.012001	no
LmjF.13.T1600	LmjF.13:604230:-	LmjF.13:604226:-	187.284	5.08746	152.049	10.2073	4.95093	3.77149	354.628	no	1.17944	4	-0.467902	yes
LmjF.34.T0300	LmjF.34:107328:+	LmjF.34:107369:+	249.292	22.9317	125.908	26.4809	3.38662	2.20729	424.613	no	1.17933	41	-0.684812	yes
LmjF.14.T0225	LmjF.14:58822:+	LmjF.14:58831:+	97.2051	23.0483	73.6421	40.3842	2.02986	0.85091	234.28	no	1.17896	9	0.362273	yes
LmjF.30.T0810	LmjF.30:260708:+	LmjF.30:260713:+	173.853	58.2235	92.2705	70.5116	1.5619	0.383244	394.858	no	1.17865	5	-0.37375	yes
LmjF.09.T0840	LmjF.09:342066:-	LmjF.09:342046:-	401.702	5.81124	223.365	7.58981	5.88565	4.70707	638.468	no	1.17858	20	-0.555317	yes
LmjF.36.TncRNA1	LmjF.36:1528146:+	LmjF.36:1528016:+	49.6517	10.9749	63.7839	5.76654	2.0806	3.25915	130.177	no	1.17855	130	-0.240131	yes
LmjF.18.T0860	LmjF.18:365968:+	LmjF.18:365983:+	25.0447	13.1991	27.3585	33.9872	0.87519	-0.303047	99.5895	yes	1.17824	15	0.139859	no
LmjF.33.T3240	LmjF.33:1565798:+	LmjF.33:1565752:+	126.154	145.67	95.3175	48.1254	-0.206001	0.971329	415.267	yes	1.17733	46	-0.91092	yes
[truncated: 6,070 more rows]
