# Supplementary material for: Analysis by RNA-seq of transcriptomic changes elicited by heat shock in Leishmania major
Source: Sci Rep. 2019 May 6;9:6919. doi: 10.1038/s41598-019-43354-9 (PMC6502937; doi:10.1038/s41598-019-43354-9)
Supplement: Supplementary file 4 — Dateset 3 [file 41598_2019_43354_MOESM4_ESM.xlsx]

## Sheet: Readme
Analysis by RNA-seq of transcriptomic changes elicited by heat shock in Leishmania major
Alberto Rastrojo, Laura Corvo, Rodrigo Lombraña, Jose C. Solana, Begoña Aguado, Jose M. Requena
Supplementary dataset 1
GO terms

## Sheet: Up-regulated GO
ID	category	over_represented_pvalue	FDR	under_represented_pvalue	numDEInCat	numInCat	percent	term	ontology	genes
732	GO:0007155	0.000842509	0.278054	0.999971	5	6	0.833333	cell adhesion	BP	LmjF.10.T0470, LmjF.31.T2000, LmjF.10.T0480, LmjF.10.T0460, LmjF.10.T0465
762	GO:0008160	0.00093684	0.278054	1	4	4	1	protein tyrosine phosphatase activator activity	MF	LmjF.10.T0470, LmjF.10.T0480, LmjF.10.T0460, LmjF.10.T0465
1278	GO:0042025	0.00093684	0.278054	1	4	4	1	host cell nucleus	CC	LmjF.10.T0470, LmjF.10.T0480, LmjF.10.T0460, LmjF.10.T0465
1338	GO:0044081	0.00093684	0.278054	1	4	4	1	modulation by symbiont of host nitric oxide-mediated signal transduction	BP	LmjF.10.T0470, LmjF.10.T0480, LmjF.10.T0460, LmjF.10.T0465
1480	GO:0075130	0.00093684	0.278054	1	4	4	1	modulation by symbiont of host protein kinase-mediated signal transduction	BP	LmjF.10.T0470, LmjF.10.T0480, LmjF.10.T0460, LmjF.10.T0465
386	GO:0005097	0.00293598	0.622427	0.999472	8	16	0.5	GTPase activator activity (GO:0005096)	MF	LmjF.20.T1630, LmjF.17.T1450, LmjF.33.T2350, LmjF.24.T0950, LmjF.36.T4730, LmjF.01.T0600, LmjF.36.T6080, LmjF.36.T6070
1240	GO:0032313	0.00293598	0.622427	0.999472	8	16	0.5	regulation of GTPase activity (GO:0043087)	BP	LmjF.20.T1630, LmjF.17.T1450, LmjF.33.T2350, LmjF.24.T0950, LmjF.36.T4730, LmjF.01.T0600, LmjF.36.T6080, LmjF.36.T6070
251	GO:0004437	0.00404699	0.750717	0.999835	4	5	0.8	inositol or phosphatidylinositol phosphatase activity GO:0052745)	MF	LmjF.36.T1150, LmjF.15.T0880, LmjF.17.T1390, LmjF.15.T1210
1303	GO:0042784	0.00519631	0.769289	1	3	3	1	active evasion of host immune response via regulation of host complement system	BP	LmjF.15.T0510, LmjF.15.T0520, LmjF.15.T0320
1448	GO:0052190	0.00519631	0.769289	1	3	3	1	modulation by symbiont of host phagocytosis	BP	LmjF.15.T0510, LmjF.15.T0520, LmjF.15.T0320
1380	GO:0046854	0.00570227	0.769289	0.999425	5	8	0.625	phosphatidylinositol phosphorylation	BP	LmjF.36.T1150, LmjF.15.T0880, LmjF.17.T1390, LmjF.15.T1210, LmjF.24.T2010
295	GO:0004602	0.0182403	1	0.99909	3	4	0.75	glutathione peroxidase activity	MF	LmjF.36.T3010, LmjF.26.T0800, LmjF.26.T0820
1227	GO:0031982	0.0184245	1	0.999077	3	4	0.75	vesicle	CC	LmjF.24.T1770, LmjF.23.T0380, LmjF.29.T0070
278	GO:0004525	0.0184971	1	0.999072	3	4	0.75	ribonuclease III activity	MF	LmjF.36.T0920, LmjF.36.T1050, LmjF.20.T0900
1131	GO:0019787	0.0236012	1	0.994659	6	14	0.428571	ubiquitin-like protein transferase activity	MF	LmjF.32.T0700, LmjF.05.T0930, LmjF.24.T2140, LmjF.24.T2130, LmjF.32.T0960, LmjF.34.T0900
1435	GO:0051246	0.0236012	1	0.994659	6	14	0.428571	regulation of protein metabolic process	BP	LmjF.32.T0700, LmjF.05.T0930, LmjF.24.T2140, LmjF.24.T2130, LmjF.32.T0960, LmjF.34.T0900
784	GO:0008270	0.0242971	1	0.98285	67	305	0.219672	zinc ion binding	MF	LmjF.34.T4300, LmjF.17.T0400, LmjF.36.T5630, LmjF.04.T0520, LmjF.24.T1730, LmjF.30.T1850, LmjF.36.T3150, LmjF.28.T2950, LmjF.35.T4450, LmjF.27.T0120, LmjF.33.T2280, LmjF.18.T1350, LmjF.30.T2780, LmjF.29.T1570, LmjF.33.T2420, LmjF.18.T1570, LmjF.27.T0890, LmjF.10.T0470, LmjF.34.T3280, LmjF.30.T3370, LmjF.36.T1930, LmjF.31.T1920, LmjF.31.T2000, LmjF.29.T2240, LmjF.36.T0840, LmjF.36.T1420, LmjF.32.T…
451	GO:0005794	0.0296604	1	0.994125	5	11	0.454545	Golgi apparatus	CC	LmjF.24.T1770, LmjF.01.T0100, LmjF.32.T2890, LmjF.34.T3120, LmjF.34.T3970
863	GO:0009059	0.0303601	1	1	2	2	1	macromolecule biosynthetic process	BP	LmjF.15.T0815, LmjF.20.T0830
1451	GO:0055074	0.0305978	1	1	2	2	1	calcium ion homeostasis	BP	LmjF.34.T0070, LmjF.07.T0110
164	GO:0004084	0.0306415	1	1	2	2	1	branched-chain-amino-acid transaminase activity	MF	LmjF.27.T2030, LmjF.27.T2035
865	GO:0009081	0.0306415	1	1	2	2	1	branched-chain amino acid metabolic process	BP	LmjF.27.T2030, LmjF.27.T2035
417	GO:0005576	0.0306844	1	1	2	2	1	extracellular region	CC	LmjF.35.T3020, LmjF.03.T0270
789	GO:0008289	0.0307253	1	1	2	2	1	lipid binding	MF	LmjF.34.T3930, LmjF.03.T0270
452	GO:0005796	0.0307991	1	1	2	2	1	Golgi lumen	CC	LmjF.02.T0220, LmjF.02.T0180
1333	GO:0043687	0.0336835	1	0.991468	6	15	0.4	post-translational protein modification	BP	LmjF.32.T0700, LmjF.05.T0930, LmjF.24.T2140, LmjF.24.T2130, LmjF.32.T0960, LmjF.34.T0900
717	GO:0006979	0.0354649	1	0.99441	4	8	0.5	response to oxidative stress	BP	LmjF.34.T0070, LmjF.36.T3010, LmjF.26.T0800, LmjF.26.T0820
1422	GO:0050661	0.0360623	1	0.994284	4	8	0.5	NADP binding	MF	LmjF.30.T2980, LmjF.15.T0100, LmjF.30.T3190, LmjF.07.T0260
1068	GO:0016874	0.0361798	1	0.994259	4	8	0.5	ligase activity	MF	LmjF.36.T2610, LmjF.01.T0050, LmjF.01.T0590, LmjF.28.T0490
797	GO:0008378	0.0364872	1	0.994194	4	8	0.5	galactosyltransferase activity	MF	LmjF.02.T0220, LmjF.36.T0010, LmjF.02.T0180, LmjF.31.T3190
746	GO:0008094	0.0402696	1	0.996005	3	5	0.6	DNA-dependent ATPase activity	MF	LmjF.29.T0450, LmjF.33.T2490, LmjF.11.T0230

## Sheet: Down-regulated GO
ID	category	over_represented_pvalue	FDR	under_represented_pvalue	numDEInCat	numInCat	percent	term	ontology	genes
568	GO:0006412	6.18213e-75	9.17427e-72	1	169	225	0.751111	translation	BP	LmjF.36.T1250, LmjF.24.T2210, LmjF.36.T4420, LmjF.36.T0930, LmjF.35.T0600, LmjF.26.T1640, LmjF.35.T3290, LmjF.35.T1910, LmjF.33.T0720, LmjF.01.T0780, LmjF.29.T2370, LmjF.21.T1050, LmjF.24.T1500, LmjF.32.T0870, LmjF.14.T0150, LmjF.13.T1100, LmjF.22.T0870, LmjF.36.T1100, LmjF.21.T1070, LmjF.22.T0460, LmjF.36.T3740, LmjF.01.T0420, LmjF.30.T3720, LmjF.35.T1890, LmjF.29.T2860, LmjF.34.T3650, LmjF.36.T…
88	GO:0003735	9.98277e-71	7.40722e-68	1	144	180	0.8	structural constituent of ribosome	MF	LmjF.36.T1250, LmjF.24.T2210, LmjF.36.T4420, LmjF.36.T0930, LmjF.35.T0600, LmjF.26.T1640, LmjF.35.T3290, LmjF.35.T1910, LmjF.33.T0720, LmjF.29.T2370, LmjF.21.T1050, LmjF.14.T0150, LmjF.22.T0870, LmjF.36.T1100, LmjF.21.T1070, LmjF.22.T0460, LmjF.36.T3740, LmjF.01.T0420, LmjF.30.T3720, LmjF.35.T1890, LmjF.29.T2860, LmjF.34.T3650, LmjF.36.T3400, LmjF.20.T1650, LmjF.35.T3790, LmjF.36.T5120, LmjF.03.T…
462	GO:0005840	9.16738e-69	4.5348e-66	1	139	173	0.803468	ribosome	CC	LmjF.24.T2210, LmjF.36.T4420, LmjF.36.T0930, LmjF.35.T0600, LmjF.26.T1640, LmjF.35.T3290, LmjF.35.T1910, LmjF.33.T0720, LmjF.29.T2370, LmjF.21.T1050, LmjF.14.T0150, LmjF.22.T0870, LmjF.36.T1100, LmjF.21.T1070, LmjF.22.T0460, LmjF.36.T3740, LmjF.01.T0420, LmjF.30.T3720, LmjF.35.T1890, LmjF.29.T2860, LmjF.34.T3650, LmjF.36.T3400, LmjF.20.T1650, LmjF.35.T3790, LmjF.36.T5120, LmjF.03.T0440, LmjF.18.T…
418	GO:0005622	8.81175e-39	3.26916e-36	1	185	381	0.485564	intracellular	CC	LmjF.11.T0630, LmjF.36.T1250, LmjF.24.T2210, LmjF.36.T4420, LmjF.20.T1180, LmjF.36.T0930, LmjF.35.T0600, LmjF.26.T1640, LmjF.27.T2330, LmjF.35.T3290, LmjF.35.T1910, LmjF.33.T0720, LmjF.30.T2370, LmjF.10.T0850, LmjF.36.T6400, LmjF.29.T2370, LmjF.14.T0150, LmjF.22.T0870, LmjF.26.T2660, LmjF.36.T1100, LmjF.21.T1070, LmjF.22.T0460, LmjF.36.T3740, LmjF.01.T0420, LmjF.30.T3720, LmjF.18.T1060, LmjF.35.T…
75	GO:0003676	2.80878e-12	8.33646e-10	1	111	304	0.365132	nucleic acid binding	MF	LmjF.28.T1310, LmjF.22.T1630, LmjF.25.T1080, LmjF.36.T0330, LmjF.36.T0930, LmjF.32.T0750, LmjF.34.T2050, LmjF.36.T4145, LmjF.29.T0200, LmjF.27.T2100, LmjF.07.T0990, LmjF.30.T3180, LmjF.01.T0780, LmjF.07.T0340.3, LmjF.15.T0270, LmjF.35.T2200, LmjF.31.T2310, LmjF.36.T5670, LmjF.31.T0080, LmjF.26.T0760, LmjF.36.T1610, LmjF.07.T0340.1, LmjF.25.T0290, LmjF.25.T0085, LmjF.21.T0610, LmjF.25.T0500, LmjF.…
85	GO:0003723	1.26861e-11	3.1377e-09	1	82	206	0.398058	RNA binding	MF	LmjF.28.T1810, LmjF.36.T1250, LmjF.36.T0330, LmjF.36.T0930, LmjF.34.T2050, LmjF.30.T0450, LmjF.11.T0470, LmjF.31.T0080, LmjF.25.T0085, LmjF.25.T0500, LmjF.16.T1600, LmjF.26.T0420, LmjF.36.T5160, LmjF.30.T0780, LmjF.24.T1790, LmjF.28.T0330, LmjF.18.T0620, LmjF.36.T0590, LmjF.13.T1220, LmjF.36.T3070, LmjF.28.T2500, LmjF.25.T0490, LmjF.20.T1750, LmjF.14.T0780, LmjF.03.T0980, LmjF.36.T0050, LmjF.30.T…
241	GO:0004386	9.78223e-09	2.07383e-06	1	39	81	0.481481	helicase activity	MF	LmjF.28.T1310, LmjF.34.T2050, LmjF.29.T0200, LmjF.01.T0780, LmjF.07.T0340.3, LmjF.36.T5670, LmjF.07.T0340.1, LmjF.21.T0610, LmjF.35.T1200, LmjF.03.T0690, LmjF.22.T1500, LmjF.35.T3100, LmjF.27.T0050, LmjF.36.T2130, LmjF.01.T0770, LmjF.12.T0260, LmjF.30.T3250, LmjF.21.T1552, LmjF.31.T2320, LmjF.35.T2270, LmjF.28.T1530, LmjF.31.T0070, LmjF.35.T0370, LmjF.31.T0250, LmjF.23.T0910, LmjF.32.T0570, LmjF.…
1286	GO:0042254	3.71306e-08	6.55792e-06	1	12	13	0.923077	ribosome biogenesis	BP	LmjF.25.T2080, LmjF.34.T1110, LmjF.34.T4290, LmjF.35.T1700, LmjF.30.T0620, LmjF.04.T0810, LmjF.36.T4650, LmjF.07.T0470, LmjF.28.T1880, LmjF.27.T1390, LmjF.32.T3980, LmjF.11.T0180
740	GO:0008026	3.97717e-08	6.55792e-06	1	31	60	0.516667	ATP-dependent helicase activity	MF	LmjF.28.T1310, LmjF.34.T2050, LmjF.01.T0780, LmjF.07.T0340.3, LmjF.36.T5670, LmjF.07.T0340.1, LmjF.21.T0610, LmjF.35.T1200, LmjF.03.T0690, LmjF.22.T1500, LmjF.35.T3100, LmjF.27.T0050, LmjF.36.T2130, LmjF.01.T0770, LmjF.30.T3250, LmjF.21.T1552, LmjF.28.T1530, LmjF.35.T0370, LmjF.31.T0250, LmjF.32.T0570, LmjF.28.T2080, LmjF.36.T3000, LmjF.36.T1850, LmjF.32.T2230, LmjF.35.T4030, LmjF.05.T0140, LmjF.…
434	GO:0005737	1.23028e-07	1.82574e-05	1	65	178	0.365169	cytoplasm	CC	LmjF.36.T4360, LmjF.32.T3310, LmjF.18.T0150, LmjF.30.T0450, LmjF.01.T0780, LmjF.25.T2080, LmjF.24.T1500, LmjF.32.T0870, LmjF.13.T1100, LmjF.32.T2640, LmjF.18.T0270, LmjF.30.T3390, LmjF.25.T0540, LmjF.34.T2830, LmjF.05.T0960, LmjF.25.T0085, LmjF.16.T1600, LmjF.22.T1540, LmjF.28.T1480, LmjF.17.T0080, LmjF.36.T0590, LmjF.30.T3430, LmjF.06.T0870, LmjF.26.T0830, LmjF.01.T0310, LmjF.28.T2500, LmjF.15.T…
966	GO:0015935	1.45725e-07	1.96596e-05	1	13	16	0.8125	small ribosomal subunit	CC	LmjF.36.T1250, LmjF.21.T1070, LmjF.22.T0460, LmjF.36.T5120, LmjF.07.T0680, LmjF.15.T0950, LmjF.11.T0970, LmjF.32.T0450, LmjF.19.T0060, LmjF.21.T1060, LmjF.33.T0920, LmjF.36.T5010, LmjF.11.T0960
972	GO:0015986	2.93401e-07	3.6284e-05	1	18	28	0.642857	ATP synthesis coupled proton transport	BP	LmjF.18.T0560, LmjF.21.T1790, LmjF.28.T2430, LmjF.24.T0630, LmjF.34.T3670, LmjF.05.T0510, LmjF.26.T0460, LmjF.25.T1170, LmjF.30.T3600, LmjF.21.T1800, LmjF.21.T0740, LmjF.25.T1180, LmjF.36.T3100, LmjF.21.T1770, LmjF.23.T1510, LmjF.12.T0520, LmjF.21.T1340, LmjF.23.T0130
973	GO:0015991	6.61025e-07	7.54586e-05	1	16	24	0.666667	ATP hydrolysis coupled proton transport	BP	LmjF.18.T0560, LmjF.21.T1790, LmjF.28.T2430, LmjF.24.T0630, LmjF.34.T3670, LmjF.05.T0510, LmjF.26.T0460, LmjF.25.T1170, LmjF.21.T1800, LmjF.21.T0740, LmjF.25.T1180, LmjF.36.T3100, LmjF.23.T1510, LmjF.12.T0520, LmjF.21.T1340, LmjF.23.T0130
965	GO:0015934	3.37648e-06	0.000339218	1	10	12	0.833333	large ribosomal subunit	CC	LmjF.35.T1670, LmjF.18.T0620, LmjF.26.T0170, LmjF.36.T3760, LmjF.15.T0200, LmjF.32.T0430, LmjF.36.T6920, LmjF.26.T0180, LmjF.24.T2050, LmjF.24.T0040
556	GO:0006364	3.55962e-06	0.000339218	1	11	14	0.785714	rRNA processing	BP	LmjF.30.T0210, LmjF.11.T0410, LmjF.34.T4290, LmjF.36.T4210, LmjF.36.T3070, LmjF.25.T0430, LmjF.23.T0030, LmjF.19.T0670, LmjF.27.T1980, LmjF.32.T1750, LmjF.32.T0150
89	GO:0003743	3.65734e-06	0.000339218	1	14	21	0.666667	translation initiation factor activity	MF	LmjF.34.T0350, LmjF.30.T0450, LmjF.36.T5780, LmjF.36.T0590, LmjF.28.T2500, LmjF.03.T0980, LmjF.26.T0240, LmjF.24.T1210, LmjF.36.T3880, LmjF.08.T0550, LmjF.36.T0250, LmjF.36.T6980, LmjF.27.T1620, LmjF.30.T3040
419	GO:0005634	4.34923e-06	0.000379662	0.999998	61	180	0.338889	nucleus	CC	LmjF.36.T4360, LmjF.16.T0570, LmjF.36.T1060, LmjF.22.T1630, LmjF.18.T0150, LmjF.34.T2050, LmjF.11.T0410, LmjF.36.T4145, LmjF.36.T5845, LmjF.25.T0620, LmjF.18.T0270, LmjF.30.T3390, LmjF.28.T0720, LmjF.12.T0350, LmjF.13.T1370, LmjF.31.T3180, LmjF.30.T0620, LmjF.36.T4190, LmjF.25.T0085, LmjF.25.T1470, LmjF.20.T0030, LmjF.16.T1390, LmjF.36.T6990, LmjF.20.T0050, LmjF.29.T0850, LmjF.36.T3070, LmjF.29.T…
569	GO:0006413	5.35429e-06	0.000441431	0.999999	13	19	0.684211	translational initiation	BP	LmjF.34.T0350, LmjF.30.T0450, LmjF.36.T5780, LmjF.36.T0590, LmjF.28.T2500, LmjF.26.T0240, LmjF.24.T1210, LmjF.08.T0550, LmjF.36.T0250, LmjF.36.T6980, LmjF.27.T1620, LmjF.35.T5040, LmjF.30.T3040
353	GO:0004812	1.2281e-05	0.000911247	0.999998	15	25	0.6	aminoacyl-tRNA ligase activity	MF	LmjF.32.T0870, LmjF.13.T1100, LmjF.26.T0830, LmjF.15.T0230, LmjF.14.T1370, LmjF.21.T0810, LmjF.27.T1310, LmjF.30.T3130, LmjF.11.T0100, LmjF.30.T0630, LmjF.36.T3840, LmjF.34.T2340.1, LmjF.15.T1440, LmjF.35.T1410, LmjF.12.T0250
573	GO:0006418	1.2281e-05	0.000911247	0.999998	15	25	0.6	tRNA aminoacylation for protein translation	BP	LmjF.32.T0870, LmjF.13.T1100, LmjF.26.T0830, LmjF.15.T0230, LmjF.14.T1370, LmjF.21.T0810, LmjF.27.T1310, LmjF.30.T3130, LmjF.11.T0100, LmjF.30.T0630, LmjF.36.T3840, LmjF.34.T2340.1, LmjF.15.T1440, LmjF.35.T1410, LmjF.12.T0250
1392	GO:0046961	1.36531e-05	0.000964822	0.999999	10	13	0.769231	proton-transporting ATPase activity, rotational mechanism	MF	LmjF.28.T2430, LmjF.34.T3670, LmjF.05.T0510, LmjF.25.T1170, LmjF.30.T3600, LmjF.25.T1180, LmjF.36.T3100, LmjF.21.T1770, LmjF.12.T0520, LmjF.21.T1340
570	GO:0006414	3.05307e-05	0.00205944	0.999995	14	24	0.583333	translational elongation	BP	LmjF.36.T1430, LmjF.30.T3720, LmjF.34.T0840, LmjF.03.T0440, LmjF.34.T0820, LmjF.17.T0080, LmjF.15.T1203, LmjF.15.T0380, LmjF.15.T0370, LmjF.18.T0740, LmjF.27.T1390, LmjF.30.T3730, LmjF.03.T0430, LmjF.09.T0970
1343	GO:0044267	5.96222e-05	0.00384693	0.999996	9	12	0.75	cellular protein metabolic process	BP	LmjF.23.T1220, LmjF.21.T1090, LmjF.36.T6910, LmjF.32.T3270, LmjF.27.T1260, LmjF.32.T1000, LmjF.30.T2820, LmjF.13.T1660, LmjF.35.T3860
1389	GO:0046933	6.68441e-05	0.00413319	0.999996	8	10	0.8	proton-transporting ATP synthase activity, rotational mechanism	MF	LmjF.28.T2430, LmjF.34.T3670, LmjF.05.T0510, LmjF.25.T1170, LmjF.30.T3600, LmjF.25.T1180, LmjF.21.T1770, LmjF.12.T0520
192	GO:0004175	7.35077e-05	0.00436342	0.999998	7	8	0.875	endopeptidase activity	MF	LmjF.36.T3990, LmjF.11.T0240, LmjF.27.T0190, LmjF.21.T1700, LmjF.35.T4850, LmjF.14.T0310, LmjF.21.T1830
407	GO:0005488	9.32634e-05	0.00532319	0.99995	67	220	0.304545	binding	MF	LmjF.18.T0820, LmjF.32.T0110, LmjF.15.T1010, LmjF.30.T1120, LmjF.30.T0180, LmjF.29.T2780, LmjF.28.T2620, LmjF.11.T0470, LmjF.11.T0860, LmjF.25.T2140, LmjF.34.T4550, LmjF.30.T3390, LmjF.16.T0210, LmjF.28.T0930, LmjF.21.T0170, LmjF.16.T1600, LmjF.25.T1020, LmjF.35.T0150, LmjF.34.T0010, LmjF.13.T0640, LmjF.36.T5160, LmjF.15.T1560, LmjF.36.T6610, LmjF.17.T1370, LmjF.14.T0990, LmjF.24.T1640, LmjF.11.T…
1133	GO:0019843	0.000273213	0.0150166	1	5	5	1	rRNA binding	MF	LmjF.36.T1250, LmjF.21.T1050, LmjF.34.T4290, LmjF.07.T0680, LmjF.30.T3340
763	GO:0008168	0.000411045	0.0217854	0.999887	17	38	0.447368	methyltransferase activity	MF	LmjF.24.T0550, LmjF.20.T0420, LmjF.35.T1570, LmjF.30.T0810, LmjF.16.T1390, LmjF.36.T3070, LmjF.35.T3350, LmjF.12.T1270, LmjF.21.T0020, LmjF.36.T2380, LmjF.35.T2940, LmjF.36.T5360, LmjF.31.T1610, LmjF.05.T1010, LmjF.27.T2250, LmjF.34.T2750, LmjF.27.T1980
872	GO:0009116	0.000800543	0.0409657	0.999929	7	10	0.7	nucleoside metabolic process	BP	LmjF.33.T1930, LmjF.05.T0830, LmjF.08.T1130, LmjF.34.T1040, LmjF.21.T0845, LmjF.26.T0140, LmjF.16.T0550
413	GO:0005524	0.00124738	0.061441	0.999092	167	681	0.245228	ATP binding	MF	LmjF.36.T4360, LmjF.23.T1220, LmjF.28.T1310, LmjF.17.T0790, LmjF.30.T1810, LmjF.21.T1090, LmjF.26.T1020, LmjF.34.T2050, LmjF.16.T0590, LmjF.19.T0700, LmjF.36.T1950, LmjF.29.T0200, LmjF.35.T4710, LmjF.01.T0780, LmjF.07.T0340.3, LmjF.28.T2430, LmjF.26.T1350, LmjF.32.T0870, LmjF.29.T0900, LmjF.13.T1100, LmjF.05.T0550, LmjF.18.T0270, LmjF.34.T3670, LmjF.29.T0240, LmjF.09.T1220, LmjF.36.T5670, LmjF.14…
20	GO:0000166	0.00142319	0.061441	0.999198	53	181	0.292818	nucleotide binding	MF	LmjF.36.T4360, LmjF.26.T1020, LmjF.32.T0870, LmjF.13.T1100, LmjF.09.T1220, LmjF.35.T1200, LmjF.22.T1540, LmjF.33.T0310, LmjF.18.T1510, LmjF.23.T0210, LmjF.28.T1460, LmjF.26.T0830, LmjF.25.T1170, LmjF.13.T1520, LmjF.15.T0230, LmjF.14.T1370, LmjF.21.T0810, LmjF.29.T0620, LmjF.36.T3570, LmjF.25.T1180, LmjF.36.T2710, LmjF.27.T1310, LmjF.28.T0400, LmjF.19.T1040, LmjF.35.T1260, LmjF.35.T2080, LmjF.13.T…
1253	GO:0033180	0.00144693	0.061441	1	4	4	1	proton-transporting V-type ATPase, V1 domain	CC	LmjF.18.T0560, LmjF.28.T2430, LmjF.34.T3670, LmjF.12.T0520
21	GO:0000175	0.0014666	0.061441	0.999943	5	6	0.833333	3'-5'-exoribonuclease activity	MF	LmjF.36.T4895, LmjF.36.T3020, LmjF.07.T1070, LmjF.02.T0320, LmjF.32.T3460
1353	GO:0045261	0.0015064	0.061441	0.999941	5	6	0.833333	proton-transporting ATP synthase complex, catalytic core F(1)	CC	LmjF.05.T0510, LmjF.25.T1170, LmjF.30.T3600, LmjF.25.T1180, LmjF.21.T1770
1229	GO:0032040	0.00155497	0.061441	1	4	4	1	small-subunit processome	CC	LmjF.36.T4210, LmjF.25.T0430, LmjF.19.T0670, LmjF.32.T0150
467	GO:0005853	0.00155945	0.061441	1	4	4	1	eukaryotic translation elongation factor 1 complex	CC	LmjF.36.T1430, LmjF.34.T0840, LmjF.34.T0820, LmjF.09.T0970
1363	GO:0046034	0.001567	0.061441	1	4	4	1	ATP metabolic process	BP	LmjF.28.T2430, LmjF.34.T3670, LmjF.25.T1170, LmjF.25.T1180
664	GO:0006730	0.00157329	0.061441	1	4	4	1	one-carbon metabolic process	BP	LmjF.30.T3520, LmjF.36.T3910, LmjF.30.T3500, LmjF.06.T0860
1151	GO:0020037	0.00241163	0.0917655	0.999206	16	40	0.4	heme binding	MF	LmjF.11.T1100, LmjF.06.T1290, LmjF.11.T0580, LmjF.07.T0800, LmjF.36.T6950, LmjF.31.T1180, LmjF.07.T0060, LmjF.24.T2250, LmjF.07.T0810, LmjF.31.T1165, LmjF.15.T0190, LmjF.14.T1340, LmjF.29.T0868, LmjF.36.T4675, LmjF.07.T1090, LmjF.09.T1490
202	GO:0004298	0.00331551	0.117148	0.999237	10	21	0.47619	threonine-type endopeptidase activity	MF	LmjF.12.T0030, LmjF.36.T3990, LmjF.11.T0240, LmjF.35.T3840, LmjF.27.T0190, LmjF.21.T1700, LmjF.35.T4850, LmjF.28.T0110, LmjF.14.T0310, LmjF.21.T1830
461	GO:0005839	0.00331551	0.117148	0.999237	10	21	0.47619	proteasome core complex	CC	LmjF.12.T0030, LmjF.36.T3990, LmjF.11.T0240, LmjF.35.T3840, LmjF.27.T0190, LmjF.21.T1700, LmjF.35.T4850, LmjF.28.T0110, LmjF.14.T0310, LmjF.21.T1830
1444	GO:0051603	0.00331551	0.117148	0.999237	10	21	0.47619	proteolysis involved in cellular protein catabolic process	BP	LmjF.12.T0030, LmjF.36.T3990, LmjF.11.T0240, LmjF.35.T3840, LmjF.27.T0190, LmjF.21.T1700, LmjF.35.T4850, LmjF.28.T0110, LmjF.14.T0310, LmjF.21.T1830
432	GO:0005730	0.00451758	0.154345	0.999645	5	7	0.714286	nucleolus	CC	LmjF.35.T1700, LmjF.04.T0810, LmjF.28.T1530, LmjF.23.T0030, LmjF.32.T1750
1455	GO:0055114	0.00457625	0.154345	0.997201	56	204	0.27451	oxidation-reduction process	BP	LmjF.21.T1563, LmjF.32.T3310, LmjF.35.T0290, LmjF.06.T1270, LmjF.15.T1010, LmjF.10.T0290, LmjF.11.T1100, LmjF.30.T0180, LmjF.07.T0460, LmjF.32.T0460, LmjF.28.T0240, LmjF.29.T1010, LmjF.03.T0200, LmjF.32.T1820, LmjF.28.T0890, LmjF.29.T0280, LmjF.25.T1020, LmjF.12.T1130, LmjF.25.T1050, LmjF.24.T0770, LmjF.27.T0880, LmjF.34.T0720, LmjF.12.T0420, LmjF.26.T1550, LmjF.28.T1280, LmjF.26.T0320, LmjF.06.T…
76	GO:0003677	0.00535771	0.176685	0.996812	49	176	0.278409	DNA binding	MF	LmjF.16.T0570, LmjF.08.T0890, LmjF.36.T1060, LmjF.27.T0430, LmjF.36.T4145, LmjF.29.T0200, LmjF.29.T0140, LmjF.16.T1350, LmjF.36.T5845, LmjF.25.T0620, LmjF.29.T2090, LmjF.31.T2610, LmjF.31.T3180, LmjF.16.T1600, LmjF.20.T0010, LmjF.36.T5160, LmjF.29.T0850, LmjF.19.T0190, LmjF.29.T1320, LmjF.15.T1450, LmjF.08.T0900, LmjF.27.T1110, LmjF.24.T1150, LmjF.28.T0210, LmjF.31.T2320, LmjF.31.T0070, LmjF.36.T…
9	GO:0000049	0.00611726	0.197348	0.999717	4	5	0.8	tRNA binding	MF	LmjF.32.T0870, LmjF.23.T1650, LmjF.22.T0470, LmjF.16.T1130
875	GO:0009165	0.00640146	0.198753	0.9997	4	5	0.8	nucleotide biosynthetic process	BP	LmjF.33.T1930, LmjF.08.T1130, LmjF.08.T0510, LmjF.06.T0860
90	GO:0003746	0.00642867	0.198753	0.998669	8	16	0.5	translation elongation factor activity	MF	LmjF.36.T1430, LmjF.34.T0840, LmjF.34.T0820, LmjF.17.T0080, LmjF.25.T0720, LmjF.18.T0740, LmjF.09.T0970, LmjF.25.T0730
112	GO:0003899	0.0067158	0.20301	0.998063	11	26	0.423077	DNA-directed RNA polymerase activity	MF	LmjF.29.T0140, LmjF.16.T1350, LmjF.25.T0620, LmjF.13.T1370, LmjF.31.T2610, LmjF.20.T0010, LmjF.29.T1320, LmjF.24.T1150, LmjF.02.T0680, LmjF.28.T2060, LmjF.18.T0790
466	GO:0005852	0.00757066	0.20301	1	3	3	1	eukaryotic translation initiation factor 3 complex	CC	LmjF.36.T3880, LmjF.36.T0250, LmjF.36.T6980
1096	GO:0018024	0.00763561	0.20301	1	3	3	1	histone-lysine N-methyltransferase activity	MF	LmjF.33.T1790, LmjF.20.T0030, LmjF.07.T0025
303	GO:0004616	0.00770198	0.20301	1	3	3	1	phosphogluconate dehydrogenase (decarboxylating) activity	MF	LmjF.30.T0180, LmjF.25.T1020, LmjF.35.T3340
325	GO:0004721	0.00776618	0.20301	1	3	3	1	phosphoprotein phosphatase activity	MF	LmjF.25.T2060, LmjF.18.T0150, LmjF.34.T0730
523	GO:0006207	0.00783109	0.20301	1	3	3	1	'de novo' pyrimidine nucleobase biosynthetic process	BP	LmjF.16.T0540, LmjF.16.T0530, LmjF.16.T0550
1006	GO:0016469	0.00786116	0.20301	1	3	3	1	proton-transporting two-sector ATPase complex	CC	LmjF.34.T3670, LmjF.25.T1170, LmjF.25.T1180
758	GO:0008143	0.00791872	0.20301	1	3	3	1	poly(A) binding	MF	LmjF.25.T0085, LmjF.35.T4130, LmjF.35.T5040
1210	GO:0031370	0.00791872	0.20301	1	3	3	1	eukaryotic initiation factor 4G binding	MF	LmjF.25.T0085, LmjF.35.T4130, LmjF.35.T5040
821	GO:0008553	0.00793437	0.20301	1	3	3	1	hydrogen-exporting ATPase activity, phosphorylative mechanism	MF	LmjF.28.T2430, LmjF.25.T1170, LmjF.25.T1180
926	GO:0015078	0.00997298	0.248421	0.998009	7	14	0.5	hydrogen ion transmembrane transporter activity	MF	LmjF.21.T1790, LmjF.24.T0630, LmjF.26.T0460, LmjF.21.T1800, LmjF.21.T0740, LmjF.23.T1510, LmjF.23.T0130
420	GO:0005643	0.010044	0.248421	0.998824	5	8	0.625	nuclear pore	CC	LmjF.30.T3390, LmjF.36.T6890, LmjF.36.T2510, LmjF.07.T0720, LmjF.34.T0490
502	GO:0006098	0.0161793	0.377671	0.998499	4	6	0.666667	pentose-phosphate shunt	BP	LmjF.30.T0180, LmjF.28.T1970, LmjF.25.T1020, LmjF.35.T3340
341	GO:0004784	0.0161818	0.377671	0.998498	4	6	0.666667	superoxide dismutase activity	MF	LmjF.32.T1820, LmjF.34.T0720, LmjF.32.T2630, LmjF.30.T2770
679	GO:0006801	0.0161818	0.377671	0.998498	4	6	0.666667	superoxide metabolic process	BP	LmjF.32.T1820, LmjF.34.T0720, LmjF.32.T2630, LmjF.30.T2770
974	GO:0015992	0.0166221	0.377671	0.998444	4	6	0.666667	proton transport	BP	LmjF.28.T2430, LmjF.34.T3670, LmjF.25.T1170, LmjF.25.T1180
1311	GO:0043039	0.0167463	0.377671	0.998428	4	6	0.666667	tRNA aminoacylation	BP	LmjF.32.T0870, LmjF.22.T1540, LmjF.15.T1440, LmjF.35.T1410
446	GO:0005783	0.0167967	0.377671	0.994245	11	29	0.37931	endoplasmic reticulum	CC	LmjF.30.T2580, LmjF.15.T1310, LmjF.01.T0315, LmjF.27.T1090, LmjF.25.T1090, LmjF.29.T2140, LmjF.35.T3030, LmjF.24.T2250, LmjF.30.T3150, LmjF.23.T1300, LmjF.36.T2040
761	GO:0008152	0.0173416	0.384103	0.988287	61	240	0.254167	metabolic process	BP	LmjF.16.T0590, LmjF.28.T0200, LmjF.07.T0460, LmjF.25.T2140, LmjF.23.T0710, LmjF.28.T1950, LmjF.35.T1570, LmjF.34.T1090, LmjF.29.T1010, LmjF.03.T0200, LmjF.29.T2280, LmjF.27.T1060, LmjF.34.T0010, LmjF.18.T1510, LmjF.34.T2110, LmjF.24.T1640, LmjF.24.T0340, LmjF.31.T1640, LmjF.27.T0880, LmjF.30.T1940, LmjF.28.T0140, LmjF.26.T1550, LmjF.30.T0580, LmjF.36.T2660, LmjF.31.T2250, LmjF.35.T3350, LmjF.18.T…
1429	GO:0051082	0.01912	0.417267	0.990534	21	68	0.308824	unfolded protein binding	MF	LmjF.23.T1220, LmjF.21.T1090, LmjF.22.T0670, LmjF.27.T0410, LmjF.36.T6910, LmjF.18.T0330, LmjF.30.T0830, LmjF.27.T1260, LmjF.30.T2470, LmjF.35.T4630, LmjF.30.T2490, LmjF.22.T0080, LmjF.32.T1000, LmjF.32.T2970, LmjF.26.T1380, LmjF.30.T2460, LmjF.05.T1200, LmjF.04.T0940, LmjF.30.T2480, LmjF.13.T1660, LmjF.35.T3860
648	GO:0006633	0.0213892	0.460022	0.99283	10	26	0.384615	fatty acid biosynthetic process	BP	LmjF.27.T0290, LmjF.14.T0705, LmjF.14.T0740, LmjF.14.T0680, LmjF.26.T1670, LmjF.24.T2250, LmjF.23.T1300, LmjF.14.T1340, LmjF.14.T0690, LmjF.14.T0670
552	GO:0006351	0.0222822	0.472383	0.991945	11	30	0.366667	transcription, DNA-templated	BP	LmjF.29.T0140, LmjF.16.T1350, LmjF.25.T0620, LmjF.31.T2610, LmjF.20.T0010, LmjF.28.T0810, LmjF.29.T1320, LmjF.24.T1150, LmjF.02.T0680, LmjF.28.T2060, LmjF.18.T0790
96	GO:0003824	0.0233759	0.485158	0.98414	57	225	0.253333	catalytic activity	MF	LmjF.25.T2060, LmjF.08.T0890, LmjF.16.T0590, LmjF.15.T1480, LmjF.31.T1070, LmjF.25.T2140, LmjF.23.T0710, LmjF.29.T0240, LmjF.35.T1700, LmjF.29.T0280, LmjF.21.T0340, LmjF.25.T1780, LmjF.18.T1510, LmjF.34.T2110, LmjF.35.T1380, LmjF.05.T0830, LmjF.24.T1640, LmjF.23.T0430, LmjF.24.T0340, LmjF.31.T1640, LmjF.36.T0530, LmjF.28.T0140, LmjF.26.T1550, LmjF.30.T0580, LmjF.26.T0320, LmjF.31.T2250, LmjF.04.T…
978	GO:0016021	0.0235387	0.485158	0.984402	51	198	0.257576	integral component of membrane	CC	LmjF.33.T0270, LmjF.11.T0675, LmjF.11.T0673, LmjF.11.T0670, LmjF.29.T0920, LmjF.31.T0880, LmjF.36.T1940, LmjF.24.T0680, LmjF.32.T2020, LmjF.27.T1265, LmjF.14.T0705, LmjF.32.T1160, LmjF.18.T1510, LmjF.23.T0210, LmjF.10.T0720, LmjF.15.T1240, LmjF.14.T0740, LmjF.31.T1780, LmjF.05.T0480, LmjF.09.T0270, LmjF.04.T0850, LmjF.09.T0040, LmjF.23.T0830, LmjF.14.T0680, LmjF.35.T4880, LmjF.27.T1090, LmjF.26.T…
334	GO:0004749	0.0260718	0.522896	0.998495	3	4	0.75	ribose phosphate diphosphokinase activity	MF	LmjF.33.T1930, LmjF.08.T1130, LmjF.08.T0510
563	GO:0006396	0.026502	0.522896	0.989083	13	38	0.342105	RNA processing	BP	LmjF.35.T1700, LmjF.18.T0620, LmjF.36.T3760, LmjF.36.T4895, LmjF.21.T0540, LmjF.36.T6920, LmjF.21.T1760, LmjF.04.T1190, LmjF.36.T3020, LmjF.19.T1270, LmjF.02.T0320, LmjF.32.T3460, LmjF.20.T0650
898	GO:0009425	0.0270022	0.522896	0.998418	3	4	0.75	bacterial-type flagellum basal body	CC	LmjF.34.T2540, LmjF.19.T1150, LmjF.32.T0380
11	GO:0000059	0.0270128	0.522896	0.998417	3	4	0.75	protein import into nucleus, docking	BP	LmjF.30.T3390, LmjF.07.T0720, LmjF.34.T0490
1072	GO:0016887	0.028633	0.522896	0.985405	20	66	0.30303	ATPase activity	MF	LmjF.26.T1020, LmjF.33.T0310, LmjF.18.T1510, LmjF.23.T1310, LmjF.23.T0210, LmjF.29.T0620, LmjF.14.T1060, LmjF.13.T1650, LmjF.19.T0800, LmjF.06.T0100, LmjF.20.T0260, LmjF.31.T0540, LmjF.23.T0220, LmjF.28.T2880, LmjF.33.T1860, LmjF.21.T0710, LmjF.07.T1050, LmjF.33.T3260, LmjF.28.T0610, LmjF.15.T0090
193	GO:0004177	0.0316717	0.522896	0.993917	5	10	0.5	aminopeptidase activity	MF	LmjF.11.T0630, LmjF.28.T1950, LmjF.19.T0550, LmjF.35.T2350, LmjF.23.T0950
503	GO:0006099	0.0317652	0.522896	0.995626	4	7	0.571429	tricarboxylic acid cycle	BP	LmjF.27.T0880, LmjF.36.T3470, LmjF.33.T2550, LmjF.28.T2420
596	GO:0006457	0.0324927	0.522896	0.981292	27	97	0.278351	protein folding	BP	LmjF.23.T1220, LmjF.21.T1090, LmjF.22.T0670, LmjF.27.T0410, LmjF.36.T6910, LmjF.18.T0330, LmjF.30.T0830, LmjF.27.T1260, LmjF.30.T2470, LmjF.35.T4630, LmjF.30.T2490, LmjF.22.T0080, LmjF.32.T1000, LmjF.22.T1450, LmjF.09.T1420, LmjF.26.T1380, LmjF.35.T1720, LmjF.30.T2460, LmjF.05.T1200, LmjF.36.T0230, LmjF.04.T0940, LmjF.30.T0730, LmjF.30.T2480, LmjF.13.T1660, LmjF.35.T3860, LmjF.19.T0970, LmjF.23.T…
739	GO:0008017	0.0363295	0.522896	1	2	2	1	microtubule binding	MF	LmjF.24.T1980, LmjF.23.T1165
595	GO:0006452	0.0366199	0.522896	1	2	2	1	translational frameshifting	BP	LmjF.25.T0720, LmjF.25.T0730
1361	GO:0045901	0.0366199	0.522896	1	2	2	1	positive regulation of translational elongation	BP	LmjF.25.T0720, LmjF.25.T0730
1362	GO:0045905	0.0366199	0.522896	1	2	2	1	positive regulation of translational termination	BP	LmjF.25.T0720, LmjF.25.T0730
253	GO:0004450	0.0369155	0.522896	1	2	2	1	isocitrate dehydrogenase (NADP+) activity	MF	LmjF.10.T0290, LmjF.33.T2550
943	GO:0015299	0.0374688	0.522896	1	2	2	1	solute:proton antiporter activity	MF	LmjF.23.T0830, LmjF.14.T0980
593	GO:0006446	0.0375881	0.522896	1	2	2	1	regulation of translational initiation	BP	LmjF.36.T5780, LmjF.36.T3880
394	GO:0005289	0.0380771	0.522896	1	2	2	1	high-affinity arginine transmembrane transporter activity	MF	LmjF.31.T0880, LmjF.31.T0870
1471	GO:0070581	0.0383565	0.522896	1	2	2	1	rolling circle DNA replication	BP	LmjF.36.T3990, LmjF.15.T0090
508	GO:0006122	0.0386876	0.522896	1	2	2	1	mitochondrial electron transport, ubiquinol to cytochrome c	BP	LmjF.35.T0100, LmjF.31.T2580
917	GO:0010309	0.0389204	0.522896	1	2	2	1	acireductone dioxygenase [iron(II)-requiring] activity	MF	LmjF.20.T0970, LmjF.34.T4600
1433	GO:0051213	0.0389204	0.522896	1	2	2	1	dioxygenase activity	MF	LmjF.20.T0970, LmjF.34.T4600
725	GO:0007049	0.0392555	0.522896	1	2	2	1	cell cycle	BP	LmjF.17.T0790, LmjF.32.T3790
1458	GO:0060286	0.0393084	0.522896	1	2	2	1	NA	NA	LmjF.28.T0050, LmjF.20.T1300
144	GO:0004004	0.0395352	0.522896	1	2	2	1	ATP-dependent RNA helicase activity	MF	LmjF.01.T0780, LmjF.01.T0770
767	GO:0008186	0.0395352	0.522896	1	2	2	1	RNA-dependent ATPase activity	MF	LmjF.01.T0780, LmjF.01.T0770
1186	GO:0030515	0.0395551	0.522896	1	2	2	1	snoRNA binding	MF	LmjF.34.T4290, LmjF.32.T3980
1203	GO:0031120	0.0395551	0.522896	1	2	2	1	snRNA pseudouridine synthesis	BP	LmjF.34.T4290, LmjF.32.T3980
930	GO:0015095	0.0395786	0.522896	1	2	2	1	magnesium ion transmembrane transporter activity	MF	LmjF.15.T1310, LmjF.25.T1090
1373	GO:0046583	0.0395786	0.522896	1	2	2	1	cation efflux transmembrane transporter activity	MF	LmjF.15.T1310, LmjF.25.T1090
259	GO:0004478	0.0395898	0.522896	1	2	2	1	methionine adenosyltransferase activity	MF	LmjF.30.T3520, LmjF.30.T3500
630	GO:0006556	0.0395898	0.522896	1	2	2	1	S-adenosylmethionine biosynthetic process	BP	LmjF.30.T3520, LmjF.30.T3500
969	GO:0015948	0.0395898	0.522896	1	2	2	1	methanogenesis	BP	LmjF.30.T3520, LmjF.30.T3500
962	GO:0015908	0.0396158	0.522896	1	2	2	1	fatty acid transport	BP	LmjF.31.T0540, LmjF.33.T1860
520	GO:0006190	0.0396395	0.522896	1	2	2	1	inosine salvage	BP	LmjF.14.T0130, LmjF.36.T1940
524	GO:0006221	0.0396576	0.522896	1	2	2	1	pyrimidine nucleotide biosynthetic process	BP	LmjF.20.T0560, LmjF.16.T0550
1141	GO:0019904	0.039741	0.522896	1	2	2	1	protein domain specific binding	MF	LmjF.36.T3210, LmjF.11.T0350
777	GO:0008239	0.0397852	0.522896	1	2	2	1	dipeptidyl-peptidase activity	MF	LmjF.28.T1950, LmjF.05.T0960
367	GO:0004826	0.0398004	0.522896	1	2	2	1	phenylalanine-tRNA ligase activity	MF	LmjF.32.T0870, LmjF.19.T1040
587	GO:0006432	0.0398004	0.522896	1	2	2	1	phenylalanyl-tRNA aminoacylation	BP	LmjF.32.T0870, LmjF.19.T1040
620	GO:0006529	0.0398162	0.522896	1	2	2	1	asparagine biosynthetic process	BP	LmjF.26.T0830, LmjF.29.T1490
866	GO:0009086	0.0398162	0.522896	1	2	2	1	methionine biosynthetic process	BP	LmjF.07.T0090, LmjF.31.T0010
292	GO:0004591	0.0398162	0.522896	1	2	2	1	oxoglutarate dehydrogenase (succinyl-transferring) activity	MF	LmjF.27.T0880, LmjF.36.T3470
908	GO:0009922	0.0423272	0.543549	0.988911	6	14	0.428571	fatty acid elongase activity	MF	LmjF.14.T0705, LmjF.14.T0740, LmjF.14.T0680, LmjF.05.T1170, LmjF.14.T0690, LmjF.14.T0670
1179	GO:0030286	0.0424006	0.543549	0.988887	6	14	0.428571	dynein complex	CC	LmjF.26.T1020, LmjF.23.T1310, LmjF.14.T1060, LmjF.13.T1650, LmjF.28.T2880, LmjF.28.T0610
1382	GO:0046872	0.0427107	0.543549	0.976661	21	73	0.287671	metal ion binding	MF	LmjF.18.T0150, LmjF.16.T0590, LmjF.32.T1820, LmjF.21.T0340, LmjF.25.T1780, LmjF.18.T1510, LmjF.35.T1380, LmjF.07.T0090, LmjF.34.T0720, LmjF.12.T0420, LmjF.20.T0970, LmjF.35.T2080, LmjF.35.T3010, LmjF.08.T0550, LmjF.15.T1550, LmjF.32.T2630, LmjF.30.T2770, LmjF.07.T1050, LmjF.31.T3130, LmjF.34.T4600, LmjF.13.T1270
435	GO:0005739	0.0428539	0.543549	0.977848	18	61	0.295082	mitochondrion	CC	LmjF.27.T0290, LmjF.32.T3310, LmjF.29.T1150, LmjF.24.T1500, LmjF.28.T0240, LmjF.21.T1710, LmjF.36.T3990, LmjF.12.T0640, LmjF.25.T1050, LmjF.33.T2730, LmjF.01.T0110, LmjF.35.T4720, LmjF.24.T1510, LmjF.36.T2950, LmjF.11.T0100, LmjF.30.T0730, LmjF.35.T3620, LmjF.07.T1070
1421	GO:0050660	0.0443682	0.557986	0.983758	9	25	0.36	flavin adenine dinucleotide binding	MF	LmjF.21.T1563, LmjF.32.T3310, LmjF.28.T0240, LmjF.29.T0280, LmjF.30.T1610, LmjF.17.T0350, LmjF.16.T1530, LmjF.31.T2640, LmjF.27.T2020

## Sheet: Genes-GO map
Gene	GO
LmjF.27.2030	GO:0008152
LmjF.27.2030	GO:0004084
LmjF.27.2030	GO:0003824
LmjF.27.2030	GO:0009081
LmjF.27.2035	GO:0008152
LmjF.27.2035	GO:0004084
LmjF.27.2035	GO:0003824
LmjF.27.2035	GO:0009081
LmjF.24.0765	NA
LmjF.14.0850	NA
LmjF.14.0860	NA
LmjF.36.5970	NA
LmjF.36.5980	GO:0003723
LmjF.36.5980	GO:0005515
LmjF.15.1475	GO:0003824
LmjF.15.1475	GO:0004114
LmjF.15.1475	GO:0007165
LmjF.15.1475	GO:0005515
LmjF.15.1480	GO:0003824
LmjF.15.1480	GO:0004114
LmjF.15.1480	GO:0007165
LmjF.15.1480	GO:0005515
LmjF.19.0305	GO:0004842
LmjF.19.0305	GO:0003723
LmjF.19.0305	GO:0016567
LmjF.19.0305	GO:0000151
LmjF.15.0280	NA
LmjF.15.0285	NA
LmjF.01.0010	NA
LmjF.01.0020	NA
LmjF.01.0030	GO:0007018
LmjF.01.0030	GO:0003777
LmjF.01.0030	GO:0005524
LmjF.01.0040	GO:0005515
LmjF.01.0050	GO:0008152
LmjF.01.0050	GO:0003824
LmjF.01.0050	GO:0004075
LmjF.01.0050	GO:0005524
LmjF.01.0050	GO:0009374
LmjF.01.0050	GO:0016874
LmjF.01.0050	GO:0046872
LmjF.01.0060	NA
LmjF.01.0070	NA
LmjF.01.0080	NA
LmjF.01.0090	GO:0005524
LmjF.01.0100	GO:0005975
LmjF.01.0100	GO:0005794
LmjF.01.0100	GO:0016020
LmjF.01.0100	GO:0008107
LmjF.01.0110	GO:0045454
LmjF.01.0110	GO:0055114
LmjF.01.0110	GO:0005739
LmjF.01.0110	GO:0044429
LmjF.01.0110	GO:0004362
LmjF.01.0110	GO:0009055
LmjF.01.0110	GO:0015035
LmjF.01.0120	NA
LmjF.01.0130	NA
LmjF.01.0140	NA
LmjF.01.0150	NA
LmjF.01.0160	NA
LmjF.01.0170	NA
LmjF.01.0180	GO:0006821
LmjF.01.0180	GO:0055085
LmjF.01.0180	GO:0016020
LmjF.01.0180	GO:0005216
LmjF.01.0180	GO:0005247
LmjF.01.0180	GO:0005515
LmjF.01.0190	NA
LmjF.01.0200	GO:0006470
LmjF.01.0200	GO:0004725
LmjF.01.0210	GO:0003676
LmjF.01.0210	GO:0003723
LmjF.01.0210	GO:0005515
LmjF.01.0210	GO:0008270
LmjF.01.0220	GO:0006457
LmjF.01.0220	GO:0003755
LmjF.01.0230	NA
LmjF.01.0240	GO:0003676
LmjF.01.0240	GO:0003677
LmjF.01.0240	GO:0004386
LmjF.01.0240	GO:0005524
LmjF.01.0250	NA
LmjF.01.0260	NA
LmjF.01.0270	GO:0045454
LmjF.01.0280	GO:0001522
LmjF.01.0280	GO:0009451
LmjF.01.0280	GO:0003723
LmjF.01.0280	GO:0009982
LmjF.01.0290	NA
LmjF.01.0300	NA
LmjF.01.0310	GO:0006797
LmjF.01.0310	GO:0005737
LmjF.01.0310	GO:0004309
LmjF.01.0310	GO:0016462
LmjF.01.0310	GO:0016787
LmjF.01.0310	GO:0030145
LmjF.01.0315	GO:0005783
LmjF.01.0320	GO:0005515
LmjF.01.0330	NA
LmjF.01.0335	NA
LmjF.01.0340	NA
LmjF.01.0350	NA
LmjF.01.0360	NA
LmjF.01.0370	NA
LmjF.01.0380	NA
LmjF.01.0390	NA
LmjF.01.0400	NA
LmjF.01.0410	GO:0006412
LmjF.01.0410	GO:0005622
LmjF.01.0410	GO:0005840
LmjF.01.0410	GO:0003735
LmjF.01.0420	GO:0006412
LmjF.01.0420	GO:0005622
LmjF.01.0420	GO:0005840
LmjF.01.0420	GO:0003735
LmjF.01.0430	GO:0005515
LmjF.01.0430	GO:0008270
LmjF.01.0440	NA
LmjF.01.0450	GO:0008152
LmjF.01.0450	GO:0009435
LmjF.01.0450	GO:0005829
LmjF.01.0450	GO:0003824
LmjF.01.0450	GO:0008936
LmjF.01.0460	NA
LmjF.01.0470	GO:0008152
LmjF.01.0470	GO:0003824
LmjF.01.0480	GO:0006520
LmjF.01.0480	GO:0016829
LmjF.01.0490	GO:0008152
LmjF.01.0490	GO:0003824
LmjF.01.0500	GO:0008152
LmjF.01.0500	GO:0003824
LmjF.01.0510	NA
LmjF.01.0520	GO:0008152
LmjF.01.0520	GO:0003824
LmjF.01.0530	GO:0008152
LmjF.01.0530	GO:0003824
LmjF.01.0540	NA
LmjF.01.0550	NA
LmjF.01.0560	NA
LmjF.01.0570	GO:0006812
LmjF.01.0570	GO:0055085
LmjF.01.0570	GO:0016020
LmjF.01.0570	GO:0008324
LmjF.01.0580	NA
LmjF.01.0590	GO:0009451
LmjF.01.0590	GO:0031019
LmjF.01.0590	GO:0044429
LmjF.01.0590	GO:0003972
LmjF.01.0590	GO:0005524
LmjF.01.0590	GO:0016874
LmjF.01.0600	GO:0032313
LmjF.01.0600	GO:0005622
LmjF.01.0600	GO:0005097
LmjF.01.0610	GO:0006508
LmjF.01.0610	GO:0004190
LmjF.01.0620	NA
LmjF.01.0630	NA
LmjF.01.0640	NA
LmjF.01.0650	GO:0006508
LmjF.01.0650	GO:0003824
LmjF.01.0650	GO:0004222
LmjF.01.0650	GO:0008270
LmjF.01.0650	GO:0046872
LmjF.01.0660	NA
LmjF.01.0670	NA
LmjF.01.0680	NA
LmjF.01.0690	NA
LmjF.01.0700	NA
LmjF.01.0710	GO:0006464
LmjF.01.0710	GO:0003824
LmjF.01.0710	GO:0005524
LmjF.01.0710	GO:0008641
LmjF.01.0720	NA
LmjF.01.0730	GO:0005515
LmjF.01.0740	NA
LmjF.01.0750	GO:0006468
LmjF.01.0750	GO:0004672
LmjF.01.0750	GO:0004674
LmjF.01.0750	GO:0005524
LmjF.01.0760	NA
LmjF.01.0770	GO:0003676
LmjF.01.0770	GO:0004004
LmjF.01.0770	GO:0004386
LmjF.01.0770	GO:0005524
LmjF.01.0770	GO:0008026
LmjF.01.0770	GO:0008186
LmjF.01.0780	GO:0006412
LmjF.01.0780	GO:0005737
LmjF.01.0780	GO:0003676
LmjF.01.0780	GO:0004004
LmjF.01.0780	GO:0004386
LmjF.01.0780	GO:0005524
LmjF.01.0780	GO:0008026
LmjF.01.0780	GO:0008186
LmjF.01.0790	NA
LmjF.01.0800	GO:0005622
LmjF.01.0800	GO:0008270
LmjF.01.0810	GO:0006813
LmjF.01.0810	GO:0016020
LmjF.01.0810	GO:0015269
LmjF.01.0820	GO:0006813
LmjF.01.0820	GO:0008152
LmjF.01.0820	GO:0016020
LmjF.01.0820	GO:0003824
LmjF.01.0820	GO:0005488
LmjF.01.0820	GO:0015269
LmjF.01.0830	GO:0006508
LmjF.01.0830	GO:0004222
LmjF.02.0010	GO:0006486
LmjF.02.0010	GO:0016020
LmjF.02.0010	GO:0008378
LmjF.02.0020	GO:0006334
LmjF.02.0020	GO:0000786
LmjF.02.0020	GO:0005634
LmjF.02.0020	GO:0003677
LmjF.02.0020	GO:0046982
LmjF.02.0030	NA
LmjF.02.0040	GO:0009987
LmjF.02.0040	GO:0016787
LmjF.02.0050	GO:0020037
LmjF.02.0060	NA
LmjF.02.0070	NA
LmjF.02.0080	NA
LmjF.02.0085	NA
LmjF.02.0090	NA
LmjF.02.0100	GO:0003676
LmjF.02.0100	GO:0003723
LmjF.02.0100	GO:0008270
LmjF.02.0110	GO:0005488
LmjF.02.0120	GO:0048015
LmjF.02.0120	GO:0005515
LmjF.02.0120	GO:0016773
LmjF.02.0120	GO:0004428
LmjF.02.0130	GO:0003676
LmjF.02.0130	GO:0008270
LmjF.02.0140	GO:0005515
LmjF.02.0140	GO:0008270
LmjF.02.0150	NA
LmjF.02.0155	NA
LmjF.02.0160	NA
LmjF.02.0170	NA
LmjF.02.0180	GO:0006012
LmjF.02.0180	GO:0005796
LmjF.02.0180	GO:0008378
LmjF.02.0190	NA
LmjF.02.0200	NA
LmjF.02.0210	NA
LmjF.02.0220	GO:0006012
LmjF.02.0220	GO:0005796
LmjF.02.0220	GO:0008378
LmjF.02.0230	NA
LmjF.02.0240	NA
LmjF.02.0250	NA
LmjF.02.0260	GO:0006184
LmjF.02.0260	GO:0006886
LmjF.02.0260	GO:0006913
LmjF.02.0260	GO:0007165
LmjF.02.0260	GO:0007264
LmjF.02.0260	GO:0015031
LmjF.02.0260	GO:0005622
LmjF.02.0260	GO:0016020
LmjF.02.0260	GO:0003924
LmjF.02.0260	GO:0005515
LmjF.02.0260	GO:0005525
LmjF.02.0270	NA
LmjF.02.0280	NA
LmjF.02.0290	GO:0006468
LmjF.02.0290	GO:0004672
LmjF.02.0290	GO:0004674
LmjF.02.0290	GO:0004713
LmjF.02.0290	GO:0005524
LmjF.02.0300	GO:0000166
LmjF.02.0300	GO:0005524
LmjF.02.0300	GO:0016887
LmjF.02.0300	GO:0017111
LmjF.02.0310	NA
LmjF.02.0320	GO:0006396
LmjF.02.0320	GO:0000175
LmjF.02.0320	GO:0003723
LmjF.02.0330	GO:0006486
LmjF.02.0330	GO:0016020
LmjF.02.0330	GO:0008417
LmjF.02.0340	GO:0055085
LmjF.02.0350	NA
LmjF.02.0360	GO:0006468
LmjF.02.0360	GO:0004672
LmjF.02.0360	GO:0004674
LmjF.02.0360	GO:0004713
LmjF.02.0360	GO:0005524
LmjF.02.0370	GO:0005515
LmjF.02.0380	GO:0032259
LmjF.02.0380	GO:0003676
LmjF.02.0380	GO:0008168
LmjF.02.0390	GO:0043687
LmjF.02.0390	GO:0051246
LmjF.02.0390	GO:0016881
LmjF.02.0390	GO:0019787
LmjF.02.0400	NA
LmjF.02.0410	GO:0005622
LmjF.02.0410	GO:0008270
LmjF.02.0420	NA
LmjF.02.0430	NA
LmjF.02.0440	NA
LmjF.02.0450	GO:0006811
LmjF.02.0450	GO:0006839
LmjF.02.0450	GO:0005741
LmjF.02.0450	GO:0031307
LmjF.02.0450	GO:0046930
LmjF.02.0450	GO:0008308
LmjF.02.0450	GO:0015288
LmjF.02.0460	GO:0006811
LmjF.02.0460	GO:0005741
LmjF.02.0460	GO:0046930
LmjF.02.0460	GO:0008308
LmjF.02.0460	GO:0015288
LmjF.02.0470	NA
LmjF.02.0480	NA
LmjF.02.0490	NA
LmjF.02.0500	GO:0031388
LmjF.02.0500	GO:0005829
LmjF.02.0500	GO:0008887
LmjF.02.0510	NA
LmjF.02.0520	NA
LmjF.02.0530	NA
LmjF.02.0540	NA
LmjF.02.0550	NA
LmjF.02.0560	NA
LmjF.02.0570	GO:0006468
LmjF.02.0570	GO:0004672
LmjF.02.0570	GO:0004674
LmjF.02.0570	GO:0004713
LmjF.02.0570	GO:0005524
LmjF.02.0580	NA
LmjF.02.0590	GO:0005515
LmjF.02.0600	GO:0030041
LmjF.02.0600	GO:0005856
LmjF.02.0610	NA
LmjF.02.0620	GO:0005515
LmjF.02.0630	GO:0008152
LmjF.02.0630	GO:0055114
LmjF.02.0630	GO:0016491
LmjF.02.0640	NA
LmjF.02.0650	NA
LmjF.02.0660	NA
LmjF.02.0670	GO:0006810
LmjF.02.0670	GO:0016020
LmjF.02.0670	GO:0005488
LmjF.02.0680	GO:0006351
LmjF.02.0680	GO:0003677
LmjF.02.0680	GO:0003899
LmjF.02.0690	NA
LmjF.02.0700	NA
LmjF.02.0710	GO:0000166
LmjF.02.0710	GO:0005524
LmjF.02.0710	GO:0017111
LmjF.02.0720	NA
LmjF.02.0730	GO:0008152
LmjF.02.0730	GO:0003824
LmjF.02.0730	GO:0005488
LmjF.02.0740	GO:0006508
LmjF.02.0740	GO:0004222
LmjF.02.0740	GO:0008241
LmjF.03.0010	GO:0005515
LmjF.03.0010	GO:0008270
LmjF.03.0020	NA
LmjF.03.0030	GO:0008152
LmjF.03.0030	GO:0055114
LmjF.03.0030	GO:0016616
LmjF.03.0030	GO:0048037
LmjF.03.0030	GO:0051287
LmjF.03.0040	GO:0008152
LmjF.03.0060	GO:0016740
LmjF.03.0070	NA
LmjF.03.0080	GO:0008152
LmjF.03.0080	GO:0008654
LmjF.03.0080	GO:0005829
LmjF.03.0080	GO:0043772
LmjF.03.0090	GO:0006269
LmjF.03.0090	GO:0005658
LmjF.03.0090	GO:0003896
LmjF.03.0090	GO:0016779
LmjF.03.0100	GO:0005507
LmjF.03.0110	GO:0005515
LmjF.03.0120	GO:0005515
LmjF.03.0130	GO:0008152
LmjF.03.0130	GO:0008080
LmjF.03.0140	NA
LmjF.03.0150	NA
LmjF.03.0160	GO:0000166
LmjF.03.0160	GO:0005524
LmjF.03.0160	GO:0016887
LmjF.03.0160	GO:0017111
LmjF.03.0160	GO:0043492
LmjF.03.0170	NA
LmjF.03.0180	NA
LmjF.03.0190	GO:0005634
LmjF.03.0190	GO:0003676
LmjF.03.0190	GO:0003723
LmjF.03.0190	GO:0008270
LmjF.03.0200	GO:0006561
LmjF.03.0200	GO:0008152
LmjF.03.0200	GO:0055114
LmjF.03.0200	GO:0005759
LmjF.03.0200	GO:0003842
LmjF.03.0200	GO:0016491
LmjF.03.0210	GO:0006468
LmjF.03.0210	GO:0004672
LmjF.03.0210	GO:0004674
LmjF.03.0210	GO:0004713
LmjF.03.0210	GO:0005524
LmjF.03.0220	NA
LmjF.03.0230	GO:0008152
LmjF.03.0230	GO:0003824
LmjF.03.0240	NA
LmjF.03.0250	GO:0006412
LmjF.03.0250	GO:0005622
LmjF.03.0250	GO:0005840
LmjF.03.0250	GO:0003735
LmjF.03.0260	NA
LmjF.03.0270	GO:0006869
LmjF.03.0270	GO:0042157
LmjF.03.0270	GO:0005576
LmjF.03.0270	GO:0008270
LmjF.03.0270	GO:0008289
LmjF.03.0270	GO:0046872
LmjF.03.0280	NA
LmjF.03.0290	GO:0020037
LmjF.03.0310	NA
LmjF.03.0320	NA
LmjF.03.0330	NA
LmjF.03.0340	NA
LmjF.03.0350	GO:0006468
LmjF.03.0350	GO:0004672
LmjF.03.0350	GO:0004674
LmjF.03.0350	GO:0004713
LmjF.03.0350	GO:0005524
LmjF.03.0360	NA
LmjF.03.0370	GO:0016020
LmjF.03.0380	GO:0016020
LmjF.03.0390	GO:0016020
LmjF.03.0400	GO:0016020
LmjF.03.0410	GO:0055085
LmjF.03.0410	GO:0016021
LmjF.03.0420	GO:0006470
LmjF.03.0420	GO:0005829
LmjF.03.0420	GO:0020015
LmjF.03.0420	GO:0004724
LmjF.03.0430	GO:0006412
LmjF.03.0430	GO:0006414
LmjF.03.0430	GO:0005622
LmjF.03.0430	GO:0005840
LmjF.03.0430	GO:0003735
LmjF.03.0440	GO:0006412
LmjF.03.0440	GO:0006414
LmjF.03.0440	GO:0005622
LmjF.03.0440	GO:0005840
LmjF.03.0440	GO:0003735
LmjF.03.0450	NA
LmjF.03.0460	NA
LmjF.03.0470	NA
LmjF.03.0480	GO:0005515
LmjF.03.0480	GO:0008270
LmjF.03.0490	NA
LmjF.03.0500	GO:0006817
LmjF.03.0500	GO:0016020
LmjF.03.0500	GO:0005315
LmjF.03.0510	NA
LmjF.03.0520	GO:0003676
LmjF.03.0530	GO:0001522
LmjF.03.0530	GO:0009451
LmjF.03.0530	GO:0003723
LmjF.03.0530	GO:0009982
LmjF.03.0540	GO:0030163
LmjF.03.0540	GO:0005634
LmjF.03.0540	GO:0005737
LmjF.03.0540	GO:0000166
LmjF.03.0540	GO:0005524
LmjF.03.0540	GO:0016787
LmjF.03.0540	GO:0017111
LmjF.03.0550	NA
LmjF.03.0560	NA
LmjF.03.0570	GO:0008152
LmjF.03.0570	GO:0055114
LmjF.03.0570	GO:0008270
LmjF.03.0570	GO:0016491
LmjF.03.0580	NA
LmjF.03.0590	GO:0006139
LmjF.03.0590	GO:0003676
LmjF.03.0590	GO:0003677
LmjF.03.0590	GO:0004003
LmjF.03.0590	GO:0005524
LmjF.03.0590	GO:0008026
LmjF.03.0600	NA
LmjF.03.0610	NA
LmjF.03.0620	NA
LmjF.03.0630	NA
LmjF.03.0640	NA
LmjF.03.0650	NA
LmjF.03.0660	NA
LmjF.03.0670	NA
LmjF.03.0680	GO:0033014
LmjF.03.0680	GO:0004852
LmjF.03.0690	GO:0003676
LmjF.03.0690	GO:0004386
LmjF.03.0690	GO:0005524
LmjF.03.0690	GO:0008026
LmjF.03.0700	NA
LmjF.03.0710	NA
LmjF.03.0720	NA
LmjF.03.0730	NA
LmjF.03.0740	GO:0006825
LmjF.03.0740	GO:0005758
LmjF.03.0740	GO:0005507
LmjF.03.0740	GO:0016531
LmjF.03.0750	GO:0016888
LmjF.03.0760	NA
LmjF.03.0770	NA
LmjF.03.0780	GO:0006468
LmjF.03.0780	GO:0004672
LmjF.03.0780	GO:0004674
LmjF.03.0780	GO:0004713
LmjF.03.0780	GO:0005524
LmjF.03.0790	NA
LmjF.03.0800	GO:0006000
LmjF.03.0800	GO:0006003
LmjF.03.0800	GO:0003873
LmjF.03.0800	GO:0005515
LmjF.03.0800	GO:0005524
LmjF.03.0810	NA
LmjF.03.0820	NA
LmjF.03.0830	NA
LmjF.03.0840	NA
LmjF.03.0850	NA
LmjF.03.0860	NA
LmjF.03.0870	GO:0031412
LmjF.03.0870	GO:0031411
LmjF.03.0870	GO:0005515
LmjF.03.0880	NA
LmjF.03.0890	GO:0005515
LmjF.03.0900	NA
LmjF.03.0910	GO:0006796
LmjF.03.0910	GO:0005737
LmjF.03.0910	GO:0000287
LmjF.03.0910	GO:0004427
LmjF.03.0920	GO:0016192
LmjF.03.0930	GO:0016810
LmjF.03.0940	NA
LmjF.03.0950	GO:0055114
LmjF.03.0950	GO:0005507
LmjF.03.0950	GO:0016491
LmjF.03.0960	NA
LmjF.03.0970	NA
LmjF.03.0980	GO:0006412
LmjF.03.0980	GO:0005850
LmjF.03.0980	GO:0003723
LmjF.03.0980	GO:0003743
LmjF.04.0010	GO:0006754
LmjF.04.0010	GO:0006812
LmjF.04.0010	GO:0006816
LmjF.04.0010	GO:0008152
LmjF.04.0010	GO:0016020
LmjF.04.0010	GO:0016021
LmjF.04.0010	GO:0000166
LmjF.04.0010	GO:0003824
LmjF.04.0010	GO:0005388
LmjF.04.0010	GO:0005524
LmjF.04.0010	GO:0046872
LmjF.04.0020	NA
LmjF.04.0030	GO:0007165
LmjF.04.0035	NA
LmjF.04.0040	GO:0003723
LmjF.04.0045	NA
LmjF.04.0050	NA
LmjF.04.0060	GO:0006265
LmjF.04.0060	GO:0006333
LmjF.04.0060	GO:0005634
LmjF.04.0060	GO:0016020
LmjF.04.0060	GO:0000287
LmjF.04.0060	GO:0003677
LmjF.04.0060	GO:0003917
LmjF.04.0060	GO:0005524
LmjF.04.0070	NA
LmjF.04.0080	NA
LmjF.04.0090	NA
LmjF.04.0100	NA
LmjF.04.0110	NA
LmjF.04.0120	NA
LmjF.04.0123	NA
LmjF.04.0127	NA
LmjF.04.0130	NA
LmjF.04.0140	NA
LmjF.04.0150	NA
LmjF.04.0160	NA
LmjF.04.0170	NA
LmjF.04.0180	GO:0005515
LmjF.04.0190	GO:0005515
LmjF.04.0200	NA
LmjF.04.0210	GO:0005515
LmjF.04.0220	NA
LmjF.04.0230	NA
LmjF.04.0240	NA
LmjF.04.0250	GO:0001522
LmjF.04.0250	GO:0009451
LmjF.04.0250	GO:0003723
LmjF.04.0250	GO:0009982
LmjF.04.0260	NA
LmjF.04.0270	GO:0006412
LmjF.04.0270	GO:0005761
LmjF.04.0270	GO:0003735
LmjF.04.0280	GO:0009168
LmjF.04.0280	GO:0019239
LmjF.04.0290	GO:0008152
LmjF.04.0290	GO:0055114
LmjF.04.0290	GO:0005488
LmjF.04.0290	GO:0016491
LmjF.04.0300	NA
LmjF.04.0310	GO:0005975
LmjF.04.0310	GO:0004553
LmjF.04.0320	GO:0005975
LmjF.04.0320	GO:0004553
LmjF.04.0330	GO:0003723
LmjF.04.0330	GO:0004540
LmjF.04.0340	GO:0006886
LmjF.04.0340	GO:0007264
LmjF.04.0340	GO:0005622
LmjF.04.0340	GO:0005525
LmjF.04.0350	NA
LmjF.04.0370	NA
LmjF.04.0380	NA
LmjF.04.0390	GO:0005488
LmjF.04.0400	GO:0030071
LmjF.04.0400	GO:0005680
LmjF.04.0400	GO:0005515
LmjF.04.0410	NA
LmjF.04.0420	GO:0005515
LmjF.04.0430	GO:0005488
LmjF.04.0430	GO:0030246
LmjF.04.0440	GO:0006468
LmjF.04.0440	GO:0004672
LmjF.04.0440	GO:0004674
LmjF.04.0440	GO:0004713
LmjF.04.0440	GO:0005524
LmjF.04.0450	GO:0006508
LmjF.04.0450	GO:0005622
LmjF.04.0450	GO:0004198
LmjF.04.0460	GO:0006188
LmjF.04.0460	GO:0009152
LmjF.04.0460	GO:0003824
LmjF.04.0460	GO:0004018
LmjF.04.0465	NA
LmjF.04.0470	GO:0006412
LmjF.04.0470	GO:0005622
LmjF.04.0470	GO:0005840
LmjF.04.0470	GO:0003735
LmjF.04.0480	GO:0006886
LmjF.04.0480	GO:0007264
LmjF.04.0480	GO:0015031
LmjF.04.0480	GO:0005622
LmjF.04.0480	GO:0005525
LmjF.04.0490	NA
LmjF.04.0500	GO:0016779
LmjF.04.0510	NA
LmjF.04.0520	GO:0006810
LmjF.04.0520	GO:0006897
LmjF.04.0520	GO:0018345
LmjF.04.0520	GO:0016021
LmjF.04.0520	GO:0005515
LmjF.04.0520	GO:0008270
LmjF.04.0530	NA
LmjF.04.0540	GO:0005515
LmjF.04.0540	GO:0008270
LmjF.04.0550	GO:0005515
LmjF.04.0550	GO:0042802
LmjF.04.0560	GO:0016311
LmjF.04.0560	GO:0016791
LmjF.04.0570	GO:0006526
LmjF.04.0570	GO:0004042
LmjF.04.0570	GO:0004358
LmjF.04.0580	GO:0003824
LmjF.04.0580	GO:0004766
LmjF.04.0590	NA
LmjF.04.0600	GO:0005515
LmjF.04.0610	NA
LmjF.04.0620	NA
LmjF.04.0625	NA
LmjF.04.0630	NA
LmjF.04.0640	GO:0005515
LmjF.04.0640	GO:0008270
LmjF.04.0650	GO:0006468
LmjF.04.0650	GO:0004672
LmjF.04.0650	GO:0004674
LmjF.04.0650	GO:0004713
LmjF.04.0650	GO:0005515
LmjF.04.0650	GO:0005524
LmjF.04.0660	NA
LmjF.04.0670	NA
LmjF.04.0680	GO:0043687
LmjF.04.0680	GO:0051246
LmjF.04.0680	GO:0016881
LmjF.04.0680	GO:0019787
LmjF.04.0690	NA
LmjF.04.0700	NA
LmjF.04.0710	GO:0009405
LmjF.04.0710	GO:0050708
LmjF.04.0710	GO:0005737
LmjF.04.0710	GO:0005515
LmjF.04.0720	NA
LmjF.04.0730	NA
LmjF.04.0740	NA
LmjF.04.0750	GO:0006412
LmjF.04.0750	GO:0005622
LmjF.04.0750	GO:0005840
LmjF.04.0750	GO:0003735
LmjF.04.0760	NA
LmjF.04.0770	NA
LmjF.04.0780	GO:0006457
LmjF.04.0780	GO:0031072
LmjF.04.0780	GO:0051082
LmjF.04.0790	NA
LmjF.04.0800	NA
LmjF.04.0810	GO:0008283
LmjF.04.0810	GO:0042254
LmjF.04.0810	GO:0005622
LmjF.04.0810	GO:0005730
LmjF.04.0820	GO:0006412
LmjF.04.0820	GO:0044429
LmjF.04.0820	GO:0005506
LmjF.04.0820	GO:0042586
LmjF.04.0830	NA
LmjF.04.0840	NA
LmjF.04.0850	GO:0016021
LmjF.04.0850	GO:0004252
LmjF.04.0860	GO:0006412
LmjF.04.0860	GO:0005840
LmjF.04.0860	GO:0003735
LmjF.04.0870	NA
LmjF.04.0880	NA
LmjF.04.0890	GO:0005515
LmjF.04.0900	NA
LmjF.04.0910	NA
LmjF.04.0920	NA
LmjF.04.0930	NA
LmjF.04.0940	GO:0006457
LmjF.04.0940	GO:0031072
LmjF.04.0940	GO:0051082
LmjF.04.0950	GO:0006412
LmjF.04.0950	GO:0005622
LmjF.04.0950	GO:0005840
LmjF.04.0950	GO:0003735
LmjF.04.0960	GO:0006139
LmjF.04.0960	GO:0005524
LmjF.04.0960	GO:0019205
LmjF.04.0970	NA
LmjF.04.0975	NA
LmjF.04.0980	NA
LmjF.04.0990	NA
LmjF.04.1000	GO:0006821
LmjF.04.1000	GO:0055085
LmjF.04.1000	GO:0016020
LmjF.04.1000	GO:0005216
LmjF.04.1000	GO:0005247
LmjF.04.1000	GO:0005515
LmjF.04.1010	NA
LmjF.04.1020	NA
LmjF.04.1030	NA
LmjF.04.1040	GO:0008152
LmjF.04.1040	GO:0016746
LmjF.04.1050	GO:0008152
LmjF.04.1050	GO:0016746
LmjF.04.1060	NA
LmjF.04.1070	NA
LmjF.04.1080	NA
LmjF.04.1090	NA
LmjF.04.1100	NA
LmjF.04.1110	GO:0006754
LmjF.04.1110	GO:0006812
LmjF.04.1110	GO:0008152
LmjF.04.1110	GO:0016020
LmjF.04.1110	GO:0000166
LmjF.04.1110	GO:0003824
LmjF.04.1110	GO:0005524
LmjF.04.1110	GO:0015662
LmjF.04.1110	GO:0046872
LmjF.04.1120	NA
LmjF.04.1130	GO:0006825
LmjF.04.1130	GO:0006878
LmjF.04.1130	GO:0008535
LmjF.04.1130	GO:0005743
LmjF.04.1130	GO:0005507
LmjF.04.1140	NA
LmjF.04.1150	NA
LmjF.04.1160	GO:0005975
LmjF.04.1160	GO:0006094
LmjF.04.1160	GO:0020015
LmjF.04.1160	GO:0042578
LmjF.04.1165	NA
LmjF.04.1170	GO:0003676
LmjF.04.1170	GO:0005524
LmjF.04.1180	NA
LmjF.04.1190	GO:0006396
LmjF.04.1190	GO:0003723
LmjF.04.1190	GO:0016779
LmjF.04.1200	NA
LmjF.04.1210	GO:0006468
LmjF.04.1210	GO:0004672
LmjF.04.1210	GO:0004674
LmjF.04.1210	GO:0004713
LmjF.04.1210	GO:0005524
LmjF.04.1220	NA
LmjF.04.1230	GO:0006338
LmjF.04.1230	GO:0020023
LmjF.04.1230	GO:0003677
LmjF.04.1230	GO:0004519
LmjF.04.1230	GO:0005515
LmjF.05.0010	NA
LmjF.05.0020	NA
LmjF.05.0030	GO:0006886
LmjF.05.0030	GO:0007264
LmjF.05.0030	GO:0005622
LmjF.05.0030	GO:0005525
LmjF.05.0040	NA
LmjF.05.0050	GO:0009190
LmjF.05.0050	GO:0035556
LmjF.05.0050	GO:0016849
LmjF.05.0060	NA
LmjF.05.0070	GO:0007017
LmjF.05.0070	GO:0005875
LmjF.05.0070	GO:0003777
LmjF.05.0080	NA
LmjF.05.0090	GO:0005634
LmjF.05.0090	GO:0016787
LmjF.05.0100	GO:0016787
LmjF.05.0110	NA
LmjF.05.0120	NA
LmjF.05.0130	GO:0006468
LmjF.05.0130	GO:0004672
LmjF.05.0130	GO:0004674
LmjF.05.0130	GO:0004713
LmjF.05.0130	GO:0005524
LmjF.05.0140	GO:0005634
LmjF.05.0140	GO:0003676
LmjF.05.0140	GO:0003723
LmjF.05.0140	GO:0004386
LmjF.05.0140	GO:0005524
LmjF.05.0140	GO:0008026
LmjF.05.0150	GO:0005515
LmjF.05.0160	NA
LmjF.05.0170	NA
LmjF.05.0180	GO:0008152
LmjF.05.0180	GO:0005515
LmjF.05.0180	GO:0016746
LmjF.05.0190	GO:0003676
LmjF.05.0190	GO:0003723
LmjF.05.0190	GO:0008270
LmjF.05.0200	GO:0005622
LmjF.05.0200	GO:0005525
LmjF.05.0210	NA
LmjF.05.0220	GO:0006470
LmjF.05.0220	GO:0016311
LmjF.05.0220	GO:0008138
LmjF.05.0220	GO:0016791
LmjF.05.0230	NA
LmjF.05.0240	GO:0005515
LmjF.05.0250	NA
LmjF.05.0260	GO:0005515
LmjF.05.0270	NA
LmjF.05.0280	NA
LmjF.05.0285	GO:0030833
LmjF.05.0285	GO:0005856
LmjF.05.0290	GO:0006810
LmjF.05.0290	GO:0016020
LmjF.05.0290	GO:0005488
LmjF.05.0300	NA
LmjF.05.0310	GO:0006467
LmjF.05.0310	GO:0045454
LmjF.05.0310	GO:0055114
LmjF.05.0310	GO:0005739
LmjF.05.0310	GO:0044429
LmjF.05.0310	GO:0009055
LmjF.05.0310	GO:0015035
LmjF.05.0320	NA
LmjF.05.0330	GO:0006260
LmjF.05.0330	GO:0006270
LmjF.05.0330	GO:0003677
LmjF.05.0330	GO:0005524
LmjF.05.0340	NA
LmjF.05.0350	GO:0045454
LmjF.05.0350	GO:0055114
LmjF.05.0350	GO:0005737
LmjF.05.0350	GO:0015036
LmjF.05.0350	GO:0015042
LmjF.05.0350	GO:0016491
LmjF.05.0350	GO:0050660
LmjF.05.0350	GO:0070402
LmjF.05.0360	GO:0003676
LmjF.05.0360	GO:0004386
LmjF.05.0360	GO:0005524
LmjF.05.0360	GO:0008026
LmjF.05.0370	NA
LmjF.05.0380	NA
LmjF.05.0390	GO:0006468
LmjF.05.0390	GO:0004672
LmjF.05.0390	GO:0004674
LmjF.05.0390	GO:0004713
LmjF.05.0390	GO:0005524
LmjF.05.0400	GO:0051276
LmjF.05.0400	GO:0005694
LmjF.05.0400	GO:0005515
LmjF.05.0400	GO:0005524
LmjF.05.0410	GO:0005515
LmjF.05.0420	NA
LmjF.05.0430	NA
LmjF.05.0440	NA
LmjF.05.0450	NA
LmjF.05.0460	GO:0005622
LmjF.05.0460	GO:0005525
LmjF.05.0470	NA
LmjF.05.0480	GO:0055085
LmjF.05.0480	GO:0016021
LmjF.05.0490	NA
LmjF.05.0500	GO:0015986
LmjF.05.0500	GO:0015991
LmjF.05.0500	GO:0045261
LmjF.05.0500	GO:0005524
LmjF.05.0500	GO:0046933
LmjF.05.0500	GO:0046961
LmjF.05.0510	GO:0015986
LmjF.05.0510	GO:0015991
LmjF.05.0510	GO:0045261
LmjF.05.0510	GO:0005524
LmjF.05.0510	GO:0046933
LmjF.05.0510	GO:0046961
LmjF.05.0520	GO:0008152
LmjF.05.0520	GO:0055114
LmjF.05.0520	GO:0008270
LmjF.05.0520	GO:0016491
LmjF.05.0530	NA
LmjF.05.0540	NA
LmjF.05.0550	GO:0006468
LmjF.05.0550	GO:0004672
LmjF.05.0550	GO:0004674
LmjF.05.0550	GO:0004713
LmjF.05.0550	GO:0005524
LmjF.05.0560	NA
LmjF.05.0570	NA
LmjF.05.0580	NA
LmjF.05.0590	GO:0003676
LmjF.05.0590	GO:0004386
LmjF.05.0590	GO:0005524
LmjF.05.0590	GO:0008026
LmjF.05.0600	NA
LmjF.05.0610	GO:0006396
LmjF.05.0610	GO:0003723
LmjF.05.0620	NA
LmjF.05.0630	GO:0007018
LmjF.05.0630	GO:0003777
LmjF.05.0630	GO:0005524
LmjF.05.0640	GO:0005515
LmjF.05.0650	NA
LmjF.05.0660	GO:0016491
LmjF.05.0670	NA
LmjF.05.0680	GO:0006812
LmjF.05.0680	GO:0055085
LmjF.05.0680	GO:0016020
LmjF.05.0680	GO:0008324
LmjF.05.0690	NA
LmjF.05.0700	NA
LmjF.05.0710	GO:0000079
LmjF.05.0710	GO:0019901
LmjF.05.0720	GO:0006470
LmjF.05.0720	GO:0008138
LmjF.05.0730	NA
LmjF.05.0740	NA
LmjF.05.0750	GO:0003824
LmjF.05.0750	GO:0010181
LmjF.05.0750	GO:0016491
LmjF.05.0750	GO:0051536
LmjF.05.0760	GO:0007018
LmjF.05.0760	GO:0003777
LmjF.05.0760	GO:0005524
LmjF.05.0770	NA
LmjF.05.0780	NA
LmjF.05.0790	GO:0005759
LmjF.05.0800	GO:0008270
LmjF.05.0810	GO:0016192
LmjF.05.0820	NA
LmjF.05.0830	GO:0009116
LmjF.05.0830	GO:0003824
LmjF.05.0830	GO:0004645
LmjF.05.0830	GO:0016763
LmjF.05.0830	GO:0017061
LmjF.05.0840	NA
LmjF.05.0850	NA
LmjF.05.0860	NA
LmjF.05.0870	NA
LmjF.05.0880	NA
LmjF.05.0890	GO:0005634
LmjF.05.0890	GO:0003676
LmjF.05.0900	GO:0005515
LmjF.05.0910	NA
LmjF.05.0920	GO:0009434
LmjF.05.0920	GO:0005516
LmjF.05.0930	GO:0043687
LmjF.05.0930	GO:0051246
LmjF.05.0930	GO:0016881
LmjF.05.0930	GO:0019787
LmjF.05.0940	NA
LmjF.05.0950	GO:0006508
LmjF.05.0950	GO:0008233
LmjF.05.0960	GO:0006508
LmjF.05.0960	GO:0005737
LmjF.05.0960	GO:0008239
LmjF.05.0970	GO:0019343
LmjF.05.0970	GO:0019499
LmjF.05.0970	GO:0005829
LmjF.05.0970	GO:0016784
LmjF.05.0980	GO:0055114
LmjF.05.0980	GO:0010181
LmjF.05.0980	GO:0016651
LmjF.05.0980	GO:0051287
LmjF.05.0980	GO:0051539
LmjF.05.0990	NA
LmjF.05.1000	NA
LmjF.05.1010	GO:0032259
LmjF.05.1010	GO:0003676
LmjF.05.1010	GO:0008168
LmjF.05.1020	GO:0005739
LmjF.05.1020	GO:0044429
LmjF.05.1030	NA
LmjF.05.1040	GO:0016020
LmjF.05.1050	NA
LmjF.05.1060	GO:0005524
LmjF.05.1070	GO:0016020
LmjF.05.1080	NA
LmjF.05.1090	GO:0000228
LmjF.05.1090	GO:0005515
LmjF.05.1100	NA
LmjF.05.1110	GO:0003676
LmjF.05.1120	NA
LmjF.05.1130	NA
LmjF.05.1140	GO:0015986
LmjF.05.1140	GO:0015991
LmjF.05.1140	GO:0033177
LmjF.05.1140	GO:0015078
LmjF.05.1160	GO:0005515
LmjF.05.1170	GO:0042759
LmjF.05.1170	GO:0016021
LmjF.05.1170	GO:0030176
LmjF.05.1170	GO:0009922
LmjF.05.1180	NA
LmjF.05.1190	NA
LmjF.05.1200	GO:0006457
LmjF.05.1200	GO:0016272
LmjF.05.1200	GO:0051082
LmjF.05.1210	GO:0005515
LmjF.05.1215	GO:0005515
LmjF.05.1220	NA
LmjF.05.1230	NA
LmjF.22.1225	NA
LmjF.06.0010	GO:0006334
LmjF.06.0010	GO:0000786
LmjF.06.0010	GO:0005634
LmjF.06.0010	GO:0003677
LmjF.06.0010	GO:0046982
LmjF.06.0020	NA
LmjF.06.0030	GO:0005515
LmjF.06.0040	NA
LmjF.06.0050	GO:0006417
LmjF.06.0050	GO:0043488
LmjF.06.0050	GO:0005739
LmjF.06.0050	GO:0003723
LmjF.06.0050	GO:0005488
LmjF.06.0060	NA
LmjF.06.0070	NA
LmjF.06.0080	GO:0016020
LmjF.06.0080	GO:0000166
LmjF.06.0080	GO:0005524
LmjF.06.0080	GO:0016887
LmjF.06.0080	GO:0017111
LmjF.06.0080	GO:0042626
LmjF.06.0090	GO:0016020
LmjF.06.0090	GO:0000166
LmjF.06.0090	GO:0005524
LmjF.06.0090	GO:0016887
LmjF.06.0090	GO:0017111
LmjF.06.0090	GO:0042626
LmjF.06.0100	GO:0005524
LmjF.06.0100	GO:0016887
LmjF.06.0100	GO:0042626
LmjF.06.0110	NA
LmjF.06.0120	GO:0006457
LmjF.06.0120	GO:0003755
LmjF.06.0120	GO:0016018
LmjF.06.0130	NA
LmjF.06.0140	GO:0051603
LmjF.06.0140	GO:0005839
LmjF.06.0140	GO:0004298
LmjF.06.0150	NA
LmjF.06.0160	GO:0003824
LmjF.06.0160	GO:0008081
LmjF.06.0160	GO:0046872
LmjF.06.0170	NA
LmjF.06.0180	GO:0007018
LmjF.06.0180	GO:0003777
LmjF.06.0180	GO:0005524
LmjF.06.0190	NA
LmjF.06.0200	NA
LmjF.06.0210	GO:0005515
LmjF.06.0220	NA
LmjF.06.0230	NA
LmjF.06.0240	NA
LmjF.06.0250	NA
LmjF.06.0260	GO:0005622
LmjF.06.0260	GO:0003676
LmjF.06.0260	GO:0004527
LmjF.06.0270	NA
LmjF.06.0280	GO:0005515
LmjF.06.0290	GO:0003676
LmjF.06.0290	GO:0004523
LmjF.06.0300	GO:0008270
LmjF.06.0310	NA
LmjF.06.0320	NA
LmjF.06.0330	NA
LmjF.06.0340	GO:0006508
LmjF.06.0340	GO:0004252
LmjF.06.0340	GO:0008236
LmjF.06.0350	GO:0006694
LmjF.06.0350	GO:0055114
LmjF.06.0350	GO:0003824
LmjF.06.0350	GO:0003854
LmjF.06.0350	GO:0005488
LmjF.06.0360	NA
LmjF.06.0370	GO:0006542
LmjF.06.0370	GO:0006807
LmjF.06.0370	GO:0004356
LmjF.06.0380	GO:0003676
LmjF.06.0380	GO:0003723
LmjF.06.0380	GO:0008270
LmjF.06.0390	NA
LmjF.06.0400	GO:0006096
LmjF.06.0400	GO:0004332
LmjF.06.0410	GO:0006412
LmjF.06.0410	GO:0005622
LmjF.06.0410	GO:0005840
LmjF.06.0410	GO:0003735
LmjF.06.0412	NA
LmjF.06.0415	GO:0006412
LmjF.06.0415	GO:0005622
LmjF.06.0415	GO:0005840
LmjF.06.0415	GO:0003735
LmjF.06.0420	NA
LmjF.06.0430	NA
LmjF.06.0440	GO:0005515
LmjF.06.0450	NA
LmjF.06.0460	GO:0006741
LmjF.06.0460	GO:0008152
LmjF.06.0460	GO:0003951
LmjF.06.0470	NA
LmjF.06.0480	NA
LmjF.06.0490	NA
LmjF.06.0500	GO:0006396
LmjF.06.0500	GO:0003723
LmjF.06.0500	GO:0008173
LmjF.06.0510	GO:0016567
LmjF.06.0510	GO:0000151
LmjF.06.0510	GO:0004842
LmjF.06.0520	NA
LmjF.06.0530	NA
LmjF.06.0540	NA
LmjF.06.0550	NA
LmjF.06.0560	NA
LmjF.06.0570	GO:0006412
LmjF.06.0570	GO:0005622
LmjF.06.0570	GO:0005840
LmjF.06.0570	GO:0003735
LmjF.06.0580	GO:0006412
LmjF.06.0580	GO:0005622
LmjF.06.0580	GO:0005840
LmjF.06.0580	GO:0003735
LmjF.06.0590	NA
LmjF.06.0600	NA
LmjF.06.0610	GO:0015976
LmjF.06.0610	GO:0004089
LmjF.06.0610	GO:0008270
LmjF.06.0620	GO:0016791
LmjF.06.0630	NA
LmjF.06.0640	GO:0006468
LmjF.06.0640	GO:0004672
LmjF.06.0640	GO:0004674
LmjF.06.0640	GO:0004713
LmjF.06.0640	GO:0005515
LmjF.06.0640	GO:0005524
LmjF.06.0650	GO:0003824
LmjF.06.0650	GO:0016866
LmjF.06.0660	NA
LmjF.06.0670	NA
LmjF.06.0680	NA
LmjF.06.0685	NA
LmjF.06.0690	NA
LmjF.06.0700	GO:0005515
LmjF.06.0710	NA
LmjF.06.0720	GO:0006355
LmjF.06.0720	GO:0005634
LmjF.06.0720	GO:0003677
LmjF.06.0730	GO:0006565
LmjF.06.0730	GO:0006567
LmjF.06.0730	GO:0003941
LmjF.06.0730	GO:0004794
LmjF.06.0730	GO:0030170
LmjF.06.0740	NA
LmjF.06.0750	GO:0016021
LmjF.06.0760	NA
LmjF.06.0770	GO:0003676
LmjF.06.0780	NA
LmjF.06.0790	NA
LmjF.06.0800	NA
LmjF.06.0810	NA
LmjF.06.0820	NA
LmjF.06.0830	NA
LmjF.06.0840	NA
LmjF.06.0850	NA
LmjF.06.0860	GO:0006231
LmjF.06.0860	GO:0006545
LmjF.06.0860	GO:0006730
LmjF.06.0860	GO:0009165
LmjF.06.0860	GO:0055114
LmjF.06.0860	GO:0004146
LmjF.06.0860	GO:0004799
LmjF.06.0860	GO:0051870
LmjF.06.0870	GO:0018216
LmjF.06.0870	GO:0034969
LmjF.06.0870	GO:0005737
LmjF.06.0870	GO:0016273
LmjF.06.0880	GO:0008152
LmjF.06.0880	GO:0055114
LmjF.06.0880	GO:0003995
LmjF.06.0890	NA
LmjF.06.0900	GO:0003824
LmjF.06.0910	GO:0006412
LmjF.06.0910	GO:0004045
LmjF.06.0920	NA
LmjF.06.0930	GO:0016491
LmjF.06.0930	GO:0008152
LmjF.06.0930	GO:0055114
LmjF.06.0930	GO:0009055
LmjF.06.0930	GO:0010181
LmjF.06.0940	NA
LmjF.06.0950	GO:0004360
LmjF.06.0950	GO:0005737
LmjF.06.0950	GO:0030246
LmjF.06.0950	GO:0005975
LmjF.06.0950	GO:0016051
LmjF.06.0960	GO:0005515
LmjF.06.0970	NA
LmjF.06.0980	GO:0005515
LmjF.06.0990	GO:0005515
LmjF.06.0995	NA
LmjF.06.1000	GO:0005515
LmjF.06.1000	GO:0008270
LmjF.06.1010	NA
LmjF.06.1020	GO:0005622
LmjF.06.1020	GO:0003676
LmjF.06.1030	GO:0003777
LmjF.06.1030	GO:0005524
LmjF.06.1030	GO:0007018
LmjF.06.1040	NA
LmjF.06.1050	GO:0016853
LmjF.06.1050	GO:0045454
LmjF.06.1060	GO:0055114
LmjF.06.1060	GO:0016491
LmjF.06.1070	GO:0004139
LmjF.06.1070	GO:0009264
LmjF.06.1070	GO:0005737
LmjF.06.1070	GO:0016829
LmjF.06.1080	GO:0003676
LmjF.06.1080	GO:0016788
LmjF.06.1090	NA
LmjF.06.1100	NA
LmjF.06.1110	NA
LmjF.06.1120	NA
LmjF.06.1130	GO:0005515
LmjF.06.1140	NA
LmjF.06.1150	NA
LmjF.06.1160	NA
LmjF.06.1170	GO:0006810
LmjF.06.1170	GO:0005622
LmjF.06.1180	GO:0005524
LmjF.06.1180	GO:0004713
LmjF.06.1180	GO:0004674
LmjF.06.1180	GO:0006468
LmjF.06.1180	GO:0004672
LmjF.06.1190	GO:0045454
LmjF.06.1200	NA
LmjF.06.1210	NA
LmjF.06.1220	NA
LmjF.06.1230	GO:0055114
LmjF.06.1230	GO:0047800
LmjF.06.1240	GO:0008152
LmjF.06.1240	GO:0004497
LmjF.06.1245	NA
LmjF.06.1250	NA
LmjF.06.1260	NA
LmjF.06.1270	GO:0055114
LmjF.06.1270	GO:0004109
LmjF.06.1270	GO:0006779
LmjF.06.1280	NA
LmjF.06.1290	GO:0020037
LmjF.06.1300	GO:0016020
LmjF.07.0010	GO:0003824
LmjF.07.0020	NA
LmjF.07.0025	GO:0018024
LmjF.07.0025	GO:0005634
LmjF.07.0030	NA
LmjF.07.0040	NA
LmjF.07.0050	GO:0008565
LmjF.07.0050	GO:0030117
LmjF.07.0050	GO:0006886
LmjF.07.0050	GO:0015031
LmjF.07.0050	GO:0005515
LmjF.07.0050	GO:0005488
LmjF.07.0050	GO:0016020
LmjF.07.0050	GO:0016192
LmjF.07.0060	GO:0009055
LmjF.07.0060	GO:0005506
LmjF.07.0060	GO:0020037
LmjF.07.0070	NA
LmjF.07.0080	NA
LmjF.07.0090	GO:0008705
LmjF.07.0090	GO:0008898
LmjF.07.0090	GO:0031419
LmjF.07.0090	GO:0050897
LmjF.07.0090	GO:0046872
LmjF.07.0090	GO:0004156
LmjF.07.0090	GO:0044237
LmjF.07.0090	GO:0005622
LmjF.07.0090	GO:0009396
LmjF.07.0090	GO:0008270
LmjF.07.0090	GO:0042558
LmjF.07.0090	GO:0009086
LmjF.07.0100	GO:0008270
LmjF.07.0100	GO:0003824
LmjF.07.0100	GO:0006508
LmjF.07.0100	GO:0008237
LmjF.07.0100	GO:0046872
LmjF.07.0100	GO:0004222
LmjF.07.0110	GO:0005509
LmjF.07.0110	GO:0005739
LmjF.07.0110	GO:0044429
LmjF.07.0110	GO:0055074
LmjF.07.0120	GO:0005086
LmjF.07.0120	GO:0005622
LmjF.07.0120	GO:0032012
LmjF.07.0130	GO:0005737
LmjF.07.0130	GO:0008033
LmjF.07.0130	GO:0016740
LmjF.07.0140	NA
LmjF.07.0150	NA
LmjF.07.0160	GO:0004672
LmjF.07.0160	GO:0005524
LmjF.07.0160	GO:0006468
LmjF.07.0160	GO:0004674
LmjF.07.0160	GO:0004713
LmjF.07.0170	GO:0006468
LmjF.07.0170	GO:0004674
LmjF.07.0170	GO:0004672
LmjF.07.0170	GO:0004713
LmjF.07.0170	GO:0005524
LmjF.07.0180	NA
LmjF.07.0190	GO:0019211
LmjF.07.0200	GO:0003824
LmjF.07.0200	GO:0008444
LmjF.07.0200	GO:0008152
LmjF.07.0200	GO:0016020
LmjF.07.0200	GO:0046474
LmjF.07.0210	NA
LmjF.07.0220	NA
LmjF.07.0230	NA
LmjF.07.0240	NA
LmjF.07.0250	GO:0006468
LmjF.07.0250	GO:0005524
LmjF.07.0250	GO:0004672
LmjF.07.0250	GO:0004713
LmjF.07.0250	GO:0004674
LmjF.07.0260	GO:0006520
LmjF.07.0260	GO:0050661
LmjF.07.0260	GO:0055114
LmjF.07.0260	GO:0016491
LmjF.07.0270	GO:0008152
LmjF.07.0270	GO:0006508
LmjF.07.0270	GO:0006526
LmjF.07.0270	GO:0005737
LmjF.07.0270	GO:0046983
LmjF.07.0270	GO:0050897
LmjF.07.0270	GO:0016787
LmjF.07.0270	GO:0008777
LmjF.07.0270	GO:0008237
LmjF.07.0270	GO:0008270
LmjF.07.0280	GO:0005622
LmjF.07.0280	GO:0006464
LmjF.07.0280	GO:0016881
LmjF.07.0280	GO:0003723
LmjF.07.0290	NA
LmjF.07.0300	GO:0005515
LmjF.07.0310	GO:0005516
LmjF.07.0310	GO:0009434
LmjF.07.0320	NA
LmjF.07.0330	NA
LmjF.07.0335	GO:0016787
LmjF.07.0340	GO:0005524
LmjF.07.0340	GO:0003676
LmjF.07.0340	GO:0004386
LmjF.07.0340	GO:0008026
LmjF.07.0350	NA
LmjF.07.0360	NA
LmjF.07.0370	GO:0005515
LmjF.07.0370	GO:0008270
LmjF.07.0380	NA
LmjF.07.0390	NA
LmjF.07.0400	GO:0016020
LmjF.07.0410	NA
LmjF.07.0420	NA
LmjF.07.0430	GO:0031377
LmjF.07.0430	GO:0008152
LmjF.07.0430	GO:0016491
LmjF.07.0430	GO:0019171
LmjF.07.0440	GO:0008152
LmjF.07.0440	GO:0016491
LmjF.07.0440	GO:0019171
LmjF.07.0440	GO:0031377
LmjF.07.0450	NA
LmjF.07.0460	GO:0008152
LmjF.07.0460	GO:0003995
LmjF.07.0460	GO:0055114
LmjF.07.0470	GO:0042254
LmjF.07.0470	GO:0005634
LmjF.07.0475	NA
LmjF.07.0480	NA
LmjF.07.0490	GO:0005515
LmjF.07.0500	NA
LmjF.07.0510	NA
LmjF.07.0520	NA
LmjF.07.0530	GO:0006810
LmjF.07.0530	GO:0005488
LmjF.07.0530	GO:0005743
LmjF.07.0540	NA
LmjF.07.0550	NA
LmjF.07.0560	GO:0005515
LmjF.07.0560	GO:0003924
LmjF.07.0560	GO:0006913
LmjF.07.0560	GO:0006886
LmjF.07.0560	GO:0007165
LmjF.07.0560	GO:0007264
LmjF.07.0560	GO:0006184
LmjF.07.0560	GO:0016020
LmjF.07.0560	GO:0005622
LmjF.07.0560	GO:0015031
LmjF.07.0560	GO:0005525
LmjF.07.0570	NA
LmjF.07.0580	NA
LmjF.07.0590	NA
LmjF.07.0600	GO:0055114
LmjF.07.0600	GO:0009055
LmjF.07.0600	GO:0004174
LmjF.07.0610	NA
LmjF.07.0615	NA
LmjF.07.0620	NA
LmjF.07.0630	GO:0005388
LmjF.07.0630	GO:0070588
LmjF.07.0630	GO:0016020
LmjF.07.0630	GO:0000166
LmjF.07.0630	GO:0006754
LmjF.07.0630	GO:0006816
LmjF.07.0630	GO:0006812
LmjF.07.0630	GO:0008152
LmjF.07.0630	GO:0005524
LmjF.07.0630	GO:0046872
LmjF.07.0630	GO:0003824
LmjF.07.0640	NA
LmjF.07.0650	GO:0005388
LmjF.07.0650	GO:0070588
LmjF.07.0650	GO:0046872
LmjF.07.0650	GO:0008152
LmjF.07.0650	GO:0006816
LmjF.07.0650	GO:0003824
LmjF.07.0650	GO:0006812
LmjF.07.0650	GO:0000166
LmjF.07.0650	GO:0016020
LmjF.07.0650	GO:0005524
LmjF.07.0650	GO:0006754
LmjF.07.0660	NA
LmjF.07.0670	GO:0006886
LmjF.07.0670	GO:0016020
LmjF.07.0680	GO:0019843
LmjF.07.0680	GO:0006412
LmjF.07.0680	GO:0005622
LmjF.07.0680	GO:0015935
LmjF.07.0680	GO:0003723
LmjF.07.0680	GO:0003735
LmjF.07.0690	GO:0004674
LmjF.07.0690	GO:0004713
LmjF.07.0690	GO:0004672
LmjF.07.0690	GO:0006468
LmjF.07.0690	GO:0005524
LmjF.07.0700	NA
LmjF.07.0710	GO:0005509
LmjF.07.0715	NA
LmjF.07.0720	GO:0005643
LmjF.07.0720	GO:0005488
LmjF.07.0720	GO:0005634
LmjF.07.0720	GO:0005737
LmjF.07.0720	GO:0000059
LmjF.07.0720	GO:0006886
LmjF.07.0720	GO:0008565
LmjF.07.0730	GO:0006633
LmjF.07.0730	GO:0050080
LmjF.07.0740	GO:0005515
LmjF.07.0743	NA
LmjF.07.0745	NA
LmjF.07.0750	NA
LmjF.07.0760	GO:0006000
LmjF.07.0760	GO:0005524
LmjF.07.0760	GO:0003873
LmjF.07.0770	GO:0031072
LmjF.07.0780	NA
LmjF.07.0790	NA
LmjF.07.0800	GO:0009055
LmjF.07.0800	GO:0000104
LmjF.07.0800	GO:0020037
LmjF.07.0802	GO:0003676
LmjF.07.0805	GO:0004610
LmjF.07.0805	GO:0005975
LmjF.07.0805	GO:0016868
LmjF.07.0810	GO:0020037
LmjF.07.0820	NA
LmjF.07.0830	NA
LmjF.07.0840	NA
LmjF.07.0850	GO:0051246
LmjF.07.0850	GO:0019787
LmjF.07.0850	GO:0016881
LmjF.07.0850	GO:0043687
LmjF.07.0860	NA
LmjF.07.0870	NA
LmjF.07.0880	GO:0004672
LmjF.07.0880	GO:0004713
LmjF.07.0880	GO:0004674
LmjF.07.0880	GO:0006468
LmjF.07.0880	GO:0005524
LmjF.07.0890	NA
LmjF.07.0900	GO:0004674
LmjF.07.0900	GO:0004713
LmjF.07.0900	GO:0004672
LmjF.07.0900	GO:0006468
LmjF.07.0900	GO:0005524
LmjF.07.0910	NA
LmjF.07.0920	NA
LmjF.07.0930	NA
LmjF.07.0940	NA
LmjF.07.0950	NA
LmjF.07.0960	NA
LmjF.07.0970	NA
LmjF.07.0980	GO:0003676
LmjF.07.0990	GO:0003676
LmjF.07.1000	NA
LmjF.07.1010	NA
LmjF.07.1020	GO:0000287
LmjF.07.1020	GO:0004003
LmjF.07.1020	GO:0004386
LmjF.07.1020	GO:0005524
LmjF.07.1020	GO:0019079
LmjF.07.1020	GO:0000166
LmjF.07.1020	GO:0000723
LmjF.07.1020	GO:0006310
LmjF.07.1020	GO:0051276
LmjF.07.1020	GO:0005739
LmjF.07.1020	GO:0017111
LmjF.07.1030	GO:0016853
LmjF.07.1030	GO:0003755
LmjF.07.1035	NA
LmjF.07.1040	NA
LmjF.07.1050	GO:0015662
LmjF.07.1050	GO:0006812
LmjF.07.1050	GO:0016020
LmjF.07.1050	GO:0000166
LmjF.07.1050	GO:0006754
LmjF.07.1050	GO:0005524
LmjF.07.1050	GO:0016887
LmjF.07.1050	GO:0016021
LmjF.07.1050	GO:0046872
LmjF.07.1050	GO:0008152
LmjF.07.1055	NA
LmjF.07.1060	GO:0003824
LmjF.07.1060	GO:0006464
LmjF.07.1070	GO:0016556
LmjF.07.1070	GO:0010038
LmjF.07.1070	GO:0005622
LmjF.07.1070	GO:0031019
LmjF.07.1070	GO:0016891
LmjF.07.1070	GO:0008270
LmjF.07.1070	GO:0000175
LmjF.07.1070	GO:0044429
LmjF.07.1070	GO:0005739
LmjF.07.1080	NA
LmjF.07.1090	GO:0006629
LmjF.07.1090	GO:0016491
LmjF.07.1090	GO:0020037
LmjF.07.1100	NA
LmjF.07.1105	GO:0015991
LmjF.07.1105	GO:0045263
LmjF.07.1105	GO:0015986
LmjF.07.1105	GO:0015078
LmjF.07.1110	NA
LmjF.07.1120	NA
LmjF.07.1130	NA
LmjF.07.1140	GO:0055114
LmjF.07.1140	GO:0016671
LmjF.07.1140	GO:0019538
LmjF.07.1150	NA
LmjF.07.1160	NA
LmjF.07.1170	GO:0008378
LmjF.07.1170	GO:0006486
LmjF.07.1170	GO:0016020
LmjF.08.0010	GO:0051276
LmjF.08.0010	GO:0005694
LmjF.08.0010	GO:0005524
LmjF.08.0010	GO:0005515
LmjF.08.0020	NA
LmjF.08.0030	GO:0016192
LmjF.08.0030	GO:0016021
LmjF.08.0040	NA
LmjF.08.0050	NA
LmjF.08.0060	NA
LmjF.08.0070	GO:0005634
LmjF.08.0070	GO:0006355
LmjF.08.0070	GO:0030528
LmjF.08.0070	GO:0008270
LmjF.08.0080	GO:0003676
LmjF.08.0080	GO:0004386
LmjF.08.0080	GO:0008026
LmjF.08.0080	GO:0005524
LmjF.08.0090	GO:0005794
LmjF.08.0090	GO:0030117
LmjF.08.0090	GO:0006886
LmjF.08.0090	GO:0016192
LmjF.08.0090	GO:0005488
LmjF.08.0090	GO:0015031
LmjF.08.0090	GO:0005515
LmjF.08.0090	GO:0008565
LmjF.08.0100	GO:0016311
LmjF.08.0100	GO:0006470
LmjF.08.0100	GO:0016791
LmjF.08.0100	GO:0008138
LmjF.08.0110	NA
LmjF.08.0120	NA
LmjF.08.0130	GO:0008270
LmjF.08.0135	NA
LmjF.08.0140	GO:0004518
LmjF.08.0140	GO:0003677
LmjF.08.0140	GO:0005515
LmjF.08.0140	GO:0006259
LmjF.08.0150	GO:0017176
LmjF.08.0160	NA
LmjF.08.0170	NA
LmjF.08.0180	GO:0016740
LmjF.08.0190	NA
LmjF.08.0200	GO:0046513
LmjF.08.0200	GO:0006685
LmjF.08.0200	GO:0005739
LmjF.08.0200	GO:0004767
LmjF.08.0210	NA
LmjF.08.0220	GO:0006464
LmjF.08.0220	GO:0008641
LmjF.08.0220	GO:0003824
LmjF.08.0220	GO:0005524
LmjF.08.0230	NA
LmjF.08.0240	NA
LmjF.08.0250	NA
LmjF.08.0260	NA
LmjF.08.0270	NA
LmjF.08.0280	GO:0003735
LmjF.08.0280	GO:0005622
LmjF.08.0280	GO:0005840
LmjF.08.0280	GO:0006412
LmjF.08.0290	GO:0006801
LmjF.08.0290	GO:0004784
LmjF.08.0290	GO:0055114
LmjF.08.0290	GO:0046872
LmjF.08.0300	GO:0008152
LmjF.08.0300	GO:0003824
LmjF.08.0310	GO:0008152
LmjF.08.0310	GO:0003824
LmjF.08.0320	GO:0003824
LmjF.08.0320	GO:0008152
LmjF.08.0330	GO:0045039
LmjF.08.0330	GO:0006626
LmjF.08.0330	GO:0042719
LmjF.08.0340	NA
LmjF.08.0350	NA
LmjF.08.0360	NA
LmjF.08.0370	NA
LmjF.08.0380	NA
LmjF.08.0390	NA
LmjF.08.0400	NA
LmjF.08.0410	GO:0005515
LmjF.08.0420	NA
LmjF.08.0430	NA
LmjF.08.0440	NA
LmjF.08.0450	GO:0006508
LmjF.08.0450	GO:0008233
LmjF.08.0450	GO:0006465
LmjF.08.0450	GO:0016020
LmjF.08.0460	NA
LmjF.08.0470	GO:0005515
LmjF.08.0480	NA
LmjF.08.0490	NA
LmjF.08.0500	NA
LmjF.08.0510	GO:0009165
LmjF.08.0510	GO:0000287
LmjF.08.0510	GO:0004749
LmjF.08.0520	GO:0006468
LmjF.08.0520	GO:0005524
LmjF.08.0520	GO:0004672
LmjF.08.0530	GO:0004713
LmjF.08.0530	GO:0006468
LmjF.08.0530	GO:0004672
LmjF.08.0530	GO:0005524
LmjF.08.0530	GO:0004674
LmjF.08.0540	NA
LmjF.08.0550	GO:0046872
LmjF.08.0550	GO:0006413
LmjF.08.0550	GO:0003743
LmjF.08.0550	GO:0005850
LmjF.08.0560	NA
LmjF.08.0570	NA
LmjF.08.0580	NA
LmjF.08.0590	NA
LmjF.08.0600	NA
LmjF.08.0620	NA
LmjF.08.0630	NA
LmjF.08.0640	NA
LmjF.08.0650	GO:0031072
LmjF.08.0660	GO:0005524
LmjF.08.0660	GO:0004713
LmjF.08.0660	GO:0004674
LmjF.08.0660	GO:0006468
LmjF.08.0660	GO:0004672
LmjF.08.0670	NA
LmjF.08.0680	NA
LmjF.08.0690	NA
LmjF.08.0700	NA
LmjF.08.0710	NA
LmjF.08.0720	NA
LmjF.08.0730	NA
LmjF.08.0740	NA
LmjF.08.0750	NA
LmjF.08.0760	NA
LmjF.08.0770	NA
LmjF.08.0780	NA
LmjF.08.0790	NA
LmjF.08.0795	NA
LmjF.08.0800	NA
LmjF.08.0805	NA
LmjF.08.0810	NA
LmjF.08.0820	NA
LmjF.08.0830	NA
LmjF.08.0840	NA
LmjF.08.0850	NA
LmjF.08.0860	NA
LmjF.08.0870	NA
LmjF.08.0880	GO:0005515
LmjF.08.0890	GO:0003677
LmjF.08.0890	GO:0003887
LmjF.08.0890	GO:0003824
LmjF.08.0890	GO:0006281
LmjF.08.0890	GO:0006260
LmjF.08.0890	GO:0016779
LmjF.08.0900	GO:0006281
LmjF.08.0900	GO:0016779
LmjF.08.0900	GO:0006260
LmjF.08.0900	GO:0003677
LmjF.08.0900	GO:0003887
LmjF.08.0910	NA
LmjF.08.0920	NA
LmjF.08.0930	GO:0005524
LmjF.08.0930	GO:0004674
LmjF.08.0930	GO:0006468
LmjF.08.0930	GO:0004672
LmjF.08.0930	GO:0004713
LmjF.08.0940	NA
LmjF.08.0950	NA
LmjF.08.0960	NA
LmjF.08.0970	NA
LmjF.08.0980	NA
LmjF.08.0990	GO:0031072
LmjF.08.1000	GO:0000166
LmjF.08.1000	GO:0005524
LmjF.08.1000	GO:0017111
LmjF.08.1000	GO:0016887
LmjF.08.1010	GO:0008234
LmjF.08.1010	GO:0006508
LmjF.08.1020	GO:0006508
LmjF.08.1020	GO:0008234
LmjF.08.1030	GO:0008234
LmjF.08.1030	GO:0004197
LmjF.08.1030	GO:0006508
LmjF.08.1040	GO:0008234
LmjF.08.1040	GO:0006508
LmjF.08.1050	GO:0006508
LmjF.08.1050	GO:0008234
LmjF.08.1060	GO:0006508
LmjF.08.1060	GO:0004197
LmjF.08.1060	GO:0008234
LmjF.08.1070	GO:0008234
LmjF.08.1070	GO:0006508
LmjF.08.1080	GO:0004197
LmjF.08.1080	GO:0008234
LmjF.08.1080	GO:0006508
LmjF.08.1090	NA
LmjF.08.1100	NA
LmjF.08.1101	GO:0008270
LmjF.08.1101	GO:0005515
LmjF.08.1110	GO:0005488
LmjF.08.1110	GO:0005515
LmjF.08.1120	NA
LmjF.08.1130	GO:0009116
LmjF.08.1130	GO:0009165
LmjF.08.1130	GO:0004749
LmjF.08.1130	GO:0000287
LmjF.08.1140	GO:0045428
LmjF.08.1140	GO:0005515
LmjF.08.1140	GO:0042534
LmjF.08.1140	GO:0005886
LmjF.08.1140	GO:0042116
LmjF.08.1150	NA
LmjF.08.1160	GO:0005737
LmjF.08.1160	GO:0008757
LmjF.08.1160	GO:0008152
LmjF.08.1160	GO:0008119
LmjF.08.1170	GO:0006396
LmjF.08.1170	GO:0006410
LmjF.08.1170	GO:0003729
LmjF.08.1170	GO:0005739
LmjF.08.1180	NA
LmjF.08.1190	GO:0005515
LmjF.08.1200	GO:0022900
LmjF.08.1200	GO:0005743
LmjF.08.1200	GO:0042803
LmjF.08.1200	GO:0070069
LmjF.08.1200	GO:0044429
LmjF.08.1200	GO:0033617
LmjF.08.1210	NA
LmjF.08.1215	GO:0005515
LmjF.08.1215	GO:0008270
LmjF.08.1218	NA
LmjF.08.1222	NA
LmjF.08.1225	GO:0005737
LmjF.08.1225	GO:0016813
LmjF.08.1228	GO:0004672
LmjF.08.1228	GO:0005524
LmjF.08.1228	GO:0004674
LmjF.08.1228	GO:0006468
LmjF.08.1228	GO:0004713
LmjF.08.1230	GO:0007018
LmjF.08.1230	GO:0005874
LmjF.08.1230	GO:0043234
LmjF.08.1230	GO:0006184
LmjF.08.1230	GO:0003924
LmjF.08.1230	GO:0005525
LmjF.08.1230	GO:0051258
LmjF.08.1230	GO:0005198
LmjF.08.1240	GO:0005515
LmjF.08.1240	GO:0008270
LmjF.08.1250	NA
LmjF.08.1260	NA
LmjF.08.1265	NA
LmjF.08.1270	GO:0005737
LmjF.08.1270	GO:0016813
LmjF.08.1280	GO:0006468
LmjF.08.1280	GO:0004713
LmjF.08.1280	GO:0004672
LmjF.08.1280	GO:0004674
LmjF.08.1280	GO:0005524
LmjF.09.0003	NA
LmjF.09.0005	GO:0005515
LmjF.09.0010	NA
LmjF.09.0020	NA
LmjF.09.0030	GO:0005779
LmjF.09.0030	GO:0016559
LmjF.09.0040	GO:0016021
LmjF.09.0040	GO:0000225
LmjF.09.0040	GO:0006506
LmjF.09.0040	GO:0008270
LmjF.09.0050	GO:0051539
LmjF.09.0050	GO:0004519
LmjF.09.0050	GO:0003824
LmjF.09.0050	GO:0006284
LmjF.09.0050	GO:0003677
LmjF.09.0050	GO:0006281
LmjF.09.0060	GO:0003676
LmjF.09.0070	GO:0008270
LmjF.09.0070	GO:0004386
LmjF.09.0070	GO:0005524
LmjF.09.0070	GO:0008026
LmjF.09.0070	GO:0005515
LmjF.09.0070	GO:0003676
LmjF.09.0080	GO:0003676
LmjF.09.0090	GO:0003676
LmjF.09.0100	GO:0005509
LmjF.09.0105	NA
LmjF.09.0110	NA
LmjF.09.0120	GO:0007018
LmjF.09.0120	GO:0003777
LmjF.09.0120	GO:0005524
LmjF.09.0140	GO:0008270
LmjF.09.0140	GO:0005515
LmjF.09.0150	GO:0016485
LmjF.09.0152	NA
LmjF.09.0154	NA
LmjF.09.0156	NA
LmjF.09.0158	NA
LmjF.09.0160	NA
LmjF.09.0162	NA
LmjF.09.0164	NA
LmjF.09.0166	NA
LmjF.09.0170	NA
LmjF.09.0172	NA
LmjF.09.0174	NA
LmjF.09.0180	NA
LmjF.09.0190	NA
LmjF.09.0200	NA
LmjF.09.0210	NA
LmjF.09.0220	GO:0046872
LmjF.09.0220	GO:0033254
LmjF.09.0220	GO:0006799
LmjF.09.0230	GO:0016887
LmjF.09.0230	GO:0009376
LmjF.09.0230	GO:0005524
LmjF.09.0230	GO:0005737
LmjF.09.0230	GO:0070011
LmjF.09.0230	GO:0000166
LmjF.09.0230	GO:0017111
LmjF.09.0230	GO:0005515
LmjF.09.0240	GO:0004221
LmjF.09.0240	GO:0006511
LmjF.09.0250	GO:0003677
LmjF.09.0250	GO:0033261
LmjF.09.0250	GO:0005634
LmjF.09.0250	GO:0000166
LmjF.09.0250	GO:0043626
LmjF.09.0250	GO:0006270
LmjF.09.0250	GO:0006260
LmjF.09.0250	GO:0005524
LmjF.09.0250	GO:0017111
LmjF.09.0260	GO:0005634
LmjF.09.0270	GO:0016021
LmjF.09.0270	GO:0055085
LmjF.09.0280	NA
LmjF.09.0290	GO:0005524
LmjF.09.0290	GO:0007018
LmjF.09.0290	GO:0003777
LmjF.09.0300	NA
LmjF.09.0310	GO:0006468
LmjF.09.0310	GO:0004674
LmjF.09.0310	GO:0004672
LmjF.09.0310	GO:0004713
LmjF.09.0310	GO:0005524
LmjF.09.0320	NA
LmjF.09.0330	NA
LmjF.09.0340	NA
LmjF.09.0345	NA
LmjF.09.0350	GO:0008270
LmjF.09.0350	GO:0005515
LmjF.09.0360	GO:0003913
LmjF.09.0360	GO:0006281
LmjF.09.0365	GO:0005515
LmjF.09.0367	NA
LmjF.09.0370	NA
LmjF.09.0380	NA
LmjF.09.0390	NA
LmjF.09.0400	GO:0006468
LmjF.09.0400	GO:0005524
LmjF.09.0400	GO:0004672
LmjF.09.0400	GO:0004713
LmjF.09.0400	GO:0004674
LmjF.09.0410	GO:0006468
LmjF.09.0410	GO:0005524
LmjF.09.0410	GO:0004672
LmjF.09.0410	GO:0004713
LmjF.09.0410	GO:0004674
LmjF.09.0420	GO:0016791
LmjF.09.0420	GO:0016311
LmjF.09.0420	GO:0006470
LmjF.09.0420	GO:0008138
LmjF.09.0430	GO:0008270
LmjF.09.0430	GO:0006352
LmjF.09.0430	GO:0005634
LmjF.09.0430	GO:0003677
LmjF.09.0430	GO:0016570
[truncated: 15,857 more rows]

## Sheet: Transcript-gene map
Trasncript	Gene
LmjF.01.T0165	unknown
LmjF.01.T0570	LmjF.01.0570
LmjF.01.T0825	unknown
LmjF.01.T0460	LmjF.01.0460
LmjF.01.T0800	LmjF.01.0800
LmjF.01.T0780	LmjF.01.0780
LmjF.01.T0443	unknown
LmjF.01.T0440	LmjF.01.0440
LmjF.01.T0446	unknown
LmjF.01.T0445	unknown
LmjF.01.T0420	LmjF.01.0420
LmjF.01.T0213	unknown
LmjF.01.T0210	LmjF.01.0210
LmjF.01.T0216	unknown
LmjF.01.T0550	LmjF.01.0550
LmjF.01.T0400	LmjF.01.0400
LmjF.01.T0230	LmjF.01.0230
LmjF.01.T0030	LmjF.01.0030
LmjF.01.T0650	LmjF.01.0650
LmjF.01.T0010	LmjF.01.0010
LmjF.01.T0330	LmjF.01.0330
LmjF.01.T0335	LmjF.01.0335
LmjF.01.T0310	LmjF.01.0310
LmjF.01.T0690	LmjF.01.0690
LmjF.01.T0150	LmjF.01.0150
LmjF.01.T0520	LmjF.01.0520
LmjF.01.T0280	LmjF.01.0280
LmjF.01.T0110	LmjF.01.0110
LmjF.01.T0560	LmjF.01.0560
LmjF.01.T0130	LmjF.01.0130
LmjF.01.T0835	unknown
LmjF.01.T0795	unknown
LmjF.01.T0470	LmjF.01.0470
LmjF.01.T0810	LmjF.01.0810
LmjF.01.T0260	LmjF.01.0260
LmjF.01.T0200	LmjF.01.0200
LmjF.01.T0190	LmjF.01.0190
LmjF.01.T0525	unknown
LmjF.01.T0600	LmjF.01.0600
LmjF.01.T0620	LmjF.01.0620
LmjF.01.T0020	LmjF.01.0020
LmjF.01.T0005	unknown
LmjF.01.T0660	LmjF.01.0660
LmjF.01.T0060	LmjF.01.0060
LmjF.01.T0320	LmjF.01.0320
LmjF.01.T0490	LmjF.01.0490
LmjF.01.T0680	LmjF.01.0680
LmjF.01.T0040	LmjF.01.0040
LmjF.01.T0300	LmjF.01.0300
LmjF.01.T0530	LmjF.01.0530
LmjF.01.T0080	LmjF.01.0080
LmjF.01.T0760	LmjF.01.0760
LmjF.01.T0770	LmjF.01.0770
LmjF.01.T0410	LmjF.01.0410
LmjF.01.T0830.2	LmjF.01.0830
LmjF.01.T0830.3	LmjF.01.0830
LmjF.01.T0830.1	LmjF.01.0830
LmjF.01.T0830.4	LmjF.01.0830
LmjF.01.T0830.5	LmjF.01.0830
LmjF.01.T0160	LmjF.01.0160
LmjF.01.T0290	LmjF.01.0290
LmjF.01.T0740	LmjF.01.0740
LmjF.01.T0100	LmjF.01.0100
LmjF.01.T0820	LmjF.01.0820
LmjF.01.T0120	LmjF.01.0120
LmjF.01.T0250	LmjF.01.0250
LmjF.01.T0270	LmjF.01.0270
LmjF.01.T0180	LmjF.01.0180
LmjF.01.T0390	LmjF.01.0390
LmjF.01.T0610	LmjF.01.0610
LmjF.01.T0370	LmjF.01.0370
LmjF.01.T0580	LmjF.01.0580
LmjF.01.T0635	unknown
LmjF.01.T0630	LmjF.01.0630
LmjF.01.T0350	LmjF.01.0350
LmjF.01.T0480	LmjF.01.0480
LmjF.01.T0670	LmjF.01.0670
LmjF.01.T0675	unknown
LmjF.01.T0070	LmjF.01.0070
LmjF.01.T0315	LmjF.01.0315
LmjF.01.T0050	LmjF.01.0050
LmjF.01.T0730	LmjF.01.0730
LmjF.01.T0500	LmjF.01.0500
LmjF.01.T0710	LmjF.01.0710
LmjF.01.T0090	LmjF.01.0090
LmjF.01.T0775	unknown
LmjF.01.T0540	LmjF.01.0540
LmjF.01.T0750	LmjF.01.0750
LmjF.01.T0135	unknown
LmjF.01.T0240	LmjF.01.0240
LmjF.01.T0790	LmjF.01.0790
LmjF.01.T0450	LmjF.01.0450
LmjF.01.T0430	LmjF.01.0430
LmjF.01.T0220	LmjF.01.0220
LmjF.01.T0380	LmjF.01.0380
LmjF.01.T0590	LmjF.01.0590
LmjF.01.T0360	LmjF.01.0360
LmjF.01.T0640	LmjF.01.0640
LmjF.01.T0140	LmjF.01.0140
LmjF.01.T0340	LmjF.01.0340
LmjF.01.T0045	unknown
LmjF.01.T0510	LmjF.01.0510
LmjF.01.T0170	LmjF.01.0170
LmjF.01.T0720	LmjF.01.0720
LmjF.01.T0700	LmjF.01.0700
LmjF.02.T0470	LmjF.02.0470
LmjF.02.T0610	LmjF.02.0610
LmjF.02.T0280	LmjF.02.0280
LmjF.02.T0540	LmjF.02.0540
LmjF.02.T0135	unknown
LmjF.02.T0130	LmjF.02.0130
LmjF.02.T0380	LmjF.02.0380
LmjF.02.T0170	LmjF.02.0170
LmjF.02.T0190	LmjF.02.0190
LmjF.02.T0200	LmjF.02.0200
LmjF.02.T0010	LmjF.02.0010
LmjF.02.T0070	LmjF.02.0070
LmjF.02.T0075	unknown
LmjF.02.T0240	LmjF.02.0240
LmjF.02.T0295	unknown
LmjF.02.T0370	LmjF.02.0370
LmjF.02.T0560	LmjF.02.0560
LmjF.02.T0747	unknown
LmjF.02.T0350	LmjF.02.0350
LmjF.02.T0250	LmjF.02.0250
LmjF.02.T0529	unknown
LmjF.02.T0310	LmjF.02.0310
LmjF.02.T0660	LmjF.02.0660
LmjF.02.T0120	LmjF.02.0120
LmjF.02.T0460	LmjF.02.0460
LmjF.02.T0620	LmjF.02.0620
LmjF.02.T0650	LmjF.02.0650
LmjF.02.T0426	unknown
LmjF.02.T0425	unknown
LmjF.02.T0420	LmjF.02.0420
LmjF.02.T0680	LmjF.02.0680
LmjF.02.T0020	LmjF.02.0020
LmjF.02.T0230	LmjF.02.0230
LmjF.02.T0150-0155	LmjF.02.0150
LmjF.02.T0150-0155	LmjF.02.0155
LmjF.02.T0045	unknown
LmjF.02.T0530	LmjF.02.0530
LmjF.02.T0550	LmjF.02.0550
LmjF.02.T0085	LmjF.02.0085
LmjF.02.T0080	LmjF.02.0080
LmjF.02.T0575	unknown
LmjF.02.T0572	unknown
LmjF.02.T0320	LmjF.02.0320
LmjF.02.T0427-ncRNA1	LmjF.02.ncRNA1
LmjF.02.T0300	LmjF.02.0300
LmjF.02.T0210	LmjF.02.0210
LmjF.02.T0670	LmjF.02.0670
LmjF.02.T0675	unknown
LmjF.02.T0157	unknown
LmjF.02.T0030	LmjF.02.0030
LmjF.02.T0600	LmjF.02.0600
LmjF.02.T0580	LmjF.02.0580
LmjF.02.T0740	LmjF.02.0740
LmjF.02.T0450	LmjF.02.0450
LmjF.02.T0220	LmjF.02.0220
LmjF.02.T0390-0400	LmjF.02.0390
LmjF.02.T0390-0400	LmjF.02.0400
LmjF.02.T0730	LmjF.02.0730
LmjF.02.T0110	LmjF.02.0110
LmjF.02.T0159	unknown
LmjF.02.T0410	LmjF.02.0410
LmjF.02.T0690	LmjF.02.0690
LmjF.02.T0430	LmjF.02.0430
LmjF.02.T0015	unknown
LmjF.02.T0050	LmjF.02.0050
LmjF.02.T0260	LmjF.02.0260
LmjF.02.T0700	LmjF.02.0700
LmjF.02.T0090	LmjF.02.0090
LmjF.02.T0630	LmjF.02.0630
LmjF.02.T0440	LmjF.02.0440
LmjF.02.T0525	unknown
LmjF.02.T0520	LmjF.02.0520
LmjF.02.T0500	LmjF.02.0500
LmjF.02.T0100	LmjF.02.0100
LmjF.02.T0480	LmjF.02.0480
LmjF.02.T0290	LmjF.02.0290
LmjF.02.T0140	LmjF.02.0140
LmjF.02.T0330	LmjF.02.0330
LmjF.02.T0165	unknown
LmjF.02.T0160	LmjF.02.0160
LmjF.02.T0270	LmjF.02.0270
LmjF.02.T0180	LmjF.02.0180
LmjF.02.T0720	LmjF.02.0720
LmjF.02.T0005	unknown
LmjF.02.T0002	unknown
LmjF.02.T0060	LmjF.02.0060
LmjF.02.T0590	LmjF.02.0590
LmjF.02.T0040	LmjF.02.0040
LmjF.02.T0043	unknown
LmjF.02.T0640	LmjF.02.0640
LmjF.02.T0360	LmjF.02.0360
LmjF.02.T0340	LmjF.02.0340
LmjF.02.T0570	LmjF.02.0570
LmjF.02.T0490	LmjF.02.0490
LmjF.02.T0510	LmjF.02.0510
LmjF.02.T0710	LmjF.02.0710
LmjF.02.T0305	unknown
LmjF.03.T0805	unknown
LmjF.03.T0780	LmjF.03.0780
LmjF.03.T0820	LmjF.03.0820
LmjF.03.T0940	LmjF.03.0940
LmjF.03.T0720	LmjF.03.0720
LmjF.03.T0610	LmjF.03.0610
LmjF.03.T0880	LmjF.03.0880
LmjF.03.T0220	LmjF.03.0220
LmjF.03.T0440	LmjF.03.0440
LmjF.03.T0200	LmjF.03.0200
LmjF.03.T0460	LmjF.03.0460
LmjF.03.T0900	LmjF.03.0900
LmjF.03.T0480	LmjF.03.0480
LmjF.03.T0240	LmjF.03.0240
LmjF.03.T0100	LmjF.03.0100
LmjF.03.T0620	LmjF.03.0620
LmjF.03.T0710	LmjF.03.0710
LmjF.03.T0520	LmjF.03.0520
LmjF.03.T0730	LmjF.03.0730
LmjF.03.T0560	LmjF.03.0560
LmjF.03.T0980	LmjF.03.0980
LmjF.03.T0985	unknown
LmjF.03.T0360	LmjF.03.0360
LmjF.03.T0320	LmjF.03.0320
LmjF.03.T0850	LmjF.03.0850
LmjF.03.T0020	LmjF.03.0020
LmjF.03.T0870	LmjF.03.0870
LmjF.03.T0070	LmjF.03.0070
LmjF.03.T0810	LmjF.03.0810
LmjF.03.T0010	LmjF.03.0010
LmjF.03.T0015	unknown
LmjF.03.T0030	LmjF.03.0030
LmjF.03.T0890	LmjF.03.0890
LmjF.03.T0680	LmjF.03.0680
LmjF.03.T0270	LmjF.03.0270
LmjF.03.T0110	LmjF.03.0110
LmjF.03.T0970	LmjF.03.0970
LmjF.03.T0490	LmjF.03.0490
LmjF.03.T0250	LmjF.03.0250
LmjF.03.T0700	LmjF.03.0700
LmjF.03.T0510	LmjF.03.0510
LmjF.03.T0570	LmjF.03.0570
LmjF.03.T0960	LmjF.03.0960
LmjF.03.T0080	LmjF.03.0080
LmjF.03.T0140	LmjF.03.0140
LmjF.03.T0760	LmjF.03.0760
LmjF.03.T0790	LmjF.03.0790
LmjF.03.T0840	LmjF.03.0840
LmjF.03.T0675	unknown
LmjF.03.T0390	LmjF.03.0390
LmjF.03.T0400	LmjF.03.0400
LmjF.03.T0580	LmjF.03.0580
LmjF.03.T0230	LmjF.03.0230
LmjF.03.T0290	LmjF.03.0290
LmjF.03.T0950	LmjF.03.0950
LmjF.03.T0060	LmjF.03.0060
LmjF.03.T0800	LmjF.03.0800
LmjF.03.T0650	LmjF.03.0650
LmjF.03.T0630	LmjF.03.0630
LmjF.03.T0660	LmjF.03.0660
LmjF.03.T0150	LmjF.03.0150
LmjF.03.T0420	LmjF.03.0420
LmjF.03.T0160	LmjF.03.0160
LmjF.03.T0465	unknown
LmjF.03.T0260	LmjF.03.0260
LmjF.03.T0690	LmjF.03.0690
LmjF.03.T0130	LmjF.03.0130
LmjF.03.T0280	LmjF.03.0280
LmjF.03.T0500	LmjF.03.0500
LmjF.03.T0340	LmjF.03.0340
LmjF.03.T0750	LmjF.03.0750
LmjF.03.T0565	unknown
LmjF.03.T0770	LmjF.03.0770
LmjF.03.T0540	LmjF.03.0540
LmjF.03.T0550	LmjF.03.0550
LmjF.03.T0120	LmjF.03.0120
LmjF.03.T0470	LmjF.03.0470
LmjF.03.T0920	LmjF.03.0920
LmjF.03.T0640	LmjF.03.0640
LmjF.03.T0090	LmjF.03.0090
LmjF.03.T0830	LmjF.03.0830
LmjF.03.T0380	LmjF.03.0380
LmjF.03.T0605	unknown
LmjF.03.T0600	LmjF.03.0600
LmjF.03.T0195	unknown
LmjF.03.T0190	LmjF.03.0190
LmjF.03.T0410	LmjF.03.0410
LmjF.03.T0170	LmjF.03.0170
LmjF.03.T0430	LmjF.03.0430
LmjF.03.T0895	unknown
LmjF.03.T0930	LmjF.03.0930
LmjF.03.T0450	LmjF.03.0450
LmjF.03.T0210	LmjF.03.0210
LmjF.03.T0910	LmjF.03.0910
LmjF.03.T0530	LmjF.03.0530
LmjF.03.T0180	LmjF.03.0180
LmjF.03.T0350	LmjF.03.0350
LmjF.03.T0370	LmjF.03.0370
LmjF.03.T0740	LmjF.03.0740
LmjF.03.T0310	LmjF.03.0310
LmjF.03.T0330	LmjF.03.0330
LmjF.03.T0045	unknown
LmjF.03.T0040	LmjF.03.0040
LmjF.03.T0590	LmjF.03.0590
LmjF.03.T0670	LmjF.03.0670
LmjF.03.T0860	LmjF.03.0860
LmjF.04.T0110	LmjF.04.0110
LmjF.04.T0560	LmjF.04.0560
LmjF.04.T0350	LmjF.04.0350
LmjF.04.T1080	LmjF.04.1080
LmjF.04.T0685	unknown
LmjF.04.T0540	LmjF.04.0540
LmjF.04.T0150	LmjF.04.0150
LmjF.04.T1200	LmjF.04.1200
LmjF.04.T1205	unknown
LmjF.04.T0310	LmjF.04.0310
LmjF.04.T0050	LmjF.04.0050
LmjF.04.T0500	LmjF.04.0500
LmjF.04.T0035	LmjF.04.0035
LmjF.04.T0030	LmjF.04.0030
LmjF.04.T0750	LmjF.04.0750
LmjF.04.T0230	LmjF.04.0230
LmjF.04.T1180	LmjF.04.1180
LmjF.04.T0580	LmjF.04.0580
LmjF.04.T0215	unknown
LmjF.04.T1167	unknown
LmjF.04.T1165	LmjF.04.1165
LmjF.04.T1160	LmjF.04.1160
LmjF.04.T1168	unknown
LmjF.04.T0890	LmjF.04.0890
LmjF.04.T0090	LmjF.04.0090
LmjF.04.T1140	LmjF.04.1140
LmjF.04.T0630	LmjF.04.0630
LmjF.04.T0950	LmjF.04.0950
LmjF.04.T0405	unknown
LmjF.04.T0400	LmjF.04.0400
LmjF.04.T0420	LmjF.04.0420
LmjF.04.T0850	LmjF.04.0850
LmjF.04.T0670	LmjF.04.0670
LmjF.04.T0920	LmjF.04.0920
LmjF.04.T0442	unknown
LmjF.04.T0447	unknown
LmjF.04.T0445	unknown
LmjF.04.T0875	unknown
LmjF.04.T0385	unknown
LmjF.04.T0120	LmjF.04.0120
LmjF.04.T0123	LmjF.04.0123
LmjF.04.T0100	LmjF.04.0100
LmjF.04.T0550	LmjF.04.0550
LmjF.04.T0160	LmjF.04.0160
LmjF.04.T0690	LmjF.04.0690
LmjF.04.T0570	LmjF.04.0570
LmjF.04.T0140	LmjF.04.0140
LmjF.04.T1235	unknown
LmjF.04.T1230	LmjF.04.1230
LmjF.04.T1210	LmjF.04.1210
LmjF.04.T0180	LmjF.04.0180
LmjF.04.T0040	LmjF.04.0040
LmjF.04.T1070	LmjF.04.1070
LmjF.04.T0280	LmjF.04.0280
LmjF.04.T0490	LmjF.04.0490
LmjF.04.T1010	LmjF.04.1010
LmjF.04.T0002	unknown
LmjF.04.T0005	unknown
LmjF.04.T1020-1030	LmjF.04.1020
LmjF.04.T1020-1030	LmjF.04.1030
LmjF.04.T0240	LmjF.04.0240
LmjF.04.T0900	LmjF.04.0900
LmjF.04.T0590	LmjF.04.0590
LmjF.04.T1055	unknown
LmjF.04.T0960	LmjF.04.0960
LmjF.04.T1050	LmjF.04.1050
LmjF.04.T0200	LmjF.04.0200
LmjF.04.T0945	unknown
LmjF.04.T0885	unknown
LmjF.04.T0080	LmjF.04.0080
LmjF.04.T1130	LmjF.04.1130
LmjF.04.T0430	LmjF.04.0430
LmjF.04.T0435	unknown
LmjF.04.T1110	LmjF.04.1110
LmjF.04.T0600	LmjF.04.0600
LmjF.04.T0330	LmjF.04.0330
LmjF.04.T0840	LmjF.04.0840
LmjF.04.T0660	LmjF.04.0660
LmjF.04.T0470	LmjF.04.0470
LmjF.04.T0395	unknown
LmjF.04.T0640	LmjF.04.0640
LmjF.04.T0635	unknown
LmjF.04.T1220	LmjF.04.1220
LmjF.04.T0370	LmjF.04.0370
LmjF.04.T1045	unknown
LmjF.04.T1040	LmjF.04.1040
LmjF.04.T1120	LmjF.04.1120
LmjF.04.T0530	LmjF.04.0530
LmjF.04.T0510	LmjF.04.0510
LmjF.04.T0760	LmjF.04.0760
LmjF.04.T0625	LmjF.04.0625
LmjF.04.T0860	LmjF.04.0860
LmjF.04.T0800	LmjF.04.0800
LmjF.04.T0820	LmjF.04.0820
LmjF.04.T0170	LmjF.04.0170
LmjF.04.T0680	LmjF.04.0680
LmjF.04.T0260	LmjF.04.0260
LmjF.04.T0520	LmjF.04.0520
LmjF.04.T0990	LmjF.04.0990
LmjF.04.T1060	LmjF.04.1060
LmjF.04.T0190	LmjF.04.0190
LmjF.04.T0290	LmjF.04.0290
LmjF.04.T0070	LmjF.04.0070
LmjF.04.T1000	LmjF.04.1000
LmjF.04.T0710	LmjF.04.0710
LmjF.04.T0270	LmjF.04.0270
LmjF.04.T0010	LmjF.04.0010
LmjF.04.T0480	LmjF.04.0480
LmjF.04.T0730	LmjF.04.0730
LmjF.04.T0250	LmjF.04.0250
LmjF.04.T0930	LmjF.04.0930
LmjF.04.T0175	unknown
LmjF.04.T0910	LmjF.04.0910
LmjF.04.T0770	LmjF.04.0770
LmjF.04.T0210	LmjF.04.0210
LmjF.04.T1169	unknown
LmjF.04.T0970	LmjF.04.0970
LmjF.04.T0975	LmjF.04.0975
LmjF.04.T0790	LmjF.04.0790
LmjF.04.T0610	LmjF.04.0610
LmjF.04.T1100	LmjF.04.1100
LmjF.04.T0127	LmjF.04.0127
LmjF.04.T0460	LmjF.04.0460
LmjF.04.T0465	LmjF.04.0465
LmjF.04.T0810	LmjF.04.0810
LmjF.04.T0830	LmjF.04.0830
LmjF.04.T0340	LmjF.04.0340
LmjF.04.T0450	LmjF.04.0450
LmjF.04.T1090	LmjF.04.1090
LmjF.04.T0555	unknown
LmjF.04.T0300	LmjF.04.0300
LmjF.04.T0535	LmjF.04.0530
LmjF.04.T0440	LmjF.04.0440
LmjF.04.T0045	LmjF.04.0045
LmjF.04.T0700	LmjF.04.0700
LmjF.04.T0060	LmjF.04.0060
LmjF.04.T0720	LmjF.04.0720
LmjF.04.T0870	LmjF.04.0870
LmjF.04.T0380	LmjF.04.0380
LmjF.04.T0740	LmjF.04.0740
LmjF.04.T0650	LmjF.04.0650
LmjF.04.T1190	LmjF.04.1190
LmjF.04.T0020	LmjF.04.0020
LmjF.04.T0220	LmjF.04.0220
LmjF.04.T1170	LmjF.04.1170
LmjF.04.T0320	LmjF.04.0320
LmjF.04.T0980	LmjF.04.0980
LmjF.04.T0780	LmjF.04.0780
LmjF.04.T1150	LmjF.04.1150
LmjF.04.T0390	LmjF.04.0390
LmjF.04.T0940	LmjF.04.0940
LmjF.04.T0410	LmjF.04.0410
LmjF.04.T0880	LmjF.04.0880
LmjF.04.T0620	LmjF.04.0620
LmjF.04.T0455	unknown
LmjF.04.T0865	unknown
LmjF.04.T0130	LmjF.04.0130
LmjF.05.T0090	LmjF.05.0090
LmjF.05.T0670	LmjF.05.0670
LmjF.05.T0470	LmjF.05.0470
LmjF.05.T0590	LmjF.05.0590
LmjF.05.T0040	LmjF.05.0040
LmjF.05.T0250	LmjF.05.0250
LmjF.05.T0620	LmjF.05.0620
LmjF.05.T1050	LmjF.05.1050
LmjF.05.T0450	LmjF.05.0450
LmjF.05.T0900	LmjF.05.0900
LmjF.05.T0740	LmjF.05.0740
LmjF.05.T0210	LmjF.05.0210
LmjF.05.T1030	LmjF.05.1030
LmjF.05.T0920	LmjF.05.0920
LmjF.05.T0600	LmjF.05.0600
LmjF.05.T0005	unknown
LmjF.05.T0550	LmjF.05.0550
LmjF.05.T0280	LmjF.05.0280
LmjF.05.T0765	unknown
LmjF.05.T0945	unknown
LmjF.05.T1225	LmjF.22.1225
LmjF.05.T0570	LmjF.05.0570
LmjF.05.T0360	LmjF.05.0360
LmjF.05.T0630	LmjF.05.0630
LmjF.05.T0960	LmjF.05.0960
LmjF.05.T0962	LmjF.05.SRP.RNA.01
LmjF.05.T0964	LmjF.11.5SRRNA.02
LmjF.05.T0968	unknown
LmjF.05.T0220	LmjF.05.0220
LmjF.05.T0510	LmjF.05.0510
LmjF.05.T0070	LmjF.05.0070
LmjF.05.T0720	LmjF.05.0720
LmjF.05.T0530	LmjF.05.0530
LmjF.05.T0290	LmjF.05.0290
LmjF.05.T0705	unknown
LmjF.05.T0707	unknown
LmjF.05.T0110	LmjF.05.0110
LmjF.05.T1090	LmjF.05.1090
LmjF.05.T0850	LmjF.05.0850
LmjF.05.T0690	LmjF.05.0690
LmjF.05.T0830	LmjF.05.0830
LmjF.05.T0330	LmjF.05.0330
LmjF.05.T0480	LmjF.05.0480
LmjF.05.T0150	LmjF.05.0150
LmjF.05.T1140	LmjF.05.1140
LmjF.05.T0810	LmjF.05.0810
LmjF.05.T0300	LmjF.05.0300
LmjF.05.T0170	LmjF.05.0170
LmjF.05.T0780	LmjF.05.0780
LmjF.05.T0990	LmjF.05.0990
LmjF.05.T0710	LmjF.05.0710
LmjF.05.T0585	unknown
LmjF.05.T1100	LmjF.05.1100
LmjF.05.T0425	unknown
LmjF.05.T0420	LmjF.05.0420
LmjF.05.T0423	unknown
LmjF.05.T0650	LmjF.05.0650
LmjF.05.T0400	LmjF.05.0400
LmjF.05.T0890	LmjF.05.0890
LmjF.05.T0287	unknown
LmjF.05.T0440	LmjF.05.0440
LmjF.05.T0050	LmjF.05.0050
LmjF.05.T0930	LmjF.05.0930
LmjF.05.T1218	LmjF.05.snoRNA0083
LmjF.05.T1218	LmjF.05.snoRNA0093
LmjF.05.T1218	LmjF.05.snoRNA0088
LmjF.05.T1218	LmjF.05.snoRNA0078
LmjF.05.T1218	LmjF.05.snoRNA0070
LmjF.05.T1218	LmjF.05.snoRNA0066
LmjF.05.T1212	unknown
LmjF.05.T1214	unknown
LmjF.05.T1217	LmjF.05.snoRNA0084
LmjF.05.T1217	LmjF.05.snoRNA0090
LmjF.05.T1217	LmjF.05.snoRNA0082
LmjF.05.T1217	LmjF.05.snoRNA0064
LmjF.05.T1217	LmjF.05.snoRNA0080
LmjF.05.T1217	LmjF.05.snoRNA0092
LmjF.05.T1217	LmjF.05.snoRNA0091
LmjF.05.T1217	LmjF.05.snoRNA0074
LmjF.05.T1217	LmjF.05.snoRNA0087
LmjF.05.T1217	LmjF.05.snoRNA0086
LmjF.05.T1217	LmjF.05.snoRNA0085
LmjF.05.T1217	LmjF.05.snoRNA0081
LmjF.05.T1217	LmjF.05.snoRNA0068
LmjF.05.T1217	LmjF.05.snoRNA0089
LmjF.05.T1217	LmjF.05.snoRNA0063
LmjF.05.T1217	LmjF.05.snoRNA0079
LmjF.05.T1217	LmjF.05.snoRNA0072
LmjF.05.T1217	LmjF.05.snoRNA0073
LmjF.05.T1217	LmjF.05.snoRNA0071
LmjF.05.T1217	LmjF.05.snoRNA0076
LmjF.05.T1217	LmjF.05.snoRNA0077
LmjF.05.T1217	LmjF.05.snoRNA0069
LmjF.05.T1217	LmjF.05.snoRNA0065
LmjF.05.T1217	LmjF.05.snoRNA0067
LmjF.05.T1217	LmjF.05.snoRNA0075
LmjF.05.T0030	LmjF.05.0030
LmjF.05.T1020	LmjF.05.1020
LmjF.05.T0770	LmjF.05.0770
LmjF.05.T0010	LmjF.05.0010
LmjF.05.T0540	LmjF.05.0540
LmjF.05.T1000	LmjF.05.1000
LmjF.05.T0750	LmjF.05.0750
LmjF.05.T0695	unknown
LmjF.05.T0735	unknown
LmjF.05.T0860	LmjF.05.0860
LmjF.05.T0387	unknown
LmjF.05.T0260	LmjF.05.0260
LmjF.05.T0840	LmjF.05.0840
LmjF.05.T1080	LmjF.05.1080
LmjF.05.T1087	unknown
LmjF.05.T0820	LmjF.05.0820
LmjF.05.T1085	unknown
LmjF.05.T0120	LmjF.05.0120
LmjF.05.T0800	LmjF.05.0800
LmjF.05.T0495	unknown
LmjF.05.T0325	unknown
LmjF.05.T0140	LmjF.05.0140
LmjF.05.T0310-0320	LmjF.05.0310
LmjF.05.T0310-0320	LmjF.05.0320
LmjF.05.T1110	LmjF.05.1110
LmjF.05.T0640	LmjF.05.0640
LmjF.05.T0970	LmjF.05.0970
LmjF.05.T0080	LmjF.05.0080
LmjF.05.T1130	LmjF.05.1130
LmjF.05.T1045	unknown
LmjF.05.T0870	LmjF.05.0870
LmjF.05.T0580	LmjF.05.0580
LmjF.05.T0350	LmjF.05.0350
LmjF.05.T0500	LmjF.05.0500
LmjF.05.T0100	LmjF.05.0100
LmjF.05.T1230	LmjF.05.1230
LmjF.05.T0130	LmjF.05.0130
LmjF.05.T0410	LmjF.05.0410
LmjF.05.T1070	LmjF.05.1070
LmjF.05.T0475	unknown
LmjF.05.T1190	LmjF.05.1190
LmjF.05.T0020	LmjF.05.0020
LmjF.05.T0060	LmjF.05.0060
LmjF.05.T0940	LmjF.05.0940
LmjF.05.T0760	LmjF.05.0760
LmjF.05.T0230	LmjF.05.0230
LmjF.05.T0390	LmjF.05.0390
LmjF.05.T0700	LmjF.05.0700
LmjF.05.T1160	LmjF.05.1160
LmjF.05.T1165	unknown
LmjF.05.T0370	LmjF.05.0370
LmjF.05.T0190	LmjF.05.0190
LmjF.05.T1125	unknown
LmjF.05.T1120	LmjF.05.1120
LmjF.05.T0460	LmjF.05.0460
LmjF.05.T0285	LmjF.05.0285
LmjF.05.T0610	LmjF.05.0610
LmjF.05.T1060	LmjF.05.1060
LmjF.05.T0445	unknown
LmjF.05.T0910	LmjF.05.0910
LmjF.05.T1180	LmjF.05.1180
LmjF.05.T0240	LmjF.05.0240
LmjF.05.T1040	LmjF.05.1040
LmjF.05.T1210	LmjF.05.1210
LmjF.05.T1215	LmjF.05.1215
LmjF.05.T0775	unknown
LmjF.05.T0950	LmjF.05.0950
LmjF.05.T1235	unknown
LmjF.05.T0200	LmjF.05.0200
LmjF.05.T0560	LmjF.05.0560
LmjF.05.T0730	LmjF.05.0730
LmjF.05.T0225	unknown
LmjF.05.T0270	LmjF.05.0270
LmjF.05.T1200	LmjF.05.1200
LmjF.05.T0520	LmjF.05.0520
LmjF.05.T0385	unknown
LmjF.05.T0380	LmjF.05.0380
LmjF.05.T0388	unknown
LmjF.05.T0389	unknown
LmjF.05.T0490	LmjF.05.0490
LmjF.05.T1010	LmjF.05.1010
LmjF.05.T0790	LmjF.05.0790
LmjF.05.T0160	LmjF.05.0160
LmjF.05.T0660	LmjF.05.0660
LmjF.05.T1170	LmjF.05.1170
LmjF.05.T0180	LmjF.05.0180
LmjF.05.T0980	LmjF.05.0980
LmjF.05.T1220	LmjF.05.1220
LmjF.05.T1115	unknown
LmjF.05.T0340	LmjF.05.0340
LmjF.05.T0430	LmjF.05.0430
LmjF.05.T0680	LmjF.05.0680
LmjF.05.T0880	LmjF.05.0880
LmjF.06.T1250	LmjF.06.1250
LmjF.06.T0420	LmjF.06.0420
LmjF.06.T1150	LmjF.06.1150
LmjF.06.T0380	LmjF.06.0380
LmjF.06.T0388	unknown
LmjF.06.T0400	LmjF.06.0400
LmjF.06.T0240	LmjF.06.0240
LmjF.06.T0650	LmjF.06.0650
LmjF.06.T1290	LmjF.06.1290
LmjF.06.T0460	LmjF.06.0460
LmjF.06.T0880	LmjF.06.0880
LmjF.06.T0440	LmjF.06.0440
LmjF.06.T0220	LmjF.06.0220
LmjF.06.T0950	LmjF.06.0950
LmjF.06.T1140	LmjF.06.1140
LmjF.06.T0600	LmjF.06.0600
LmjF.06.T0150	LmjF.06.0150
LmjF.06.T0480	LmjF.06.0480
LmjF.06.T0690	LmjF.06.0690
LmjF.06.T0720	LmjF.06.0720
LmjF.06.T0280	LmjF.06.0280
LmjF.06.T0130	LmjF.06.0130
LmjF.06.T0096	unknown
LmjF.06.T0090	LmjF.06.0090
LmjF.06.T1050	LmjF.06.1050
LmjF.06.T0680	LmjF.06.0680
LmjF.06.T0160	LmjF.06.0160
LmjF.06.T0850	LmjF.06.0850
LmjF.06.T0050	LmjF.06.0050
LmjF.06.T0685	LmjF.06.0685
LmjF.06.T0550	LmjF.06.0550
LmjF.06.T0555	unknown
LmjF.06.T0310	LmjF.06.0310
LmjF.06.T0030	LmjF.06.0030
LmjF.06.T0785	unknown
LmjF.06.T0784	unknown
LmjF.06.T0780	LmjF.06.0780
LmjF.06.T1190	LmjF.06.1190
LmjF.06.T0010	LmjF.06.0010
LmjF.06.T1245	LmjF.06.1245
LmjF.06.T0367	unknown
LmjF.06.T0412	LmjF.06.0412
LmjF.06.T0415	LmjF.06.0415
LmjF.06.T0470	LmjF.06.0470
LmjF.06.T0640	LmjF.06.0640
LmjF.06.T1302	unknown
LmjF.06.T0110	LmjF.06.0110
LmjF.06.T0140	LmjF.06.0140
LmjF.06.T0960	LmjF.06.0960
LmjF.06.T0180	LmjF.06.0180
LmjF.06.T0290	LmjF.06.0290
LmjF.06.T0732	unknown
LmjF.06.T0120	LmjF.06.0120
LmjF.06.T0715	unknown
LmjF.06.T1040	LmjF.06.1040
LmjF.06.T0190	LmjF.06.0190
LmjF.06.T0500	LmjF.06.0500
LmjF.06.T0195	unknown
LmjF.06.T0860	LmjF.06.0860
LmjF.06.T0320	LmjF.06.0320
LmjF.06.T0062	unknown
LmjF.06.T0060	LmjF.06.0060
LmjF.06.T0300	LmjF.06.0300
LmjF.06.T0045	unknown
LmjF.06.T0820	LmjF.06.0820
LmjF.06.T0560	LmjF.06.0560
LmjF.06.T1210	LmjF.06.1210
LmjF.06.T0360	LmjF.06.0360
LmjF.06.T0365	unknown
LmjF.06.T0368	unknown
LmjF.06.T0025	unknown
LmjF.06.T0805	unknown
LmjF.06.T0580	LmjF.06.0580
LmjF.06.T1180	LmjF.06.1180
LmjF.06.T0003	unknown
LmjF.06.T0008	unknown
LmjF.06.T1292	unknown
LmjF.06.T1170	LmjF.06.1170
LmjF.06.T0570	LmjF.06.0570
LmjF.06.T0370	LmjF.06.0370
LmjF.06.T1260	LmjF.06.1260
LmjF.06.T0410	LmjF.06.0410
LmjF.06.T0270	LmjF.06.0270
LmjF.06.T0230	LmjF.06.0230
LmjF.06.T0770	LmjF.06.0770
LmjF.06.T0750	LmjF.06.0750
LmjF.06.T0920	LmjF.06.0920
LmjF.06.T0080	LmjF.06.0080
LmjF.06.T1255	unknown
LmjF.06.T1080	LmjF.06.1080
LmjF.06.T0630	LmjF.06.0630
LmjF.06.T1270	LmjF.06.1270
LmjF.06.T0610	LmjF.06.0610
LmjF.06.T1295	unknown
LmjF.06.T0260	LmjF.06.0260
LmjF.06.T0670	LmjF.06.0670
LmjF.06.T1105	unknown
LmjF.06.T1100	LmjF.06.1100
LmjF.06.T0200	LmjF.06.0200
LmjF.06.T0207	unknown
LmjF.06.T0205	unknown
LmjF.06.T1120	LmjF.06.1120
LmjF.06.T0760	LmjF.06.0760
LmjF.06.T0740	LmjF.06.0740
LmjF.06.T0170	LmjF.06.0170
LmjF.06.T0910	LmjF.06.0910
LmjF.06.T0930	LmjF.06.0930
LmjF.06.T0285	unknown
LmjF.06.T0705	unknown
LmjF.06.T0700	LmjF.06.0700
LmjF.06.T1070	LmjF.06.1070
LmjF.06.T0970	LmjF.06.0970
LmjF.06.T1055	unknown
LmjF.06.T0870	LmjF.06.0870
LmjF.06.T0515	unknown
LmjF.06.T0510	LmjF.06.0510
LmjF.06.T0070	LmjF.06.0070
LmjF.06.T1160	LmjF.06.1160
LmjF.06.T1030	LmjF.06.1030
LmjF.06.T0530	LmjF.06.0530
LmjF.06.T0990	LmjF.06.0990
LmjF.06.T0995	LmjF.06.0995
LmjF.06.T0330	LmjF.06.0330
LmjF.06.T0055	unknown
LmjF.06.T1010	LmjF.06.1010
LmjF.06.T0830	LmjF.06.0830
LmjF.06.T1200	LmjF.06.1200
LmjF.06.T0810	LmjF.06.0810
LmjF.06.T1195	unknown
LmjF.06.T1220	LmjF.06.1220
LmjF.06.T0590	LmjF.06.0590
LmjF.06.T1240	LmjF.06.1240
LmjF.06.T0350	LmjF.06.0350
LmjF.06.T0430	LmjF.06.0430
LmjF.06.T1090	LmjF.06.1090
LmjF.06.T0250	LmjF.06.0250
LmjF.06.T0628	unknown
LmjF.06.T0620	LmjF.06.0620
LmjF.06.T0890	LmjF.06.0890
LmjF.06.T1280	LmjF.06.1280
LmjF.06.T0390	LmjF.06.0390
LmjF.06.T1110	LmjF.06.1110
LmjF.06.T1112	unknown
LmjF.06.T0450	LmjF.06.0450
LmjF.06.T0660	LmjF.06.0660
LmjF.06.T1130	LmjF.06.1130
LmjF.06.T1306	unknown
LmjF.06.T1300	LmjF.06.1300
LmjF.06.T0940	LmjF.06.0940
LmjF.06.T0490	LmjF.06.0490
LmjF.06.T0900	LmjF.06.0900
LmjF.06.T0100	LmjF.06.0100
LmjF.06.T0730	LmjF.06.0730
LmjF.06.T1060	LmjF.06.1060
LmjF.06.T0210	LmjF.06.0210
LmjF.06.T0710	LmjF.06.0710
LmjF.06.T1020	LmjF.06.1020
LmjF.06.T0520	LmjF.06.0520
LmjF.06.T0980	LmjF.06.0980
LmjF.06.T1000	LmjF.06.1000
LmjF.06.T0845	unknown
LmjF.06.T0840	LmjF.06.0840
LmjF.06.T0540	LmjF.06.0540
LmjF.06.T0040	LmjF.06.0040
LmjF.06.T0822	unknown
LmjF.06.T0020	LmjF.06.0020
LmjF.06.T0790	LmjF.06.0790
LmjF.06.T0800	LmjF.06.0800
LmjF.06.T1230	LmjF.06.1230
LmjF.06.T0340	LmjF.06.0340
LmjF.07.T0950	LmjF.07.0950
LmjF.07.T0017	unknown
LmjF.07.T0015	unknown
LmjF.07.T0380	LmjF.07.0380
LmjF.07.T0190	LmjF.07.0190
LmjF.07.T0994	unknown
LmjF.07.T0460	LmjF.07.0460
LmjF.07.T0070	LmjF.07.0070
LmjF.07.T0670	LmjF.07.0670
LmjF.07.T0650	LmjF.07.0650
LmjF.07.T0802	LmjF.07.0802
LmjF.07.T0750	LmjF.07.0750
LmjF.07.T0824	unknown
LmjF.07.T0770	LmjF.07.0770
LmjF.07.T0480	LmjF.07.0480
LmjF.07.T1165	unknown
LmjF.07.T1160	LmjF.07.1160
LmjF.07.T1162	unknown
LmjF.07.T0540	LmjF.07.0540
LmjF.07.T0840	LmjF.07.0840
LmjF.07.T0710	LmjF.07.0710
LmjF.07.T1140	LmjF.07.1140
LmjF.07.T0090	LmjF.07.0090
LmjF.07.T1020	LmjF.07.1020
LmjF.07.T1120	LmjF.07.1120
LmjF.07.T0290	LmjF.07.0290
LmjF.07.T0500	LmjF.07.0500
LmjF.07.T0473.7	unknown
LmjF.07.T0473.5	unknown
LmjF.07.T0473.2	unknown
LmjF.07.T0473.1	unknown
LmjF.07.T0085	unknown
LmjF.07.T0885	unknown
LmjF.07.T0880	LmjF.07.0880
LmjF.07.T1040	LmjF.07.1040
LmjF.07.T1105	unknown
LmjF.07.T0330	LmjF.07.0330
LmjF.07.T0920	LmjF.07.0920
LmjF.07.T0415	unknown
LmjF.07.T1085	unknown
LmjF.07.T0680	LmjF.07.0680
LmjF.07.T0350	LmjF.07.0350
LmjF.07.T0900	LmjF.07.0900
LmjF.07.T0580	LmjF.07.0580
LmjF.07.T0255	unknown
LmjF.07.T0005	unknown
LmjF.07.T0003	unknown
LmjF.07.T0002	unknown
LmjF.07.T0940	LmjF.07.0940
LmjF.07.T0945	unknown
LmjF.07.T0025	LmjF.07.0025
LmjF.07.T0105	unknown
LmjF.07.T0474	unknown
LmjF.07.T0471	unknown
LmjF.07.T0472	unknown
LmjF.07.T0060	LmjF.07.0060
LmjF.07.T0640	LmjF.07.0640
LmjF.07.T0475	LmjF.07.0475
LmjF.07.T0430	LmjF.07.0430
LmjF.07.T0570	LmjF.07.0570
LmjF.07.T0100	LmjF.07.0100
LmjF.07.T0810	LmjF.07.0810
LmjF.07.T0740	LmjF.07.0740
LmjF.07.T0550	LmjF.07.0550
LmjF.07.T0835	unknown
LmjF.07.T0830	LmjF.07.0830
LmjF.07.T0832	unknown
LmjF.07.T0490	LmjF.07.0490
LmjF.07.T1175	unknown
LmjF.07.T1170	LmjF.07.1170
LmjF.07.T0140	LmjF.07.0140
LmjF.07.T0850	LmjF.07.0850
LmjF.07.T1150	LmjF.07.1150
LmjF.07.T0280	LmjF.07.0280
LmjF.07.T0510	LmjF.07.0510
LmjF.07.T0870	LmjF.07.0870
LmjF.07.T1050	LmjF.07.1050
LmjF.07.T1055	LmjF.07.1055
LmjF.07.T1130	LmjF.07.1130
LmjF.07.T0265	unknown
LmjF.07.T0260	LmjF.07.0260
LmjF.07.T1070	LmjF.07.1070
LmjF.07.T1110	LmjF.07.1110
LmjF.07.T0930	LmjF.07.0930
LmjF.07.T0320	LmjF.07.0320
LmjF.07.T0220	LmjF.07.0220
LmjF.07.T0690	LmjF.07.0690
LmjF.07.T0200	LmjF.07.0200
LmjF.07.T0970	LmjF.07.0970
LmjF.07.T0360	LmjF.07.0360
LmjF.07.T0030	LmjF.07.0030
LmjF.07.T0340.3	LmjF.07.0340
LmjF.07.T0340.2	LmjF.07.0340
LmjF.07.T0340.1	LmjF.07.0340
LmjF.07.T1103	LmjF.07.1105
LmjF.07.T1102	LmjF.07.1105
LmjF.07.T0470	LmjF.07.0470
LmjF.07.T0760	LmjF.07.0760
LmjF.07.T1010	LmjF.07.1010
LmjF.07.T0530	LmjF.07.0530
LmjF.07.T1030	LmjF.07.1030
LmjF.07.T0745	LmjF.07.0745
LmjF.07.T1090	LmjF.07.1090
LmjF.07.T0010	LmjF.07.0010
LmjF.07.T0440	LmjF.07.0440
LmjF.07.T0630	LmjF.07.0630
LmjF.07.T0990	LmjF.07.0990
LmjF.07.T0050	LmjF.07.0050
LmjF.07.T0615	LmjF.07.0615
LmjF.07.T0610	LmjF.07.0610
LmjF.07.T0400	LmjF.07.0400
LmjF.07.T0790	LmjF.07.0790
LmjF.07.T0420	LmjF.07.0420
LmjF.07.T0655	unknown
LmjF.07.T0130	LmjF.07.0130
LmjF.07.T0110	LmjF.07.0110
LmjF.07.T0805	LmjF.07.0805
LmjF.07.T0800	LmjF.07.0800
LmjF.07.T0560	LmjF.07.0560
LmjF.07.T0170	LmjF.07.0170
LmjF.07.T0820	LmjF.07.0820
LmjF.07.T0545	unknown
LmjF.07.T0547	unknown
LmjF.07.T0150	LmjF.07.0150
LmjF.07.T0715	LmjF.07.0715
LmjF.07.T1000	LmjF.07.1000
LmjF.07.T1148	unknown
LmjF.07.T0095	unknown
LmjF.07.T0520	LmjF.07.0520
LmjF.07.T0860	LmjF.07.0860
LmjF.07.T0732	unknown
LmjF.07.T0730	LmjF.07.0730
LmjF.07.T1125	unknown
LmjF.07.T0080	LmjF.07.0080
LmjF.07.T1100	LmjF.07.1100
LmjF.07.T0310	LmjF.07.0310
LmjF.07.T0270	LmjF.07.0270
LmjF.07.T1060	LmjF.07.1060
LmjF.07.T0335	LmjF.07.0335
LmjF.07.T1080	LmjF.07.1080
LmjF.07.T0230	LmjF.07.0230
LmjF.07.T0370	LmjF.07.0370
LmjF.07.T0210	LmjF.07.0210
LmjF.07.T0960	LmjF.07.0960
LmjF.07.T0250	LmjF.07.0250
LmjF.07.T0390	LmjF.07.0390
LmjF.07.T0020	LmjF.07.0020
LmjF.07.T0626	unknown
LmjF.07.T0620	LmjF.07.0620
LmjF.07.T0450	LmjF.07.0450
LmjF.07.T0040	LmjF.07.0040
LmjF.07.T0600	LmjF.07.0600
LmjF.07.T0180	LmjF.07.0180
LmjF.07.T0980	LmjF.07.0980
LmjF.07.T0410	LmjF.07.0410
LmjF.07.T0780	LmjF.07.0780
LmjF.07.T0120	LmjF.07.0120
LmjF.07.T0660	LmjF.07.0660
LmjF.07.T0743	LmjF.07.0743
LmjF.07.T0168	unknown
LmjF.07.T0160	LmjF.07.0160
LmjF.07.T1177	unknown
LmjF.07.T0695	unknown
LmjF.07.T0700	LmjF.07.0700
LmjF.07.T1032	unknown
LmjF.07.T1035	LmjF.07.1035
LmjF.07.T0720	LmjF.07.0720
LmjF.07.T0895	unknown
LmjF.07.T0890	LmjF.07.0890
LmjF.07.T0300	LmjF.07.0300
LmjF.07.T0240	LmjF.07.0240
LmjF.07.T0910	LmjF.07.0910
LmjF.07.T0915	unknown
LmjF.07.T0592	unknown
LmjF.07.T0590	LmjF.07.0590
LmjF.08.T0340	LmjF.08.0340
LmjF.08.T0090	LmjF.08.0090
LmjF.08.T0890	LmjF.08.0890
LmjF.08.T0250	LmjF.08.0250
LmjF.08.T1120	LmjF.08.1120
LmjF.08.T0755	unknown
LmjF.08.T0750	LmjF.08.0750
LmjF.08.T0190	LmjF.08.0190
LmjF.08.T0775	unknown
LmjF.08.T0560	LmjF.08.0560
LmjF.08.T0715	unknown
LmjF.08.T1005	unknown
LmjF.08.T0150	LmjF.08.0150
LmjF.08.T0738	unknown
LmjF.08.T1280	LmjF.08.1280
LmjF.08.T0130	LmjF.08.0130
LmjF.08.T0135	LmjF.08.0135
LmjF.08.T1260	LmjF.08.1260
LmjF.08.T0855	unknown
LmjF.08.T1094	unknown
LmjF.08.T1095	unknown
LmjF.08.T1093	unknown
LmjF.08.T1090	LmjF.08.1090
LmjF.08.T1240	LmjF.08.1240
LmjF.08.T0870	LmjF.08.0870
LmjF.08.T1223	unknown
LmjF.08.T0630	LmjF.08.0630
LmjF.08.T0632	unknown
LmjF.08.T0960	LmjF.08.0960
LmjF.08.T0420	LmjF.08.0420
LmjF.08.T0360	LmjF.08.0360
LmjF.08.T0940	LmjF.08.0940
LmjF.08.T0002	unknown
LmjF.08.T0920	LmjF.08.0920
LmjF.08.T0925	unknown
LmjF.08.T1050	LmjF.08.1050
LmjF.08.T1030	LmjF.08.1030
LmjF.08.T0440	LmjF.08.0440
LmjF.08.T0040	LmjF.08.0040
LmjF.08.T0695	unknown
LmjF.08.T0205	unknown
LmjF.08.T1091	unknown
LmjF.08.T0260	LmjF.08.0260
LmjF.08.T1135	unknown
LmjF.08.T0740	LmjF.08.0740
LmjF.08.T0240	LmjF.08.0240
LmjF.08.T0530	LmjF.08.0530
LmjF.08.T0760	LmjF.08.0760
LmjF.08.T0765	unknown
LmjF.08.T0160	LmjF.08.0160
LmjF.08.T1170	LmjF.08.1170
LmjF.08.T0570	LmjF.08.0570
LmjF.08.T0725	unknown
LmjF.08.T0550	LmjF.08.0550
LmjF.08.T0120	LmjF.08.0120
LmjF.08.T0822	unknown
LmjF.08.T0100	LmjF.08.0100
LmjF.08.T0840	LmjF.08.0840
LmjF.08.T0662	unknown
LmjF.08.T0590	LmjF.08.0590
LmjF.08.T0640	LmjF.08.0640
LmjF.08.T1230	LmjF.08.1230
LmjF.08.T1237	unknown
LmjF.08.T0330	LmjF.08.0330
LmjF.08.T0620	LmjF.08.0620
LmjF.08.T0625	unknown
LmjF.08.T0430	LmjF.08.0430
LmjF.08.T1210	LmjF.08.1210
LmjF.08.T0350	LmjF.08.0350
LmjF.08.T1000	LmjF.08.1000
LmjF.08.T0010	LmjF.08.0010
LmjF.08.T0370	LmjF.08.0370
LmjF.08.T0950	LmjF.08.0950
LmjF.08.T0030	LmjF.08.0030
LmjF.08.T1040	LmjF.08.1040
LmjF.08.T0230	LmjF.08.0230
LmjF.08.T0580	LmjF.08.0580
LmjF.08.T0050	LmjF.08.0050
LmjF.08.T0055	unknown
LmjF.08.T0070	LmjF.08.0070
LmjF.08.T0712	unknown
LmjF.08.T0005	unknown
LmjF.08.T1100	LmjF.08.1100
LmjF.08.T0170	LmjF.08.0170
LmjF.08.T0810	LmjF.08.0810
LmjF.08.T0830	LmjF.08.0830
LmjF.08.T0850	LmjF.08.0850
LmjF.08.T1222	LmjF.08.1222
LmjF.08.T1225	LmjF.08.1225
LmjF.08.T0020	LmjF.08.0020
LmjF.08.T1110	LmjF.08.1110
LmjF.08.T0700	LmjF.08.0700
LmjF.08.T0800	LmjF.08.0800
LmjF.08.T0860	LmjF.08.0860
LmjF.08.T0410	LmjF.08.0410
LmjF.08.T0690	LmjF.08.0690
LmjF.08.T0680	LmjF.08.0680
LmjF.08.T0270	LmjF.08.0270
LmjF.08.T0095	unknown
LmjF.08.T0520	LmjF.08.0520
LmjF.08.T0500	LmjF.08.0500
LmjF.08.T1101	LmjF.08.1101
LmjF.08.T0990	LmjF.08.0990
LmjF.08.T0770	LmjF.08.0770
LmjF.08.T0600	LmjF.08.0600
LmjF.08.T0380	LmjF.08.0380
LmjF.08.T1160	LmjF.08.1160
LmjF.08.T0713	unknown
LmjF.08.T0710	LmjF.08.0710
LmjF.08.T0540	LmjF.08.0540
LmjF.08.T0816	unknown
LmjF.08.T0811	unknown
LmjF.08.T0813	unknown
LmjF.08.T1140	LmjF.08.1140
LmjF.08.T0480	LmjF.08.0480
LmjF.08.T0730	LmjF.08.0730
LmjF.08.T0732	unknown
LmjF.08.T0734	unknown
LmjF.08.T0735	unknown
LmjF.08.T0835	unknown
LmjF.08.T1265	LmjF.08.1265
LmjF.08.T0675	unknown
LmjF.08.T0670	LmjF.08.0670
LmjF.08.T1098	unknown
LmjF.08.T1096	unknown
LmjF.08.T0110	LmjF.08.0110
LmjF.08.T0300	LmjF.08.0300
LmjF.08.T0650	LmjF.08.0650
LmjF.08.T0655	unknown
LmjF.08.T0460	LmjF.08.0460
LmjF.08.T0790	LmjF.08.0790
LmjF.08.T0795	LmjF.08.0795
LmjF.08.T1228	LmjF.08.1228
LmjF.08.T0400	LmjF.08.0400
LmjF.08.T1205	unknown
LmjF.08.T1200	LmjF.08.1200
LmjF.08.T0615	unknown
LmjF.08.T0280	LmjF.08.0280
LmjF.08.T1010	LmjF.08.1010
LmjF.08.T1018	unknown
LmjF.08.T1190	LmjF.08.1190
LmjF.08.T0900	LmjF.08.0900
LmjF.08.T0220	LmjF.08.0220
LmjF.08.T1070	LmjF.08.1070
LmjF.08.T0200	LmjF.08.0200
LmjF.08.T0060	LmjF.08.0060
LmjF.08.T0080	LmjF.08.0080
LmjF.08.T0880	LmjF.08.0880
LmjF.08.T1130	LmjF.08.1130
LmjF.08.T0745	unknown
LmjF.08.T0741	unknown
LmjF.08.T0743	unknown
LmjF.08.T0780	LmjF.08.0780
LmjF.08.T0180	LmjF.08.0180
LmjF.08.T0980	LmjF.08.0980
LmjF.08.T0510	LmjF.08.0510
LmjF.08.T0927	unknown
LmjF.08.T0390	LmjF.08.0390
LmjF.08.T1150	LmjF.08.1150
LmjF.08.T0490	LmjF.08.0490
LmjF.08.T0140	LmjF.08.0140
LmjF.08.T0720	LmjF.08.0720
LmjF.08.T0805	unknown
LmjF.08.T0825	unknown
LmjF.08.T0820	LmjF.08.0820
LmjF.08.T1080	LmjF.08.1080
LmjF.08.T0450	LmjF.08.0450
LmjF.08.T1270	LmjF.08.1270
LmjF.08.T0705	unknown
LmjF.08.T0842	unknown
LmjF.08.T0660	LmjF.08.0660
LmjF.08.T0845	unknown
LmjF.08.T0470	LmjF.08.0470
LmjF.08.T1250	LmjF.08.1250
LmjF.08.T0645	unknown
LmjF.08.T0310	LmjF.08.0310
LmjF.08.T1235	unknown
LmjF.08.T0320	LmjF.08.0320
LmjF.08.T0293	unknown
LmjF.08.T0290	LmjF.08.0290
LmjF.08.T1215	LmjF.08.1215
LmjF.08.T1218	LmjF.08.1218
LmjF.08.T0605	unknown
LmjF.08.T0970	LmjF.08.0970
LmjF.08.T1007	unknown
LmjF.08.T1020	LmjF.08.1020
LmjF.08.T0930	LmjF.08.0930
LmjF.08.T1180	LmjF.08.1180
LmjF.08.T0910	LmjF.08.0910
LmjF.08.T1060	LmjF.08.1060
LmjF.08.T0210	LmjF.08.0210
LmjF.08.T0685	unknown
LmjF.09.T1150	LmjF.09.1150
LmjF.09.T0405	unknown
LmjF.09.T0150	LmjF.09.0150
LmjF.09.T0930	LmjF.09.0930
LmjF.09.T0367	LmjF.09.0367
LmjF.09.T0365	LmjF.09.0365
LmjF.09.T0170	LmjF.09.0170
LmjF.09.T0174	LmjF.09.0174
LmjF.09.T0820	LmjF.09.0820
LmjF.09.T0610	LmjF.09.0610
LmjF.09.T0800	LmjF.09.0800
LmjF.09.T1030	LmjF.09.1030
LmjF.09.T0630	LmjF.09.0630
LmjF.09.T0320	LmjF.09.0320
LmjF.09.T1200	LmjF.09.1200
LmjF.09.T1010	LmjF.09.1010
LmjF.09.T1017	unknown
LmjF.09.T0650	LmjF.09.0650
LmjF.09.T0510	LmjF.09.0510
LmjF.09.T1070	LmjF.09.1070
LmjF.09.T0730	LmjF.09.0730
LmjF.09.T0080	LmjF.09.0080
LmjF.09.T0940	LmjF.09.0940
LmjF.09.T0575	unknown
LmjF.09.T0570	LmjF.09.0570
LmjF.09.T0385	unknown
LmjF.09.T1370	LmjF.09.1370
LmjF.09.T0770	LmjF.09.0770
LmjF.09.T0900	LmjF.09.0900
LmjF.09.T1350	LmjF.09.1350
LmjF.09.T0020	LmjF.09.0020
LmjF.09.T1500	LmjF.09.1500
LmjF.09.T1505	LmjF.09.1505
LmjF.09.T0003	LmjF.09.0003
LmjF.09.T0002	unknown
LmjF.09.T0880	LmjF.09.0880
LmjF.09.T1520	LmjF.09.1520
LmjF.09.T0490	LmjF.09.0490
LmjF.09.T1315	LmjF.09.1315
LmjF.09.T0060	LmjF.09.0060
LmjF.09.T0214	unknown
LmjF.09.T0040	LmjF.09.0040
LmjF.09.T1120	LmjF.09.1120
LmjF.09.T0230	LmjF.09.0230
LmjF.09.T1460	LmjF.09.1460
LmjF.09.T0095	unknown
LmjF.09.T0890	LmjF.09.0890
LmjF.09.T1140	LmjF.09.1140
LmjF.09.T0430	LmjF.09.0430
LmjF.09.T1168	unknown
LmjF.09.T0140	LmjF.09.0140
LmjF.09.T0600	LmjF.09.0600
LmjF.09.T0350	LmjF.09.0350
LmjF.09.T1185	unknown
LmjF.09.T1180	LmjF.09.1180
LmjF.09.T0166	LmjF.09.0166
LmjF.09.T0162	LmjF.09.0162
LmjF.09.T0830	LmjF.09.0830
LmjF.09.T1405	unknown
LmjF.09.T0330	LmjF.09.0330
LmjF.09.T0620	LmjF.09.0620
LmjF.09.T1035	unknown
LmjF.09.T1210	LmjF.09.1210
LmjF.09.T0120	LmjF.09.0120
LmjF.09.T0780	LmjF.09.0780
LmjF.09.T0990	LmjF.09.0990
LmjF.09.T1005	unknown
LmjF.09.T1003	unknown
LmjF.09.T0660	LmjF.09.0660
LmjF.09.T0500	LmjF.09.0500
LmjF.09.T1470	LmjF.09.1470
LmjF.09.T0090	LmjF.09.0090
LmjF.09.T0720	LmjF.09.0720
LmjF.09.T0980	LmjF.09.0980
LmjF.09.T1556	unknown
LmjF.09.T1553	unknown
LmjF.09.T0910	LmjF.09.0910
LmjF.09.T1340	LmjF.09.1340
LmjF.09.T0760	LmjF.09.0760
LmjF.09.T0765	unknown
LmjF.09.T0580	LmjF.09.0580
LmjF.09.T0740	LmjF.09.0740
LmjF.09.T0870	LmjF.09.0870
LmjF.09.T1510	LmjF.09.1510
LmjF.09.T0015	unknown
LmjF.09.T1530	LmjF.09.1530
LmjF.09.T0460	LmjF.09.0460
LmjF.09.T0070	LmjF.09.0070
LmjF.09.T0690	LmjF.09.0690
LmjF.09.T0440	LmjF.09.0440
LmjF.09.T0225	unknown
LmjF.09.T0220	LmjF.09.0220
LmjF.09.T1490	LmjF.09.1490
LmjF.09.T1280	LmjF.09.1280
LmjF.09.T1130	LmjF.09.1130
LmjF.09.T0420	LmjF.09.0420
LmjF.09.T1450	LmjF.09.1450
LmjF.09.T0156	LmjF.09.0156
LmjF.09.T0158	LmjF.09.0158
LmjF.09.T0920	LmjF.09.0920
LmjF.09.T0470	LmjF.09.0470
LmjF.09.T0105	LmjF.09.0105
LmjF.09.T1250	LmjF.09.1250
LmjF.09.T0970	LmjF.09.0970
LmjF.09.T0010	LmjF.09.0010
LmjF.09.T0695	unknown
LmjF.09.T0154	LmjF.09.0154
LmjF.09.T0152	LmjF.09.0152
LmjF.09.T1430	LmjF.09.1430
LmjF.09.T1435	unknown
LmjF.09.T1380	LmjF.09.1380
LmjF.09.T0360	LmjF.09.0360
LmjF.09.T1170	LmjF.09.1170
LmjF.09.T0172	LmjF.09.0172
LmjF.09.T0280	LmjF.09.0280
LmjF.09.T1410	LmjF.09.1410
LmjF.09.T0400	LmjF.09.0400
LmjF.09.T0345	LmjF.09.0345
LmjF.09.T0340	LmjF.09.0340
LmjF.09.T1190	LmjF.09.1190
LmjF.09.T0110	LmjF.09.0110
LmjF.09.T0790	LmjF.09.0790
LmjF.09.T0860	LmjF.09.0860
LmjF.09.T1013	unknown
LmjF.09.T1012	unknown
LmjF.09.T1015	unknown
LmjF.09.T0300	LmjF.09.0300
LmjF.09.T1220	LmjF.09.1220
LmjF.09.T0840	LmjF.09.0840
LmjF.09.T0670	LmjF.09.0670
LmjF.09.T1240	LmjF.09.1240
LmjF.09.T0530	LmjF.09.0530
LmjF.09.T0535	unknown
LmjF.09.T1050	LmjF.09.1050
LmjF.09.T1260	LmjF.09.1260
LmjF.09.T0088	unknown
LmjF.09.T0087	unknown
LmjF.09.T0085	unknown
LmjF.09.T0550	LmjF.09.0550
LmjF.09.T0710	LmjF.09.0710
LmjF.09.T0577	unknown
LmjF.09.T1540	LmjF.09.1540
LmjF.09.T1090	LmjF.09.1090
LmjF.09.T0380	LmjF.09.0380
LmjF.09.T0960	LmjF.09.0960
LmjF.09.T0590	LmjF.09.0590
LmjF.09.T0750	LmjF.09.0750
LmjF.09.T0250	LmjF.09.0250
LmjF.09.T1330	LmjF.09.1330
LmjF.09.T0005	LmjF.09.0005
LmjF.09.T0275	unknown
LmjF.09.T0270	LmjF.09.0270
LmjF.09.T0164	LmjF.09.0164
LmjF.09.T1318	unknown
LmjF.09.T1310	LmjF.09.1310
LmjF.09.T1100	LmjF.09.1100
LmjF.09.T1480	LmjF.09.1480
LmjF.09.T0045	unknown
LmjF.09.T1290	LmjF.09.1290
LmjF.09.T0450	LmjF.09.0450
LmjF.09.T0680	LmjF.09.0680
LmjF.09.T0180	LmjF.09.0180
LmjF.09.T0540	LmjF.09.0540
LmjF.09.T1440	LmjF.09.1440
LmjF.09.T0370	LmjF.09.0370
LmjF.09.T1160	LmjF.09.1160
LmjF.09.T0410	LmjF.09.0410
LmjF.09.T1420	LmjF.09.1420
LmjF.09.T1390	LmjF.09.1390
LmjF.09.T0210	LmjF.09.0210
LmjF.09.T0168	unknown
LmjF.09.T0160	LmjF.09.0160
LmjF.09.T0290	LmjF.09.0290
LmjF.09.T1400	LmjF.09.1400
LmjF.09.T0100	LmjF.09.0100
LmjF.09.T0810	LmjF.09.0810
LmjF.09.T1020	LmjF.09.1020
LmjF.09.T0640	LmjF.09.0640
LmjF.09.T0310	LmjF.09.0310
LmjF.09.T1230	LmjF.09.1230
LmjF.09.T1000	LmjF.09.1000
LmjF.09.T0850	LmjF.09.0850
LmjF.09.T1060	LmjF.09.1060
LmjF.09.T1270	LmjF.09.1270
LmjF.09.T0520	LmjF.09.0520
LmjF.09.T1040	LmjF.09.1040
LmjF.09.T0950	LmjF.09.0950
LmjF.09.T0544	unknown
LmjF.09.T0390	LmjF.09.0390
LmjF.09.T1360	LmjF.09.1360
LmjF.09.T0700	LmjF.09.0700
LmjF.09.T0560	LmjF.09.0560
LmjF.09.T1550	LmjF.09.1550
LmjF.09.T0240	LmjF.09.0240
LmjF.09.T1320	LmjF.09.1320
LmjF.09.T0030	LmjF.09.0030
LmjF.09.T0480	LmjF.09.0480
LmjF.09.T0260	LmjF.09.0260
LmjF.09.T1300	LmjF.09.1300
LmjF.09.T0200	LmjF.09.0200
LmjF.09.T1110	LmjF.09.1110
LmjF.09.T0190	LmjF.09.0190
LmjF.09.T0050	LmjF.09.0050
LmjF.10.T0483-0485	LmjF.10.0483
LmjF.10.T0483-0485	LmjF.10.0485
LmjF.10.T0035	unknown
LmjF.10.T0040	LmjF.10.0040
LmjF.10.T0605	unknown
LmjF.10.T0540	LmjF.10.0540
LmjF.10.T1230	LmjF.10.1230
LmjF.10.T0990	LmjF.10.0990
LmjF.10.T0660	LmjF.10.0660
LmjF.10.T0520	LmjF.10.0520
LmjF.10.T0290	LmjF.10.0290
LmjF.10.T1210	LmjF.10.1210
LmjF.10.T0850	LmjF.10.0850
LmjF.10.T0087	unknown
LmjF.10.T0500	LmjF.10.0500
LmjF.10.T1270	LmjF.10.1270
LmjF.10.T0870	LmjF.10.0870
LmjF.10.T0310	LmjF.10.0310
LmjF.10.T1250	LmjF.10.1250
LmjF.10.T1060	LmjF.10.1060
LmjF.10.T0330	LmjF.10.0330
LmjF.10.T0680	LmjF.10.0680
LmjF.10.T0100	LmjF.10.0100
LmjF.10.T0748	unknown
LmjF.10.T0910	LmjF.10.0910
LmjF.10.T0160	LmjF.10.0160
LmjF.10.T1170	LmjF.10.1170
LmjF.10.T0970	LmjF.10.0970
LmjF.10.T0490	LmjF.10.0490
LmjF.10.T0495	unknown
LmjF.10.T0147	unknown
LmjF.10.T0950	LmjF.10.0950
LmjF.10.T0720	LmjF.10.0720
LmjF.10.T1225.2	unknown
LmjF.10.T0725	unknown
LmjF.10.T0260	LmjF.10.0260
LmjF.10.T0937.4	unknown
LmjF.10.T0937.1	unknown
LmjF.10.T1110	LmjF.10.1110
LmjF.10.T0240	LmjF.10.0240
LmjF.10.T0470	LmjF.10.0470
LmjF.10.T1320	LmjF.10.1320
LmjF.10.T1325	unknown
LmjF.10.T1227	LmjF.10.1227
LmjF.10.T1095	unknown
LmjF.10.T1090	LmjF.10.1090
LmjF.10.T0780	LmjF.10.0780
LmjF.10.T0435	unknown
LmjF.10.T0590	LmjF.10.0590
LmjF.10.T0715	LmjF.10.0715
LmjF.10.T0010	LmjF.10.0010
LmjF.10.T1195	LmjF.10.1195
LmjF.10.T0570	LmjF.10.0570
LmjF.10.T0386	unknown
LmjF.10.T0387	unknown
LmjF.10.T0384	unknown
LmjF.10.T0037	unknown
LmjF.10.T0032	unknown
LmjF.10.T0630	LmjF.10.0630
LmjF.10.T0050	LmjF.10.0050
LmjF.10.T0610	LmjF.10.0610
LmjF.10.T0530	LmjF.10.0530
LmjF.10.T0280	LmjF.10.0280
LmjF.10.T0937.6	unknown
LmjF.10.T0937.7	unknown
LmjF.10.T0937.5	unknown
LmjF.10.T0937.2	unknown
LmjF.10.T0937.3	unknown
LmjF.10.T1226	unknown
LmjF.10.T0840	LmjF.10.0840
LmjF.10.T1030	LmjF.10.1030
LmjF.10.T0219	LmjF.10.0219
LmjF.10.T0070	LmjF.10.0070
LmjF.10.T0515	unknown
LmjF.10.T0510	LmjF.10.0510
LmjF.10.T0860	LmjF.10.0860
LmjF.10.T1050	LmjF.10.1050
LmjF.10.T1155	unknown
LmjF.10.T0090	LmjF.10.0090
LmjF.10.T0502	unknown
LmjF.10.T0130	LmjF.10.0130
LmjF.10.T1070	LmjF.10.1070
LmjF.10.T0110	LmjF.10.0110
LmjF.10.T0115	unknown
LmjF.10.T0755	unknown
LmjF.10.T0325	unknown
LmjF.10.T0920	LmjF.10.0920
LmjF.10.T0690	LmjF.10.0690
LmjF.10.T0770	LmjF.10.0770
LmjF.10.T0481	unknown
LmjF.10.T0480	LmjF.10.0480
LmjF.10.T0482	unknown
LmjF.10.T0489	unknown
LmjF.10.T0710	LmjF.10.0710
LmjF.10.T1140	LmjF.10.1140
LmjF.10.T0960	LmjF.10.0960
LmjF.10.T0930-0935	LmjF.10.0930
LmjF.10.T0930-0935	LmjF.10.0935
LmjF.10.T0736	unknown
LmjF.10.T0730	LmjF.10.0730
LmjF.10.T0940	LmjF.10.0940
LmjF.10.T0945	LmjF.10.0945
LmjF.10.T0440	LmjF.10.0440
LmjF.10.T0460	LmjF.10.0460
LmjF.10.T0250	LmjF.10.0250
LmjF.10.T0890	LmjF.10.0890
LmjF.10.T0400	LmjF.10.0400
LmjF.10.T0790	LmjF.10.0790
LmjF.10.T0232	unknown
LmjF.10.T0425	LmjF.10.0425
LmjF.10.T1080	LmjF.10.1080
LmjF.10.T0210	LmjF.10.0210
LmjF.10.T0580	LmjF.10.0580
LmjF.10.T0620	LmjF.10.0620
LmjF.10.T0622	unknown
LmjF.10.T1265	unknown
LmjF.10.T0030	LmjF.10.0030
LmjF.10.T0465	LmjF.10.0465
LmjF.10.T1290	LmjF.10.1290
LmjF.10.T1225.1	LmjF.10.1225
LmjF.10.T1130	LmjF.10.1130
LmjF.10.T0450	LmjF.10.0450
LmjF.10.T0180	LmjF.10.0180
LmjF.10.T1220	LmjF.10.1220
LmjF.10.T1300	LmjF.10.1300
LmjF.10.T0220	LmjF.10.0220
LmjF.10.T1228	LmjF.10.1228
LmjF.10.T1240	LmjF.10.1240
LmjF.10.T0170	LmjF.10.0170
LmjF.10.T1280	LmjF.10.1280
LmjF.10.T0150	LmjF.10.0150
LmjF.10.T1310	LmjF.10.1310
LmjF.10.T1181	LmjF.10.1081
LmjF.10.T0810	LmjF.10.0810
LmjF.10.T0600	LmjF.10.0600
LmjF.10.T0830	LmjF.10.0830
LmjF.10.T0386.5	unknown
LmjF.10.T1000	LmjF.10.1000
LmjF.10.T0060	LmjF.10.0060
LmjF.10.T0295	unknown
LmjF.10.T1020	LmjF.10.1020
LmjF.10.T0085	unknown
LmjF.10.T0080	LmjF.10.0080
LmjF.10.T0640	LmjF.10.0640
LmjF.10.T1040	LmjF.10.1040
LmjF.10.T1255	unknown
LmjF.10.T0125	unknown
LmjF.10.T0120	LmjF.10.0120
LmjF.10.T0740	LmjF.10.0740
LmjF.10.T0350	LmjF.10.0350
LmjF.10.T0165	unknown
LmjF.10.T0760	LmjF.10.0760
LmjF.10.T0375	unknown
LmjF.10.T0370	LmjF.10.0370
LmjF.10.T0140	LmjF.10.0140
LmjF.10.T0145	unknown
LmjF.10.T0700	LmjF.10.0700
LmjF.10.T1150	LmjF.10.1150
LmjF.10.T0880	LmjF.10.0880
LmjF.10.T0475	unknown
LmjF.10.T0206	unknown
LmjF.10.T0205	unknown
LmjF.10.T0202	unknown
LmjF.10.T0200	LmjF.10.0200
LmjF.10.T0430	LmjF.10.0430
LmjF.10.T0433	unknown
LmjF.10.T1190	LmjF.10.1190
LmjF.10.T0800	LmjF.10.0800
LmjF.10.T0385	LmjF.10.0385
LmjF.10.T0380	LmjF.10.0380
LmjF.10.T0550	LmjF.10.0550
LmjF.10.T0820	LmjF.10.0820
LmjF.10.T1010	LmjF.10.1010
LmjF.10.T0980	LmjF.10.0980
LmjF.10.T0670	LmjF.10.0670
LmjF.10.T1200	LmjF.10.1200
LmjF.10.T0095	unknown
LmjF.10.T0650	LmjF.10.0650
LmjF.10.T1260	LmjF.10.1260
LmjF.10.T0300	LmjF.10.0300
LmjF.10.T0308	unknown
LmjF.10.T0750	LmjF.10.0750
LmjF.10.T0320	LmjF.10.0320
LmjF.10.T1160	LmjF.10.1160
LmjF.10.T0900	LmjF.10.0900
LmjF.10.T0487	unknown
LmjF.10.T0360	LmjF.10.0360
LmjF.10.T1120	LmjF.10.1120
LmjF.10.T0190	LmjF.10.0190
LmjF.10.T0195	LmjF.10.0195
LmjF.10.T0445	unknown
LmjF.10.T1105	unknown
LmjF.10.T1100	LmjF.10.1100
LmjF.10.T0270	LmjF.10.0270
LmjF.10.T0230	LmjF.10.0230
LmjF.10.T0420	LmjF.10.0420
LmjF.10.T0218	LmjF.10.0218
LmjF.10.T0005	unknown
LmjF.10.T1180	LmjF.10.1180
LmjF.10.T0390	LmjF.10.0390
LmjF.10.T0020	LmjF.10.0020
LmjF.10.T0560	LmjF.10.0560
LmjF.11.T0630	LmjF.11.0630
LmjF.11.T1245	unknown
LmjF.11.T0380	LmjF.11.0380
LmjF.11.T1385	unknown
LmjF.11.T1380	LmjF.11.1380
LmjF.11.T0650	LmjF.11.0650
LmjF.11.T0652	unknown
LmjF.11.T1260	LmjF.11.1260
LmjF.11.T0780	LmjF.11.0780
LmjF.11.T0673	LmjF.11.0673
LmjF.11.T0670	LmjF.11.0670
LmjF.11.T1104	unknown
LmjF.11.T1100	LmjF.11.1100
LmjF.11.T1060-1070	LmjF.11.1070
LmjF.11.T1060-1070	LmjF.11.1060
LmjF.11.T0880	LmjF.11.0880
LmjF.11.T0885	unknown
LmjF.11.T0479	unknown
LmjF.11.T0478	unknown
LmjF.11.T0475	LmjF.11.0475
LmjF.11.T0477	unknown
LmjF.11.T0476	unknown
LmjF.11.T0690	LmjF.11.0690
LmjF.11.T0860	LmjF.11.0860
LmjF.11.T0320	LmjF.11.0320
LmjF.11.T1320	LmjF.11.1320
LmjF.11.T0477.5	unknown
LmjF.11.T1300	LmjF.11.1300
LmjF.11.T1160	LmjF.11.1160
LmjF.11.T0170	LmjF.11.0170
LmjF.11.T1360	LmjF.11.1360
LmjF.11.T0110	LmjF.11.0110
LmjF.11.T0730	LmjF.11.0730
LmjF.11.T1297	unknown
LmjF.11.T1295	unknown
LmjF.11.T0715	unknown
LmjF.11.T0240	LmjF.11.0240
LmjF.11.T0500	LmjF.11.0500
LmjF.11.T0050	LmjF.11.0050
LmjF.11.T0260	LmjF.11.0260
LmjF.11.T0990	LmjF.11.0990
LmjF.11.T1020	LmjF.11.1020
LmjF.11.T0030	LmjF.11.0030
LmjF.11.T1005	unknown
LmjF.11.T0480	LmjF.11.0480
LmjF.11.T0950	LmjF.11.0950
LmjF.11.T0560	LmjF.11.0560
LmjF.11.T0970	LmjF.11.0970
LmjF.11.T0390	LmjF.11.0390
LmjF.11.T0645	unknown
LmjF.11.T1010	LmjF.11.1010
LmjF.11.T0890	LmjF.11.0890
LmjF.11.T0400	LmjF.11.0400
LmjF.11.T0660	LmjF.11.0660
LmjF.11.T1130	LmjF.11.1130
LmjF.11.T0874	unknown
LmjF.11.T0872	unknown
LmjF.11.T0460	LmjF.11.0460
LmjF.11.T0684	unknown
LmjF.11.T0680	LmjF.11.0680
LmjF.11.T1330	LmjF.11.1330
LmjF.11.T0140	LmjF.11.0140
LmjF.11.T0440	LmjF.11.0440
LmjF.11.T0330	LmjF.11.0330
LmjF.11.T0005	unknown
LmjF.11.T0830	LmjF.11.0830
LmjF.11.T0160	LmjF.11.0160
LmjF.11.T0315	unknown
LmjF.11.T1190	LmjF.11.1190
LmjF.11.T0760	LmjF.11.0760
LmjF.11.T0370	LmjF.11.0370
LmjF.11.T1350	LmjF.11.1350
LmjF.11.T0740	LmjF.11.0740
LmjF.11.T0125	unknown
LmjF.11.T0120	LmjF.11.0120
LmjF.11.T0350	LmjF.11.0350
LmjF.11.T0720	LmjF.11.0720
LmjF.11.T1280	LmjF.11.1280
LmjF.11.T0060	LmjF.11.0060
LmjF.11.T0180	LmjF.11.0180
LmjF.11.T1055	unknown
LmjF.11.T1050	LmjF.11.1050
LmjF.11.T0517	unknown
LmjF.11.T0515	unknown
LmjF.11.T0212	unknown
LmjF.11.T0217	unknown
LmjF.11.T0020	LmjF.11.0020
LmjF.11.T0230	LmjF.11.0230
LmjF.11.T0940	LmjF.11.0940
LmjF.11.T0559	unknown
LmjF.11.T0557	unknown
LmjF.11.T0555	unknown
LmjF.11.T0965	unknown
LmjF.11.T0578	unknown
LmjF.11.T0002	unknown
LmjF.11.T0925	unknown
LmjF.11.T0675	LmjF.11.0675
LmjF.11.T0820	LmjF.11.0820
LmjF.11.T0070	LmjF.11.0070
LmjF.11.T1210	LmjF.11.1210
LmjF.11.T1110	LmjF.11.1110
LmjF.11.T0100	LmjF.11.0100
LmjF.11.T0960	LmjF.11.0960
LmjF.11.T1240	LmjF.11.1240
LmjF.11.T0430	LmjF.11.0430
LmjF.11.T0920	LmjF.11.0920
LmjF.11.T0410	LmjF.11.0410
LmjF.11.T0080	LmjF.11.0080
LmjF.11.T0470	LmjF.11.0470
LmjF.11.T1120	LmjF.11.1120
LmjF.11.T0450	LmjF.11.0450
LmjF.11.T0845	unknown
LmjF.11.T0840	LmjF.11.0840
LmjF.11.T0150	LmjF.11.0150
LmjF.11.T0300	LmjF.11.0300
LmjF.11.T0828	unknown
LmjF.11.T0790	LmjF.11.0790
LmjF.11.T0795	unknown
LmjF.11.T0360	LmjF.11.0360
LmjF.11.T0365	unknown
LmjF.11.T0585	unknown
LmjF.11.T0587	unknown
LmjF.11.T0580	LmjF.11.0580
LmjF.11.T1365	unknown
LmjF.11.T1180	LmjF.11.1180
LmjF.11.T0800	LmjF.11.0800
LmjF.11.T0340	LmjF.11.0340
LmjF.11.T1340	LmjF.11.1340
LmjF.11.T0754	unknown
LmjF.11.T0750	LmjF.11.0750
LmjF.11.T0280	LmjF.11.0280
LmjF.11.T0130	LmjF.11.0130
LmjF.11.T1080	LmjF.11.1080
LmjF.11.T1185	unknown
LmjF.11.T1290	LmjF.11.1290
LmjF.11.T0710	LmjF.11.0710
LmjF.11.T1040	LmjF.11.1040
LmjF.11.T0522	unknown
LmjF.11.T0505	unknown
LmjF.11.T0190	LmjF.11.0190
LmjF.11.T0520	LmjF.11.0520
LmjF.11.T0090	LmjF.11.0090
LmjF.11.T0200	LmjF.11.0200
LmjF.11.T1000	LmjF.11.1000
LmjF.11.T0540	LmjF.11.0540
LmjF.11.T0010	LmjF.11.0010
LmjF.11.T0220	LmjF.11.0220
LmjF.11.T0600	LmjF.11.0600
LmjF.11.T0290	LmjF.11.0290
LmjF.11.T1230	LmjF.11.1230
LmjF.11.T0910	LmjF.11.0910
LmjF.11.T0620	LmjF.11.0620
LmjF.11.T1250	LmjF.11.1250
LmjF.11.T0930	LmjF.11.0930
LmjF.11.T0420	LmjF.11.0420
LmjF.11.T0640	LmjF.11.0640
LmjF.11.T1270	LmjF.11.1270
LmjF.11.T0870	LmjF.11.0870
LmjF.11.T0850	LmjF.11.0850
LmjF.11.T1310	LmjF.11.1310
LmjF.11.T1170	LmjF.11.1170
LmjF.11.T0310	LmjF.11.0310
LmjF.11.T1370	LmjF.11.1370
LmjF.11.T1375	unknown
LmjF.11.T0810	LmjF.11.0810
LmjF.11.T0376	unknown
LmjF.11.T0590	LmjF.11.0590
LmjF.11.T1090	LmjF.11.1090
LmjF.11.T0250	LmjF.11.0250
LmjF.11.T0700	LmjF.11.0700
LmjF.11.T0708	unknown
LmjF.11.T0062	unknown
LmjF.11.T0270	LmjF.11.0270
LmjF.11.T0980	LmjF.11.0980
LmjF.11.T0040	LmjF.11.0040
LmjF.11.T0510	LmjF.11.0510
LmjF.11.T0210	LmjF.11.0210
LmjF.11.T0215	unknown
LmjF.11.T1030	LmjF.11.1030
LmjF.11.T0530	LmjF.11.0530
LmjF.11.T0490	LmjF.11.0490
LmjF.11.T0550	LmjF.11.0550
LmjF.11.T1200	LmjF.11.1200
LmjF.11.T0610	LmjF.11.0610
LmjF.11.T0612	unknown
LmjF.11.T0570	LmjF.11.0570
LmjF.11.T1220	LmjF.11.1220
LmjF.11.T0900	LmjF.11.0900
LmjF.12.T0030	LmjF.12.0030
LmjF.12.T0475	unknown
LmjF.12.T0680	LmjF.12.0680
LmjF.12.T1246	unknown
LmjF.12.T1240	LmjF.12.1240
LmjF.12.T0450	LmjF.12.0450
LmjF.12.T0620	LmjF.12.0620
LmjF.12.T0920	LmjF.12.0920
LmjF.12.T0310	LmjF.12.0310
LmjF.12.T0002	unknown
LmjF.12.T1200	LmjF.12.1200
LmjF.12.T0555	unknown
LmjF.12.T0550	LmjF.12.0550
LmjF.12.T0120	LmjF.12.0120
LmjF.12.T0940	LmjF.12.0940
LmjF.12.T0690	LmjF.12.0690
LmjF.12.T0370	LmjF.12.0370
LmjF.12.T1225	unknown
LmjF.12.T0570	LmjF.12.0570
LmjF.12.T0140	LmjF.12.0140
LmjF.12.T0960	LmjF.12.0960
LmjF.12.T1150	LmjF.12.1150
LmjF.12.T0350	LmjF.12.0350
LmjF.12.T0514	unknown
LmjF.12.T0516	unknown
LmjF.12.T0980	LmjF.12.0980
LmjF.12.T0503	unknown
LmjF.12.T1170	LmjF.12.1170
LmjF.12.T0910	LmjF.12.0910
LmjF.12.T0395	unknown
LmjF.12.T0075	LmjF.12.0075
LmjF.12.T0070	LmjF.12.0070
LmjF.12.T0660	LmjF.12.0660
LmjF.12.T0867	LmjF.12.0867
LmjF.12.T0860	LmjF.12.0860
LmjF.12.T1095	unknown
LmjF.12.T1093	unknown
LmjF.12.T0600	LmjF.12.0600
LmjF.12.T0820	LmjF.12.0820
LmjF.12.T1050	LmjF.12.1050
LmjF.12.T0200	LmjF.12.0200
LmjF.12.T0800	LmjF.12.0800
LmjF.12.T1310	LmjF.12.1310
LmjF.12.T1030	LmjF.12.1030
LmjF.12.T0780	LmjF.12.0780
LmjF.12.T0785	unknown
LmjF.12.T0420	LmjF.12.0420
LmjF.12.T0810	LmjF.12.0810
LmjF.12.T0245	unknown
LmjF.12.T0060	LmjF.12.0060
LmjF.12.T0260	LmjF.12.0260
LmjF.12.T0460	LmjF.12.0460
LmjF.12.T0468	unknown
LmjF.12.T0095	unknown
LmjF.12.T1250	LmjF.12.1250
LmjF.12.T0440	LmjF.12.0440
LmjF.12.T0700	LmjF.12.0700
LmjF.12.T0190	LmjF.12.0190
LmjF.12.T0930	LmjF.12.0930
LmjF.12.T0322	unknown
LmjF.12.T0320	LmjF.12.0320
LmjF.12.T0485	unknown
LmjF.12.T0300	LmjF.12.0300
LmjF.12.T0540	LmjF.12.0540
LmjF.12.T0150	LmjF.12.0150
LmjF.12.T0970	LmjF.12.0970
LmjF.12.T1145	unknown
LmjF.12.T0360	LmjF.12.0360
LmjF.12.T0170	LmjF.12.0170
LmjF.12.T0995	LmjF.12.0995
LmjF.12.T0340	LmjF.12.0340
LmjF.12.T0345	unknown
LmjF.12.T0507	unknown
LmjF.12.T0505	unknown
LmjF.12.T1260	LmjF.12.1260
LmjF.12.T1100	LmjF.12.1100
LmjF.12.T1290	LmjF.12.1290
LmjF.12.T0520	LmjF.12.0520
LmjF.12.T0890	LmjF.12.0890
LmjF.12.T0895	LmjF.12.0895
LmjF.12.T0040	LmjF.12.0040
LmjF.12.T0850	LmjF.12.0850
LmjF.12.T1320	LmjF.12.1320
LmjF.12.T1060	LmjF.12.1060
LmjF.12.T0005	unknown
LmjF.12.T0630	LmjF.12.0630
LmjF.12.T1300	LmjF.12.1300
LmjF.12.T1305	LmjF.12.1305
LmjF.12.T1040	LmjF.12.1040
LmjF.12.T0210	LmjF.12.0210
LmjF.12.T1020	LmjF.12.1020
LmjF.12.T0770	LmjF.12.0770
LmjF.12.T0590	LmjF.12.0590
LmjF.12.T0180	LmjF.12.0180
LmjF.12.T1340	LmjF.12.1340
LmjF.12.T1009	unknown
LmjF.12.T0758	unknown
LmjF.12.T0255	unknown
LmjF.12.T0410	LmjF.12.0410
LmjF.12.T0730	LmjF.12.0730
LmjF.12.T0080	LmjF.12.0080
LmjF.12.T0512	unknown
LmjF.12.T0283	unknown
LmjF.12.T0710	LmjF.12.0710
LmjF.12.T0905	LmjF.12.0905
LmjF.12.T0712	unknown
LmjF.12.T0575	unknown
LmjF.12.T0530	LmjF.12.0530
LmjF.12.T0885	LmjF.12.0885
LmjF.12.T0880	LmjF.12.0880
LmjF.12.T1130	LmjF.12.1130
LmjF.12.T1070	LmjF.12.1070
LmjF.12.T0765	LmjF.12.0765
LmjF.12.T0760	LmjF.12.0760
LmjF.12.T0400	LmjF.12.0400
LmjF.12.T0560	LmjF.12.0560
LmjF.12.T0990	LmjF.12.0990
LmjF.12.T1120	LmjF.12.1120
LmjF.12.T0670	LmjF.12.0670
LmjF.12.T0875	unknown
LmjF.12.T0870	LmjF.12.0870
LmjF.12.T0740	LmjF.12.0740
LmjF.12.T1065	unknown
LmjF.12.T0830	LmjF.12.0830
LmjF.12.T0270	LmjF.12.0270
LmjF.12.T0470	LmjF.12.0470
LmjF.12.T0715	LmjF.12.0715
LmjF.12.T0714	unknown
LmjF.12.T0290	LmjF.12.0290
LmjF.12.T0330	LmjF.12.0330
LmjF.12.T0100	LmjF.12.0100
LmjF.12.T1190	LmjF.12.1190
LmjF.12.T0125	unknown
LmjF.12.T0496	unknown
LmjF.12.T0490	LmjF.12.0490
LmjF.12.T0376	unknown
LmjF.12.T1220	LmjF.12.1220
LmjF.12.T0510	LmjF.12.0510
LmjF.12.T0517	unknown
LmjF.12.T0160	LmjF.12.0160
LmjF.12.T0985	unknown
LmjF.12.T1118	unknown
LmjF.12.T1110	LmjF.12.1110
LmjF.12.T0640	LmjF.12.0640
LmjF.12.T0390	LmjF.12.0390
LmjF.12.T1280	LmjF.12.1280
LmjF.12.T0665	unknown
LmjF.12.T1097	unknown
LmjF.12.T1090	LmjF.12.1090
LmjF.12.T0050	LmjF.12.0050
LmjF.12.T0840	LmjF.12.0840
LmjF.12.T1335	unknown
LmjF.12.T1330	LmjF.12.1330
LmjF.12.T0010	LmjF.12.0010
LmjF.12.T0194	unknown
LmjF.12.T0220	LmjF.12.0220
LmjF.12.T1015	LmjF.12.1015
LmjF.12.T0240	LmjF.12.0240
LmjF.12.T0405	LmjF.12.0405
LmjF.12.T1025	unknown
LmjF.12.T0465	unknown
LmjF.12.T0090	LmjF.12.0090
LmjF.12.T1125	LmjF.12.1125
LmjF.12.T0285	unknown
LmjF.12.T0284	unknown
LmjF.12.T0280	LmjF.12.0280
LmjF.12.T1270	LmjF.12.1270
LmjF.12.T0110	LmjF.12.0110
LmjF.12.T1180	LmjF.12.1180
LmjF.12.T1210	LmjF.12.1210
LmjF.12.T0132	unknown
LmjF.12.T0130	LmjF.12.0130
LmjF.12.T0483	unknown
LmjF.12.T0950	LmjF.12.0950
LmjF.12.T0480	LmjF.12.0480
LmjF.12.T1230	LmjF.12.1230
LmjF.12.T0545	unknown
LmjF.12.T1140	LmjF.12.1140
LmjF.12.T0992	unknown
LmjF.12.T1160	LmjF.12.1160
LmjF.12.T0500	LmjF.12.0500
LmjF.12.T0650	LmjF.12.0650
LmjF.12.T0380	LmjF.12.0380
LmjF.12.T0045	LmjF.12.0045
LmjF.12.T0610	LmjF.12.0610
LmjF.12.T0020	LmjF.12.0020
LmjF.12.T0230	LmjF.12.0230
LmjF.12.T1348	unknown
LmjF.12.T1345	unknown
LmjF.12.T1000	LmjF.12.1000
LmjF.12.T1005	LmjF.12.1005
LmjF.12.T0430	LmjF.12.0430
LmjF.12.T0755	LmjF.12.0755
LmjF.12.T0250	LmjF.12.0250
LmjF.13.T0740	LmjF.13.0740
LmjF.13.T0210	LmjF.13.0210
LmjF.13.T1160	LmjF.13.1160
LmjF.13.T1050	LmjF.13.1050
LmjF.13.T0760	LmjF.13.0760
LmjF.13.T1415	unknown
LmjF.13.T1310	LmjF.13.1310
LmjF.13.T0420	LmjF.13.0420
LmjF.13.T0850	LmjF.13.0850
LmjF.13.T0190	LmjF.13.0190
LmjF.13.T0620	LmjF.13.0620
LmjF.13.T0198	unknown
LmjF.13.T1060	LmjF.13.1060
LmjF.13.T1470	LmjF.13.1470
LmjF.13.T0870	LmjF.13.0870
LmjF.13.T0875	unknown
LmjF.13.T0600	LmjF.13.0600
LmjF.13.T0460	LmjF.13.0460
LmjF.13.T1370	LmjF.13.1370
LmjF.13.T0660	LmjF.13.0660
LmjF.13.T1080	LmjF.13.1080
[truncated: 9,270 more rows]

## Sheet: Known transcript-GO map
Transcript	Gene	GO
LmjF.30.T1830	LmjF.30.1830	GO:0005634
LmjF.30.T1830	LmjF.30.1830	GO:0003676
LmjF.30.T1830	LmjF.30.1830	GO:0008270
LmjF.30.T1520	LmjF.30.1520	GO:0001522
LmjF.30.T1520	LmjF.30.1520	GO:0009451
LmjF.30.T1520	LmjF.30.1520	GO:0003723
LmjF.30.T1520	LmjF.30.1520	GO:0009982
LmjF.36.T6120	LmjF.36.6120	GO:0008033
LmjF.36.T6120	LmjF.36.6120	GO:0034227
LmjF.36.T6120	LmjF.36.6120	GO:0005737
LmjF.36.T6120	LmjF.36.6120	GO:0000049
LmjF.36.T6120	LmjF.36.6120	GO:0005524
LmjF.26.T2590	LmjF.26.2590	NA
LmjF.29.T1230	LmjF.29.1230	NA
LmjF.30.T2330	LmjF.30.2330	NA
LmjF.18.T1610	LmjF.18.1610	NA
LmjF.26.T1860	LmjF.26.1860	NA
LmjF.01.T0160	LmjF.01.0160	NA
LmjF.24.T0100	LmjF.24.0100	NA
LmjF.21.T0650	LmjF.21.0650	NA
LmjF.05.T0410	LmjF.05.0410	GO:0005515
LmjF.12.T0030	LmjF.12.0030	GO:0004298
LmjF.12.T0030	LmjF.12.0030	GO:0005839
LmjF.12.T0030	LmjF.12.0030	GO:0051603
LmjF.16.T0940	LmjF.16.0940	GO:0005875
LmjF.16.T0940	LmjF.16.0940	GO:0003777
LmjF.16.T0940	LmjF.16.0940	GO:0007017
LmjF.17.T1420	LmjF.17.1420	NA
LmjF.05.T0090	LmjF.05.0090	GO:0005634
LmjF.05.T0090	LmjF.05.0090	GO:0016787
LmjF.32.T0070	LmjF.32.0070	GO:0016192
LmjF.32.T0070	LmjF.32.0070	GO:0005794
LmjF.32.T0070	LmjF.32.0070	GO:0016020
LmjF.32.T0070	LmjF.32.0070	GO:0005515
LmjF.11.T0630	LmjF.11.0630	GO:0005622
LmjF.11.T0630	LmjF.11.0630	GO:0006508
LmjF.11.T0630	LmjF.11.0630	GO:0004177
LmjF.30.T1780	LmjF.30.1780	GO:0006468
LmjF.30.T1780	LmjF.30.1780	GO:0004672
LmjF.30.T1780	LmjF.30.1780	GO:0004674
LmjF.30.T1780	LmjF.30.1780	GO:0005524
LmjF.36.T1860	LmjF.36.1860	GO:0006412
LmjF.36.T1860	LmjF.36.1860	GO:0005622
LmjF.36.T1860	LmjF.36.1860	GO:0005840
LmjF.36.T1860	LmjF.36.1860	GO:0003735
LmjF.25.T0790	LmjF.25.0790	GO:0005515
LmjF.33.T0270	LmjF.33.0270	GO:0016021
LmjF.29.T1585	LmjF.29.1585	NA
LmjF.25.T1830	LmjF.25.1830	NA
LmjF.29.T1580	LmjF.29.1580	GO:0006289
LmjF.29.T1580	LmjF.29.1580	GO:0043161
LmjF.29.T1580	LmjF.29.1580	GO:0003684
LmjF.29.T1580	LmjF.29.1580	GO:0005515
LmjF.07.T0360	LmjF.07.0360	NA
LmjF.25.T2320	LmjF.25.2320	GO:0005787
LmjF.25.T2320	LmjF.25.2320	GO:0016021
LmjF.25.T2320	LmjF.25.2320	GO:0006465
LmjF.25.T2320	LmjF.25.2320	GO:0008233
LmjF.36.T2370	LmjF.36.2370	NA
LmjF.35.T2750	LmjF.35.2750	NA
LmjF.27.T0290	LmjF.27.0290	GO:0000036
LmjF.27.T0290	LmjF.27.0290	GO:0048037
LmjF.27.T0290	LmjF.27.0290	GO:0005739
LmjF.27.T0290	LmjF.27.0290	GO:0006633
LmjF.34.T4320	LmjF.34.4320	NA
LmjF.27.T0790	LmjF.27.0790	GO:0055085
LmjF.27.T0790	LmjF.27.0790	GO:0006855
LmjF.27.T0790	LmjF.27.0790	GO:0016020
LmjF.27.T0790	LmjF.27.0790	GO:0015238
LmjF.27.T0790	LmjF.27.0790	GO:0015297
LmjF.33.T0010	LmjF.33.0010	GO:0016998
LmjF.36.T2720	LmjF.36.2720	GO:0005488
LmjF.15.T0400	LmjF.15.0400	NA
LmjF.15.T0150	LmjF.15.0150	NA
LmjF.10.T0483-0485	LmjF.10.0483	NA
LmjF.01.T0570	LmjF.01.0570	GO:0006812
LmjF.01.T0570	LmjF.01.0570	GO:0055085
LmjF.01.T0570	LmjF.01.0570	GO:0016020
LmjF.01.T0570	LmjF.01.0570	GO:0008324
LmjF.04.T0800	LmjF.04.0800	NA
LmjF.34.T4490	LmjF.34.4490	GO:0051603
LmjF.34.T4490	LmjF.34.4490	GO:0005839
LmjF.34.T4490	LmjF.34.4490	GO:0004298
LmjF.29.T0180	LmjF.29.0180	GO:0005622
LmjF.29.T0180	LmjF.29.0180	GO:0008270
LmjF.28.T1100	LmjF.28.1100	GO:0005515
LmjF.18.T0560	LmjF.18.0560	GO:0016820
LmjF.18.T0560	LmjF.18.0560	GO:0033180
LmjF.18.T0560	LmjF.18.0560	GO:0015986
LmjF.18.T0560	LmjF.18.0560	GO:0015991
LmjF.20.T0470	LmjF.20.0470	GO:0043234
LmjF.20.T0470	LmjF.20.0470	GO:0051258
LmjF.21.T1565	LmjF.21.1565	GO:0005932
LmjF.21.T1565	LmjF.21.1565	GO:0032465
LmjF.21.T1565	LmjF.21.1565	GO:0004672
LmjF.21.T1565	LmjF.21.1565	GO:0004674
LmjF.21.T1565	LmjF.21.1565	GO:0004713
LmjF.21.T1565	LmjF.21.1565	GO:0005524
LmjF.21.T1565	LmjF.21.1565	GO:0006468
LmjF.21.T1567	LmjF.21.1567	GO:0004601
LmjF.21.T1567	LmjF.21.1567	GO:0020037
LmjF.21.T1567	LmjF.21.1567	GO:0006979
LmjF.21.T1567	LmjF.21.1567	GO:0055114
LmjF.21.T1566	LmjF.21.1566	NA
LmjF.21.T1561	LmjF.21.1561	NA
LmjF.21.T1560	LmjF.21.1560	NA
LmjF.21.T1563	LmjF.21.1563	GO:0055114
LmjF.21.T1563	LmjF.21.1563	GO:0016117
LmjF.21.T1563	LmjF.21.1563	GO:0016614
LmjF.21.T1563	LmjF.21.1563	GO:0016705
LmjF.21.T1563	LmjF.21.1563	GO:0050660
LmjF.21.T1569	LmjF.21.1569	GO:0005515
LmjF.21.T1568	LmjF.21.1568	NA
LmjF.21.T0960	LmjF.21.0960	NA
LmjF.25.T2060	LmjF.25.2060	GO:0004721
LmjF.25.T2060	LmjF.25.2060	GO:0003824
LmjF.33.T1050	LmjF.33.1050	NA
LmjF.13.T0910	LmjF.13.0910	GO:0005515
LmjF.32.T0360	LmjF.32.0360	NA
LmjF.02.T0110	LmjF.02.0110	GO:0005488
LmjF.25.T1670	LmjF.25.1670	GO:0007067
LmjF.36.T2250	LmjF.36.2250	GO:0005622
LmjF.36.T2250	LmjF.36.2250	GO:0005525
LmjF.26.T1750	LmjF.26.1750	NA
LmjF.21.T1300	LmjF.21.1300	GO:0003747
LmjF.21.T1300	LmjF.21.1300	GO:0006415
LmjF.30.T0520	LmjF.30.0520	NA
LmjF.23.T0300	LmjF.23.0300	GO:0000166
LmjF.23.T0300	LmjF.23.0300	GO:0005737
LmjF.23.T0300	LmjF.23.0300	GO:0004830
LmjF.23.T0300	LmjF.23.0300	GO:0005524
LmjF.23.T0300	LmjF.23.0300	GO:0004812
LmjF.23.T0300	LmjF.23.0300	GO:0006436
LmjF.23.T0300	LmjF.23.0300	GO:0006418
LmjF.23.T0300	LmjF.23.0300	GO:0006412
LmjF.23.T0650	LmjF.23.0650	GO:0007067
LmjF.23.T0650	LmjF.23.0650	GO:0005681
LmjF.19.T0910	LmjF.19.0910	NA
LmjF.10.T0810	LmjF.10.0810	NA
LmjF.18.T0170	LmjF.18.0170	GO:0003676
LmjF.32.T0090	LmjF.32.0090	NA
LmjF.34.T3300	LmjF.34.3300	GO:0046872
LmjF.09.T1150	LmjF.09.1150	NA
LmjF.03.T0060	LmjF.03.0060	GO:0016740
LmjF.27.T2140	LmjF.27.2140	GO:0016773
LmjF.33.T2340	LmjF.33.2340	GO:0008152
LmjF.33.T2340	LmjF.33.2340	GO:0046952
LmjF.33.T2340	LmjF.33.2340	GO:0008410
LmjF.34.T0370	LmjF.34.0370	GO:0006891
LmjF.34.T0370	LmjF.34.0370	GO:0017119
LmjF.34.T0370	LmjF.34.0370	GO:0005515
LmjF.28.T2450	LmjF.28.2450	NA
LmjF.22.T0170	LmjF.22.0170	NA
LmjF.28.T2100	LmjF.28.2100	GO:0006071
LmjF.28.T2100	LmjF.28.2100	GO:0006629
LmjF.28.T2100	LmjF.28.2100	GO:0008081
LmjF.28.T2100	LmjF.28.2100	GO:0008889
LmjF.09.T0154	LmjF.09.0154	NA
LmjF.09.T0156	LmjF.09.0156	NA
LmjF.04.T0110	LmjF.04.0110	NA
LmjF.09.T0150	LmjF.09.0150	GO:0016485
LmjF.09.T0400	LmjF.09.0400	GO:0006468
LmjF.09.T0400	LmjF.09.0400	GO:0005524
LmjF.09.T0400	LmjF.09.0400	GO:0004672
LmjF.09.T0400	LmjF.09.0400	GO:0004713
LmjF.09.T0400	LmjF.09.0400	GO:0004674
LmjF.09.T0158	LmjF.09.0158	NA
LmjF.26.T1665	LmjF.26.1665	NA
LmjF.28.T1810	LmjF.28.1810	GO:0016554
LmjF.28.T1810	LmjF.28.1810	GO:0048255
LmjF.28.T1810	LmjF.28.1810	GO:0044429
LmjF.28.T1810	LmjF.28.1810	GO:0003723
LmjF.26.T1660	LmjF.26.1660	GO:0005515
LmjF.35.T0620	LmjF.35.0620	NA
LmjF.14.T0240	LmjF.14.0240	GO:0003824
LmjF.30.T0490	LmjF.30.0490	NA
LmjF.31.T1710	LmjF.31.1710	NA
LmjF.30.T0495	LmjF.30.0495	NA
LmjF.32.T2940	LmjF.32.2940	NA
LmjF.24.T1180	LmjF.24.1180	NA
LmjF.35.T4750	LmjF.35.4750	GO:0006006
LmjF.35.T4750	LmjF.35.4750	GO:0055114
LmjF.35.T4750	LmjF.35.4750	GO:0004365
LmjF.35.T4750	LmjF.35.4750	GO:0051287
LmjF.19.T0830	LmjF.19.0830	NA
LmjF.24.T1030	LmjF.24.1030	GO:0005515
LmjF.33.T2500	LmjF.33.2500	NA
LmjF.36.T1780	LmjF.36.1780	GO:0005515
LmjF.22.T0710	LmjF.22.0710	NA
LmjF.08.T0340	LmjF.08.0340	NA
LmjF.36.T4360	LmjF.36.4360	GO:0030163
LmjF.36.T4360	LmjF.36.4360	GO:0005634
LmjF.36.T4360	LmjF.36.4360	GO:0005737
LmjF.36.T4360	LmjF.36.4360	GO:0000166
LmjF.36.T4360	LmjF.36.4360	GO:0005524
LmjF.36.T4360	LmjF.36.4360	GO:0016787
LmjF.36.T4360	LmjF.36.4360	GO:0017111
LmjF.32.T1410	LmjF.32.1410	NA
LmjF.30.T2920	LmjF.30.2920	NA
LmjF.32.T1940	LmjF.32.1940	GO:0006457
LmjF.32.T1940	LmjF.32.1940	GO:0031072
LmjF.32.T1940	LmjF.32.1940	GO:0051082
LmjF.36.T3320	LmjF.36.3320	NA
LmjF.35.T0990	LmjF.35.0990	NA
LmjF.34.T3770	LmjF.34.3770	NA
LmjF.26.T1000	LmjF.26.1000	GO:0005515
LmjF.35.T0440	LmjF.35.0440	NA
LmjF.30.T0270	LmjF.30.0270	GO:0000045
LmjF.30.T0270	LmjF.30.0270	GO:0008234
LmjF.32.T2800	LmjF.32.2800	NA
LmjF.05.T0670	LmjF.05.0670	NA
LmjF.36.T1360	LmjF.36.1360	GO:0006139
LmjF.36.T1360	LmjF.36.1360	GO:0046939
LmjF.36.T1360	LmjF.36.1360	GO:0020015
LmjF.36.T1360	LmjF.36.1360	GO:0005524
LmjF.36.T1360	LmjF.36.1360	GO:0016776
LmjF.36.T1360	LmjF.36.1360	GO:0019201
LmjF.36.T1360	LmjF.36.1360	GO:0019205
LmjF.33.T2640	LmjF.33.2640	GO:0008270
LmjF.36.T5410	LmjF.36.5410	GO:0003824
LmjF.36.T5410	LmjF.36.5410	GO:0004756
LmjF.36.T5410	LmjF.36.5410	GO:0005524
LmjF.19.T1530	LmjF.19.1530	GO:0005515
LmjF.19.T1530	LmjF.19.1530	GO:0006457
LmjF.19.T1530	LmjF.19.1530	GO:0003755
LmjF.19.T1530	LmjF.19.1530	GO:0031072
LmjF.12.T0270	LmjF.12.0270	GO:0005515
LmjF.08.T0270	LmjF.08.0270	NA
LmjF.33.T0950	LmjF.33.0950	GO:0005515
LmjF.36.T1250	LmjF.36.1250	GO:0006412
LmjF.36.T1250	LmjF.36.1250	GO:0005622
LmjF.36.T1250	LmjF.36.1250	GO:0015935
LmjF.36.T1250	LmjF.36.1250	GO:0003723
LmjF.36.T1250	LmjF.36.1250	GO:0003735
LmjF.36.T1250	LmjF.36.1250	GO:0019843
LmjF.20.T1420	LmjF.20.1420	NA
LmjF.25.T0230	LmjF.25.0230	GO:0016311
LmjF.25.T0230	LmjF.25.0230	GO:0006470
LmjF.25.T0230	LmjF.25.0230	GO:0008138
LmjF.25.T0230	LmjF.25.0230	GO:0016791
LmjF.14.T0510	LmjF.14.0510	GO:0004768
LmjF.14.T0510	LmjF.14.0510	GO:0055114
LmjF.14.T0510	LmjF.14.0510	GO:0006629
LmjF.14.T0510	LmjF.14.0510	GO:0005783
LmjF.14.T0510	LmjF.14.0510	GO:0006633
LmjF.14.T0510	LmjF.14.0510	GO:0016020
LmjF.14.T0510	LmjF.14.0510	GO:0016717
LmjF.14.T0510	LmjF.14.0510	GO:0020037
LmjF.36.T4090	LmjF.36.4090	NA
LmjF.14.T1260	LmjF.14.1260	NA
LmjF.07.T0950	LmjF.07.0950	NA
LmjF.18.T1420	LmjF.18.1420	GO:0005488
LmjF.18.T1420	LmjF.18.1420	GO:0003723
LmjF.13.T0740	LmjF.13.0740	NA
LmjF.18.T0820	LmjF.18.0820	GO:0005488
LmjF.13.T0210	LmjF.13.0210	GO:0004806
LmjF.13.T0210	LmjF.13.0210	GO:0006629
LmjF.16.T0710	LmjF.16.0710	NA
LmjF.34.T1220	LmjF.34.1220	GO:0046854
LmjF.34.T1220	LmjF.34.1220	GO:0004437
LmjF.34.T1950	LmjF.34.1950	NA
LmjF.36.T6360	LmjF.36.6360	NA
LmjF.08.T0090	LmjF.08.0090	GO:0005794
LmjF.08.T0090	LmjF.08.0090	GO:0030117
LmjF.08.T0090	LmjF.08.0090	GO:0006886
LmjF.08.T0090	LmjF.08.0090	GO:0016192
LmjF.08.T0090	LmjF.08.0090	GO:0005488
LmjF.08.T0090	LmjF.08.0090	GO:0015031
LmjF.08.T0090	LmjF.08.0090	GO:0005515
LmjF.08.T0090	LmjF.08.0090	GO:0008565
LmjF.14.T1350	LmjF.14.1350	NA
LmjF.24.T2210	LmjF.24.2210	GO:0003735
LmjF.24.T2210	LmjF.24.2210	GO:0006412
LmjF.24.T2210	LmjF.24.2210	GO:0005622
LmjF.24.T2210	LmjF.24.2210	GO:0005840
LmjF.22.T1440	LmjF.22.1440	GO:0005737
LmjF.22.T1440	LmjF.22.1440	GO:0032575
LmjF.22.T1440	LmjF.22.1440	GO:0006402
LmjF.20.T0040	LmjF.20.0040	NA
LmjF.35.T2100	LmjF.35.2100	NA
LmjF.16.T0575	LmjF.16.0575	GO:0006334
LmjF.16.T0575	LmjF.16.0575	GO:0003677
LmjF.16.T0575	LmjF.16.0575	GO:0005634
LmjF.16.T0575	LmjF.16.0575	GO:0000786
LmjF.16.T0575	LmjF.16.0575	GO:0046982
LmjF.28.T0990	LmjF.28.0990	GO:0016020
LmjF.16.T0570	LmjF.16.0570	GO:0003677
LmjF.16.T0570	LmjF.16.0570	GO:0000786
LmjF.16.T0570	LmjF.16.0570	GO:0006334
LmjF.16.T0570	LmjF.16.0570	GO:0005634
LmjF.16.T0570	LmjF.16.0570	GO:0046982
LmjF.08.T0890	LmjF.08.0890	GO:0003677
LmjF.08.T0890	LmjF.08.0890	GO:0003887
LmjF.08.T0890	LmjF.08.0890	GO:0003824
LmjF.08.T0890	LmjF.08.0890	GO:0006281
LmjF.08.T0890	LmjF.08.0890	GO:0006260
LmjF.08.T0890	LmjF.08.0890	GO:0016779
LmjF.29.T0960	LmjF.29.0960	NA
LmjF.36.T3290	LmjF.36.3290	NA
LmjF.34.T2420	LmjF.34.2420	GO:0006488
LmjF.34.T2420	LmjF.34.2420	GO:0009058
LmjF.34.T2420	LmjF.34.2420	GO:0000139
LmjF.34.T2420	LmjF.34.2420	GO:0004378
LmjF.15.T0980	LmjF.15.0980	GO:0006281
LmjF.35.T5150	LmjF.35.5150	GO:0015877
LmjF.35.T5150	LmjF.35.5150	GO:0005886
LmjF.35.T5150	LmjF.35.5150	GO:0015224
LmjF.32.T3310	LmjF.32.3310	GO:0045454
LmjF.32.T3310	LmjF.32.3310	GO:0055114
LmjF.32.T3310	LmjF.32.3310	GO:0005737
LmjF.32.T3310	LmjF.32.3310	GO:0005739
LmjF.32.T3310	LmjF.32.3310	GO:0004148
LmjF.32.T3310	LmjF.32.3310	GO:0016491
LmjF.32.T3310	LmjF.32.3310	GO:0050660
LmjF.17.T0300	LmjF.17.0300	NA
LmjF.17.T0870	LmjF.17.0870	GO:0034599
LmjF.17.T0870	LmjF.17.0870	GO:0019861
LmjF.17.T0870	LmjF.17.0870	GO:0005829
LmjF.17.T0870	LmjF.17.0870	GO:0034605
LmjF.26.T2290	LmjF.26.2290	NA
LmjF.17.T0650	LmjF.17.0650	NA
LmjF.33.T1730	LmjF.33.1730	GO:0016554
LmjF.33.T1730	LmjF.33.1730	GO:0048255
LmjF.33.T1730	LmjF.33.1730	GO:0044429
LmjF.33.T1730	LmjF.33.1730	GO:0003723
LmjF.36.T0120	LmjF.36.0120	GO:0006370
LmjF.02.T0470	LmjF.02.0470	NA
LmjF.28.T0190	LmjF.28.0190	NA
LmjF.23.T1220	LmjF.23.1220	GO:0044267
LmjF.23.T1220	LmjF.23.1220	GO:0005524
LmjF.23.T1220	LmjF.23.1220	GO:0051082
LmjF.23.T1220	LmjF.23.1220	GO:0006457
LmjF.35.T1900	LmjF.35.1900	GO:0006412
LmjF.35.T1900	LmjF.35.1900	GO:0005622
LmjF.35.T1900	LmjF.35.1900	GO:0005840
LmjF.35.T1900	LmjF.35.1900	GO:0003735
LmjF.35.T1900	LmjF.35.1900	GO:0008097
LmjF.18.T0770	LmjF.18.0770	NA
LmjF.13.T1160	LmjF.13.1160	GO:0005509
LmjF.36.T4950	LmjF.36.4950	GO:0055114
LmjF.36.T4950	LmjF.36.4950	GO:0016491
LmjF.11.T1240	LmjF.11.1240	GO:0017111
LmjF.11.T1240	LmjF.11.1240	GO:0005524
LmjF.11.T1240	LmjF.11.1240	GO:0000166
LmjF.11.T1240	LmjF.11.1240	GO:0016887
LmjF.34.T0570	LmjF.34.0570	GO:0003924
LmjF.34.T0570	LmjF.34.0570	GO:0005525
LmjF.34.T4020	LmjF.34.4020	NA
LmjF.33.T0480	LmjF.33.0480	NA
LmjF.19.T0720	LmjF.19.0720	NA
LmjF.31.T2540	LmjF.31.2540	NA
LmjF.20.T1175-ncRNA1	LmjF.20.1175	NA
LmjF.02.T0610	LmjF.02.0610	NA
LmjF.09.T1430	LmjF.09.1430	GO:0006744
LmjF.03.T0800	LmjF.03.0800	GO:0006000
LmjF.03.T0800	LmjF.03.0800	GO:0006003
LmjF.03.T0800	LmjF.03.0800	GO:0003873
LmjF.03.T0800	LmjF.03.0800	GO:0005515
LmjF.03.T0800	LmjF.03.0800	GO:0005524
LmjF.35.T4990	LmjF.35.4990	GO:0046335
LmjF.35.T4990	LmjF.35.4990	GO:0005794
LmjF.35.T4990	LmjF.35.4990	GO:0016020
LmjF.35.T4990	LmjF.35.4990	GO:0033188
LmjF.21.T1170	LmjF.21.1170	GO:0005515
LmjF.26.T2430	LmjF.26.2430	GO:0005515
LmjF.10.T0040	LmjF.10.0040	NA
LmjF.06.T1250	LmjF.06.1250	NA
LmjF.31.T2090	LmjF.31.2090	NA
LmjF.10.T0030	LmjF.10.0030	GO:0005315
LmjF.10.T0030	LmjF.10.0030	GO:0006817
LmjF.10.T0030	LmjF.10.0030	GO:0016020
LmjF.09.T0930	LmjF.09.0930	GO:0019861
LmjF.09.T0930	LmjF.09.0930	GO:0005829
LmjF.09.T0930	LmjF.09.0930	GO:0000331
LmjF.09.T0930	LmjF.09.0930	GO:0005509
LmjF.09.T1380	LmjF.09.1380	NA
LmjF.27.T2310	LmjF.27.2310	NA
LmjF.34.T3170	LmjF.34.3170	GO:0009405
LmjF.34.T3170	LmjF.34.3170	GO:0050708
LmjF.34.T3170	LmjF.34.3170	GO:0005737
LmjF.35.T3410	LmjF.35.3410	NA
LmjF.30.T1310	LmjF.30.1310	NA
LmjF.30.T1647	LmjF.30.1647	NA
LmjF.34.T0140	LmjF.34.0140	GO:0005975
LmjF.34.T0140	LmjF.34.0140	GO:0006108
LmjF.34.T0140	LmjF.34.0140	GO:0044262
LmjF.34.T0140	LmjF.34.0140	GO:0055114
LmjF.34.T0140	LmjF.34.0140	GO:0003824
LmjF.34.T0140	LmjF.34.0140	GO:0005488
LmjF.34.T0140	LmjF.34.0140	GO:0016491
LmjF.34.T0140	LmjF.34.0140	GO:0030060
LmjF.30.T1645	LmjF.30.1645	NA
LmjF.30.T1642	LmjF.30.1642	NA
LmjF.30.T1640	LmjF.30.1640	NA
LmjF.36.T6370	LmjF.36.6370	GO:0032313
LmjF.36.T6370	LmjF.36.6370	GO:0005622
LmjF.36.T6370	LmjF.36.6370	GO:0005097
LmjF.12.T0470	LmjF.12.0470	NA
LmjF.15.T1250	LmjF.15.1250	GO:0005739
LmjF.15.T1250	LmjF.15.1250	GO:0032182
LmjF.27.T1560	LmjF.27.1560	GO:0016021
LmjF.27.T1560	LmjF.27.1560	GO:0019432
LmjF.27.T1560	LmjF.27.1560	GO:0004144
LmjF.21.T1790	LmjF.21.1790	GO:0015986
LmjF.21.T1790	LmjF.21.1790	GO:0015991
LmjF.21.T1790	LmjF.21.1790	GO:0033179
LmjF.21.T1790	LmjF.21.1790	GO:0015078
LmjF.12.T0715	LmjF.12.0715	NA
LmjF.16.T1540	LmjF.16.1540	GO:0003676
LmjF.16.T1540	LmjF.16.1540	GO:0000166
LmjF.16.T1540	LmjF.16.1540	GO:0003677
LmjF.16.T1540	LmjF.16.1540	GO:0005634
LmjF.16.T1540	LmjF.16.1540	GO:0006139
LmjF.16.T1540	LmjF.16.1540	GO:0006260
LmjF.16.T1540	LmjF.16.1540	GO:0003887
LmjF.12.T0710	LmjF.12.0710	NA
LmjF.14.T0770	LmjF.14.0770	NA
LmjF.32.T1770	LmjF.32.1770	NA
LmjF.18.T1160	LmjF.18.1160	NA
LmjF.21.T0550	LmjF.21.0550	NA
LmjF.29.T1770	LmjF.29.1770	GO:0009434
LmjF.29.T1770	LmjF.29.1770	GO:0005516
LmjF.01.T0290	LmjF.01.0290	NA
LmjF.32.T2750	LmjF.32.2750	GO:0032012
LmjF.32.T2750	LmjF.32.2750	GO:0005622
LmjF.32.T2750	LmjF.32.2750	GO:0005086
LmjF.34.T1760	LmjF.34.1760	NA
LmjF.36.T5770	LmjF.36.5770	GO:0055085
LmjF.36.T5770	LmjF.36.5770	GO:0016020
LmjF.36.T1060	LmjF.36.1060	GO:0006338
LmjF.36.T1060	LmjF.36.1060	GO:0006355
LmjF.36.T1060	LmjF.36.1060	GO:0031555
LmjF.36.T1060	LmjF.36.1060	GO:0005634
LmjF.36.T1060	LmjF.36.1060	GO:0003677
LmjF.36.T1060	LmjF.36.1060	GO:0016564
LmjF.16.T1090	LmjF.16.1090	NA
LmjF.34.T2220	LmjF.34.2220	NA
LmjF.25.T0420	LmjF.25.0420	NA
LmjF.20.T1210	LmjF.20.1210	GO:0005622
LmjF.20.T1210	LmjF.20.1210	GO:0006508
LmjF.20.T1210	LmjF.20.1210	GO:0004198
LmjF.15.T0210	LmjF.15.0210	NA
LmjF.07.T0010	LmjF.07.0010	GO:0003824
LmjF.01.T0740	LmjF.01.0740	NA
LmjF.32.T3950	LmjF.32.3950	NA
LmjF.28.T1640	LmjF.28.1640	NA
LmjF.29.T0790	LmjF.29.0790	NA
LmjF.27.T0210	LmjF.27.0210	NA
LmjF.28.T1310	LmjF.28.1310	GO:0008026
LmjF.28.T1310	LmjF.28.1310	GO:0005524
LmjF.28.T1310	LmjF.28.1310	GO:0004386
LmjF.28.T1310	LmjF.28.1310	GO:0003676
LmjF.27.T0810	LmjF.27.0810	GO:0015035
LmjF.27.T0810	LmjF.27.0810	GO:0045454
LmjF.27.T0810	LmjF.27.0810	GO:0009055
LmjF.22.T0810	LmjF.22.0810	GO:0004674
LmjF.22.T0810	LmjF.22.0810	GO:0004672
LmjF.22.T0810	LmjF.22.0810	GO:0004713
LmjF.22.T0810	LmjF.22.0810	GO:0005524
LmjF.22.T0810	LmjF.22.0810	GO:0006468
LmjF.28.T2840	LmjF.28.2840	NA
LmjF.28.T2660	LmjF.28.2660	GO:0055114
LmjF.28.T2660	LmjF.28.2660	GO:0008113
LmjF.29.T2330	LmjF.29.2330	NA
LmjF.14.T1380	LmjF.14.1380	NA
LmjF.29.T2480	LmjF.29.2480	NA
LmjF.26.T0270	LmjF.26.0270	GO:0005525
LmjF.26.T0270	LmjF.26.0270	GO:0005622
LmjF.22.T1140	LmjF.22.1140	GO:0005515
LmjF.22.T1140	LmjF.22.1140	GO:0030131
LmjF.22.T1140	LmjF.22.1140	GO:0006886
LmjF.22.T1140	LmjF.22.1140	GO:0006810
LmjF.22.T1140	LmjF.22.1140	GO:0016192
LmjF.22.T1630	LmjF.22.1630	GO:0003676
LmjF.22.T1630	LmjF.22.1630	GO:0005634
LmjF.12.T0680	LmjF.12.0680	NA
LmjF.24.T0530	LmjF.24.0530	NA
LmjF.29.T1820	LmjF.29.1820	GO:0006461
LmjF.29.T1820	LmjF.29.1820	GO:0043623
LmjF.29.T1820	LmjF.29.1820	GO:0005741
LmjF.29.T1820	LmjF.29.1820	GO:0019867
LmjF.32.T0130	LmjF.32.0130	NA
LmjF.24.T0020	LmjF.24.0020	GO:0030276
LmjF.24.T0020	LmjF.24.0020	GO:0005543
LmjF.24.T0020	LmjF.24.0020	GO:0000331
LmjF.24.T0020	LmjF.24.0020	GO:0006898
LmjF.24.T0020	LmjF.24.0020	GO:0030132
LmjF.32.T0420	LmjF.32.0420	GO:0007018
LmjF.32.T0420	LmjF.32.0420	GO:0003777
LmjF.32.T0420	LmjF.32.0420	GO:0005524
LmjF.35.T0290	LmjF.35.0290	GO:0055114
LmjF.35.T0290	LmjF.35.0290	GO:0016491
LmjF.30.T0060	LmjF.30.0060	NA
LmjF.26.T1270	LmjF.26.1270	GO:0031072
LmjF.29.T0420	LmjF.29.0420	GO:0003676
LmjF.29.T0420	LmjF.29.0420	GO:0003723
LmjF.29.T0420	LmjF.29.0420	GO:0008270
LmjF.25.T1080	LmjF.25.1080	GO:0003676
LmjF.35.T1470	LmjF.35.1470	NA
LmjF.30.T3260	LmjF.30.3260	GO:0005515
LmjF.32.T0820	LmjF.32.0820	GO:0000079
LmjF.32.T0820	LmjF.32.0820	GO:0019901
LmjF.35.T5360	LmjF.35.5360	NA
LmjF.29.T2150	LmjF.29.2150	GO:0006468
LmjF.29.T2150	LmjF.29.2150	GO:0004672
LmjF.29.T2150	LmjF.29.2150	GO:0004674
LmjF.29.T2150	LmjF.29.2150	GO:0004713
LmjF.29.T2150	LmjF.29.2150	GO:0005524
LmjF.36.T4420	LmjF.36.4420	GO:0006412
LmjF.36.T4420	LmjF.36.4420	GO:0005622
LmjF.36.T4420	LmjF.36.4420	GO:0005840
LmjF.36.T4420	LmjF.36.4420	GO:0003735
LmjF.36.T1460	LmjF.36.1460	NA
LmjF.23.T0845	LmjF.23.0845	NA
LmjF.17.T0460	LmjF.17.0460	GO:0031072
LmjF.04.T0560	LmjF.04.0560	GO:0016311
LmjF.04.T0560	LmjF.04.0560	GO:0016791
LmjF.23.T0840	LmjF.23.0840	NA
LmjF.36.T0330	LmjF.36.0330	GO:0003676
LmjF.36.T0330	LmjF.36.0330	GO:0003723
LmjF.36.T0330	LmjF.36.0330	GO:0004523
LmjF.33.T1500	LmjF.33.1500	NA
LmjF.10.T0600	LmjF.10.0600	NA
LmjF.14.T0650	LmjF.14.0650	GO:0009922
LmjF.14.T0650	LmjF.14.0650	GO:0006633
LmjF.14.T0650	LmjF.14.0650	GO:0016021
LmjF.14.T0650	LmjF.14.0650	GO:0030176
LmjF.14.T0650	LmjF.14.0650	GO:0042759
LmjF.36.T2590	LmjF.36.2590	GO:0003993
LmjF.13.T0020	LmjF.13.0020	GO:0016765
LmjF.14.T0380	LmjF.14.0380	NA
LmjF.03.T0650	LmjF.03.0650	NA
LmjF.20.T0920	LmjF.20.0920	NA
LmjF.20.T0670	LmjF.20.0670	NA
LmjF.31.T0920	LmjF.31.0920	NA
LmjF.31.T2690	LmjF.31.2690	NA
LmjF.09.T0367	LmjF.09.0367	NA
LmjF.17.T0790	LmjF.17.0790	GO:0007049
LmjF.17.T0790	LmjF.17.0790	GO:0005524
LmjF.17.T0790	LmjF.17.0790	GO:0004713
LmjF.17.T0790	LmjF.17.0790	GO:0004672
LmjF.17.T0790	LmjF.17.0790	GO:0004674
LmjF.17.T0790	LmjF.17.0790	GO:0005515
LmjF.17.T0790	LmjF.17.0790	GO:0006468
LmjF.09.T0365	LmjF.09.0365	GO:0005515
LmjF.10.T0540	LmjF.10.0540	NA
LmjF.09.T0360	LmjF.09.0360	GO:0003913
LmjF.09.T0360	LmjF.09.0360	GO:0006281
LmjF.27.T1360	LmjF.27.1360	NA
LmjF.15.T1350	LmjF.15.1350	GO:0005622
LmjF.15.T1350	LmjF.15.1350	GO:0032313
LmjF.15.T1350	LmjF.15.1350	GO:0005097
LmjF.15.T1355	LmjF.15.1355	GO:0055114
LmjF.15.T1355	LmjF.15.1355	GO:0016491
LmjF.14.T0030	LmjF.14.0030	NA
LmjF.31.T1030	LmjF.31.1030	GO:0003676
LmjF.30.T0680	LmjF.30.0680	GO:0006412
LmjF.30.T0680	LmjF.30.0680	GO:0005622
LmjF.30.T0680	LmjF.30.0680	GO:0005840
LmjF.30.T0680	LmjF.30.0680	GO:0003735
LmjF.26.T1490	LmjF.26.1490	NA
LmjF.16.T0380	LmjF.16.0380	GO:0004835
LmjF.16.T0380	LmjF.16.0380	GO:0006464
LmjF.31.T1520	LmjF.31.1520	NA
LmjF.24.T1950	LmjF.24.1950	NA
LmjF.35.T4140	LmjF.35.4140	NA
LmjF.24.T1770	LmjF.24.1770	GO:0005794
LmjF.24.T1770	LmjF.24.1770	GO:0002020
LmjF.24.T1770	LmjF.24.1770	GO:0031982
LmjF.24.T1770	LmjF.24.1770	GO:0005783
LmjF.34.T0960	LmjF.34.0960	NA
LmjF.32.T3760	LmjF.32.3760	GO:0005829
LmjF.30.T2130	LmjF.30.2130	GO:0006468
LmjF.30.T2130	LmjF.30.2130	GO:0005622
LmjF.30.T2130	LmjF.30.2130	GO:0004672
LmjF.30.T2130	LmjF.30.2130	GO:0004674
LmjF.30.T2130	LmjF.30.2130	GO:0004713
LmjF.30.T2130	LmjF.30.2130	GO:0005524
LmjF.30.T2130	LmjF.30.2130	GO:0008270
LmjF.26.T2600	LmjF.26.2600	NA
LmjF.06.T1080	LmjF.06.1080	GO:0003676
LmjF.06.T1080	LmjF.06.1080	GO:0016788
LmjF.31.T2950	LmjF.31.2950	GO:0016787
LmjF.31.T2950	LmjF.31.2950	GO:0046872
LmjF.30.T2680	LmjF.30.2680	NA
LmjF.29.T1170	LmjF.29.1170	NA
LmjF.13.T0680	LmjF.13.0680	GO:0009987
LmjF.17.T1220	LmjF.17.1220	GO:0005634
LmjF.17.T1220	LmjF.17.1220	GO:0046982
LmjF.17.T1220	LmjF.17.1220	GO:0003677
LmjF.17.T1220	LmjF.17.1220	GO:0006334
LmjF.17.T1220	LmjF.17.1220	GO:0000786
LmjF.32.T2140	LmjF.32.2140	NA
LmjF.11.T0430	LmjF.11.0430	NA
LmjF.11.T0920	LmjF.11.0920	NA
LmjF.29.T0880	LmjF.29.0880	GO:0006886
LmjF.29.T0880	LmjF.29.0880	GO:0007264
LmjF.29.T0880	LmjF.29.0880	GO:0015031
LmjF.29.T0880	LmjF.29.0880	GO:0005622
LmjF.29.T0880	LmjF.29.0880	GO:0005525
LmjF.11.T0380	LmjF.11.0380	NA
LmjF.29.T0885	LmjF.29.0885	NA
LmjF.30.T1810	LmjF.30.1810	GO:0005524
LmjF.30.T1810	LmjF.30.1810	GO:0016301
LmjF.11.T1380	LmjF.11.1380	GO:0005515
LmjF.28.T0790	LmjF.28.0790	GO:0016311
LmjF.28.T0790	LmjF.28.0790	GO:0016791
LmjF.28.T0790	LmjF.28.0790	GO:0008138
LmjF.28.T0790	LmjF.28.0790	GO:0006470
LmjF.36.T6140	LmjF.36.6140	NA
LmjF.05.T1070	LmjF.05.1070	GO:0016020
LmjF.27.T1790	LmjF.27.1790	NA
LmjF.30.T2350	LmjF.30.2350	GO:0019752
LmjF.30.T2350	LmjF.30.2350	GO:0046335
LmjF.30.T2350	LmjF.30.2350	GO:0008117
LmjF.30.T2350	LmjF.30.2350	GO:0016831
LmjF.30.T2350	LmjF.30.2350	GO:0030170
LmjF.29.T1210	LmjF.29.1210	NA
LmjF.26.T1800	LmjF.26.1800	GO:0006281
LmjF.26.T1800	LmjF.26.1800	GO:0003824
LmjF.32.T2530	LmjF.32.2530	NA
LmjF.25.T2040	LmjF.25.2040	NA
LmjF.01.T0100	LmjF.01.0100	GO:0005975
LmjF.01.T0100	LmjF.01.0100	GO:0005794
LmjF.01.T0100	LmjF.01.0100	GO:0016020
LmjF.01.T0100	LmjF.01.0100	GO:0008107
LmjF.36.T4280	LmjF.36.4280	GO:0006396
LmjF.36.T4280	LmjF.36.4280	GO:0005622
LmjF.16.T0960	LmjF.16.0960	GO:0008168
LmjF.16.T0960	LmjF.16.0960	GO:0008152
LmjF.19.T1640	LmjF.19.1640	GO:0008270
LmjF.19.T1640	LmjF.19.1640	GO:0005515
LmjF.05.T0470	LmjF.05.0470	NA
LmjF.11.T0650	LmjF.11.0650	GO:0055085
LmjF.11.T0650	LmjF.11.0650	GO:0016021
LmjF.13.T1080	LmjF.13.1080	NA
LmjF.10.T1230	LmjF.10.1230	NA
LmjF.06.T0420	LmjF.06.0420	NA
LmjF.33.T0295	LmjF.33.0295	NA
LmjF.33.T0290	LmjF.33.0290	GO:0006810
LmjF.33.T0290	LmjF.33.0290	GO:0055085
LmjF.33.T0290	LmjF.33.0290	GO:0016020
LmjF.33.T0290	LmjF.33.0290	GO:0016021
LmjF.33.T0290	LmjF.33.0290	GO:0022857
LmjF.33.T0290	LmjF.33.0290	GO:0022891
LmjF.36.T1880	LmjF.36.1880	NA
LmjF.20.T1180	LmjF.20.1180	GO:0005622
LmjF.20.T1180	LmjF.20.1180	GO:0006508
LmjF.20.T1180	LmjF.20.1180	GO:0004198
LmjF.31.T2370	LmjF.31.2370	GO:0005515
LmjF.20.T1185	LmjF.20.1185	GO:0004198
LmjF.20.T1185	LmjF.20.1185	GO:0005622
LmjF.20.T1185	LmjF.20.1185	GO:0006508
LmjF.25.T2300	LmjF.25.2300	GO:0005515
LmjF.07.T0380	LmjF.07.0380	NA
LmjF.28.T0030	LmjF.28.0030	GO:0005524
LmjF.28.T0030	LmjF.28.0030	GO:0017111
LmjF.28.T0030	LmjF.28.0030	GO:0000166
LmjF.34.T4300	LmjF.34.4300	GO:0008270
LmjF.35.T2730	LmjF.35.2730	GO:0008152
LmjF.35.T2730	LmjF.35.2730	GO:0055114
LmjF.35.T2730	LmjF.35.2730	GO:0003995
LmjF.34.T1155	LmjF.34.1155	NA
LmjF.27.T0770	LmjF.27.0770	NA
LmjF.34.T1150	LmjF.34.1150	NA
LmjF.29.T0220	LmjF.29.0220	GO:0006886
LmjF.29.T0220	LmjF.29.0220	GO:0006888
LmjF.29.T0220	LmjF.29.0220	GO:0030127
LmjF.29.T0220	LmjF.29.0220	GO:0005515
LmjF.29.T0220	LmjF.29.0220	GO:0008270
LmjF.12.T1240	LmjF.12.1240	GO:0005515
LmjF.12.T1240	LmjF.12.1240	GO:0008270
LmjF.15.T0170	LmjF.15.0170	GO:0003824
LmjF.34.T0020	LmjF.34.0020	NA
LmjF.04.T0820	LmjF.04.0820	GO:0006412
LmjF.04.T0820	LmjF.04.0820	GO:0044429
LmjF.04.T0820	LmjF.04.0820	GO:0005506
LmjF.04.T0820	LmjF.04.0820	GO:0042586
LmjF.36.T0930	LmjF.36.0930	GO:0006412
LmjF.36.T0930	LmjF.36.0930	GO:0005622
LmjF.36.T0930	LmjF.36.0930	GO:0005840
LmjF.36.T0930	LmjF.36.0930	GO:0003676
LmjF.36.T0930	LmjF.36.0930	GO:0003723
LmjF.36.T0930	LmjF.36.0930	GO:0003735
LmjF.24.T0210	LmjF.24.0210	GO:0003676
LmjF.24.T0210	LmjF.24.0210	GO:0006351
LmjF.24.T0210	LmjF.24.0210	GO:0006355
LmjF.24.T0210	LmjF.24.0210	GO:0030528
LmjF.24.T0210	LmjF.24.0210	GO:0005634
LmjF.24.T0210	LmjF.24.0210	GO:0008270
LmjF.34.T1480	LmjF.34.1480	NA
LmjF.02.T0280	LmjF.02.0280	NA
LmjF.02.T0540	LmjF.02.0540	NA
LmjF.28.T1120	LmjF.28.1120	NA
LmjF.23.T1070	LmjF.23.1070	NA
LmjF.18.T0540	LmjF.18.0540	NA
LmjF.29.T0160	LmjF.29.0160	NA
LmjF.32.T0750	LmjF.32.0750	GO:0003676
LmjF.36.T1130	LmjF.36.1130	NA
LmjF.25.T1530	LmjF.25.1530	NA
LmjF.21.T1090	LmjF.21.1090	GO:0005524
LmjF.21.T1090	LmjF.21.1090	GO:0006457
LmjF.21.T1090	LmjF.21.1090	GO:0051082
LmjF.21.T1090	LmjF.21.1090	GO:0044267
LmjF.21.T1540	LmjF.21.1540	GO:0006904
LmjF.21.T1540	LmjF.21.1540	GO:0015031
LmjF.21.T1540	LmjF.21.1540	GO:0000145
LmjF.33.T3010	LmjF.33.3010	GO:0007018
LmjF.33.T3010	LmjF.33.3010	GO:0003777
LmjF.33.T3010	LmjF.33.3010	GO:0005524
LmjF.26.T0040	LmjF.26.0040	GO:0004674
LmjF.26.T0040	LmjF.26.0040	GO:0004713
LmjF.26.T0040	LmjF.26.0040	GO:0005524
LmjF.26.T0040	LmjF.26.0040	GO:0006468
LmjF.26.T0040	LmjF.26.0040	GO:0004672
LmjF.33.T0130	LmjF.33.0130	NA
LmjF.36.T0680	LmjF.36.0680	NA
LmjF.02.T0130	LmjF.02.0130	GO:0003676
LmjF.02.T0130	LmjF.02.0130	GO:0008270
LmjF.24.T0230	LmjF.24.0230	GO:0004672
LmjF.24.T0230	LmjF.24.0230	GO:0004674
LmjF.24.T0230	LmjF.24.0230	GO:0004713
LmjF.24.T0230	LmjF.24.0230	GO:0005515
LmjF.24.T0230	LmjF.24.0230	GO:0005524
LmjF.24.T0230	LmjF.24.0230	GO:0006468
LmjF.32.T0300	LmjF.32.0300	GO:0005515
LmjF.36.T2270	LmjF.36.2270	NA
LmjF.34.T3090	LmjF.34.3090	GO:0046488
LmjF.34.T3090	LmjF.34.3090	GO:0016307
LmjF.25.T1650	LmjF.25.1650	NA
LmjF.35.T4460	LmjF.35.4460	NA
LmjF.35.T3060	LmjF.35.3060	GO:0006464
LmjF.35.T3060	LmjF.35.3060	GO:0003824
LmjF.35.T3060	LmjF.35.3060	GO:0005524
LmjF.35.T3060	LmjF.35.3060	GO:0008641
LmjF.21.T1320	LmjF.21.1320	NA
LmjF.34.T0680	LmjF.34.0680	GO:0000910
LmjF.34.T0680	LmjF.34.0680	GO:0009296
LmjF.34.T0680	LmjF.34.0680	GO:0044430
LmjF.34.T0680	LmjF.34.0680	GO:0044460
LmjF.03.T0780	LmjF.03.0780	GO:0006468
LmjF.03.T0780	LmjF.03.0780	GO:0004672
LmjF.03.T0780	LmjF.03.0780	GO:0004674
LmjF.03.T0780	LmjF.03.0780	GO:0004713
LmjF.03.T0780	LmjF.03.0780	GO:0005524
LmjF.23.T0670	LmjF.23.0670	GO:0008152
LmjF.23.T0670	LmjF.23.0670	GO:0005488
LmjF.23.T0670	LmjF.23.0670	GO:0016491
LmjF.19.T0100	LmjF.19.0100	GO:0008033
LmjF.19.T0100	LmjF.19.0100	GO:0005634
LmjF.19.T0100	LmjF.19.0100	GO:0006364
LmjF.19.T0100	LmjF.19.0100	GO:0003723
LmjF.19.T0100	LmjF.19.0100	GO:0008168
LmjF.04.T0350	LmjF.04.0350	NA
LmjF.19.T0930	LmjF.19.0930	NA
LmjF.19.T0280	LmjF.19.0280	GO:0005525
LmjF.19.T0280	LmjF.19.0280	GO:0003924
LmjF.10.T0830	LmjF.10.0830	GO:0005524
LmjF.10.T0830	LmjF.10.0830	GO:0004674
LmjF.10.T0830	LmjF.10.0830	GO:0006468
LmjF.10.T0830	LmjF.10.0830	GO:0004672
LmjF.36.T2970	LmjF.36.2970	NA
LmjF.28.T1780	LmjF.28.1780	GO:0006265
LmjF.28.T1780	LmjF.28.1780	GO:0005694
LmjF.28.T1780	LmjF.28.1780	GO:0003677
LmjF.28.T1780	LmjF.28.1780	GO:0003916
LmjF.28.T1780	LmjF.28.1780	GO:0003917
LmjF.18.T0150	LmjF.18.0150	GO:0005737
LmjF.18.T0150	LmjF.18.0150	GO:0005634
LmjF.18.T0150	LmjF.18.0150	GO:0006470
LmjF.18.T0150	LmjF.18.0150	GO:0046872
LmjF.18.T0150	LmjF.18.0150	GO:0004722
LmjF.18.T0150	LmjF.18.0150	GO:0004721
LmjF.18.T0150	LmjF.18.0150	GO:0016787
LmjF.18.T0150	LmjF.18.0150	GO:0005515
LmjF.09.T1170	LmjF.09.1170	GO:0006511
LmjF.34.T3320	LmjF.34.3320	NA
LmjF.27.T2120	LmjF.27.2120	GO:0005198
LmjF.22.T0150	LmjF.22.0150	NA
LmjF.30.T1100	LmjF.30.1100	NA
LmjF.34.T0350	LmjF.34.0350	GO:0006413
LmjF.34.T0350	LmjF.34.0350	GO:0003743
LmjF.34.T0350	LmjF.34.0350	GO:0005515
LmjF.22.T0480	LmjF.22.0480	GO:0005525
LmjF.22.T0480	LmjF.22.0480	GO:0003924
LmjF.28.T2470	LmjF.28.2470	NA
LmjF.13.T1050	LmjF.13.1050	NA
LmjF.21.T0940	LmjF.21.0940	NA
LmjF.31.T2660-2670	LmjF.31.2660	NA
LmjF.09.T0172	LmjF.09.0172	NA
LmjF.04.T0170	LmjF.04.0170	NA
LmjF.09.T0170	LmjF.09.0170	NA
LmjF.24.T0940	LmjF.24.0940	NA
LmjF.09.T0174	LmjF.09.0174	NA
LmjF.27.T1800	LmjF.27.1800	GO:0005524
LmjF.27.T1800	LmjF.27.1800	GO:0004672
LmjF.27.T1800	LmjF.27.1800	GO:0004674
LmjF.27.T1800	LmjF.27.1800	GO:0004713
LmjF.27.T1800	LmjF.27.1800	GO:0006468
LmjF.35.T0600	LmjF.35.0600	GO:0006412
LmjF.35.T0600	LmjF.35.0600	GO:0005622
LmjF.35.T0600	LmjF.35.0600	GO:0005840
LmjF.35.T0600	LmjF.35.0600	GO:0003735
LmjF.27.T1805	LmjF.27.1805	GO:0004612
LmjF.27.T1805	LmjF.27.1805	GO:0006094
LmjF.27.T1805	LmjF.27.1805	GO:0004611
LmjF.27.T1805	LmjF.27.1805	GO:0005524
LmjF.27.T1805	LmjF.27.1805	GO:0017076
LmjF.26.T1390	LmjF.26.1390	NA
LmjF.28.T1870	LmjF.28.1870	NA
LmjF.26.T1640	LmjF.26.1640	GO:0006412
LmjF.26.T1640	LmjF.26.1640	GO:0003735
LmjF.26.T1640	LmjF.26.1640	GO:0005622
LmjF.26.T1640	LmjF.26.1640	GO:0005840
LmjF.30.T0470	LmjF.30.0470	NA
LmjF.32.T2960	LmjF.32.2960	GO:0006260
LmjF.32.T2960	LmjF.32.2960	GO:0006270
LmjF.32.T2960	LmjF.32.2960	GO:0005634
LmjF.32.T2960	LmjF.32.2960	GO:0003677
LmjF.32.T2960	LmjF.32.2960	GO:0005524
LmjF.35.T4770	LmjF.35.4770	GO:0006457
LmjF.35.T4770	LmjF.35.4770	GO:0003755
LmjF.35.T4770	LmjF.35.4770	GO:0005515
LmjF.35.T4770	LmjF.35.4770	GO:0016018
LmjF.33.T2560	LmjF.33.2560	GO:0007018
LmjF.33.T2560	LmjF.33.2560	GO:0003777
LmjF.33.T2560	LmjF.33.2560	GO:0005524
LmjF.24.T1540	LmjF.24.1540	GO:0006886
LmjF.24.T1540	LmjF.24.1540	GO:0008565
LmjF.24.T1540	LmjF.24.1540	GO:0006810
LmjF.24.T1540	LmjF.24.1540	GO:0030117
LmjF.24.T1540	LmjF.24.1540	GO:0015031
LmjF.24.T1540	LmjF.24.1540	GO:0016192
LmjF.24.T1540	LmjF.24.1540	GO:0005515
LmjF.22.T0730	LmjF.22.0730	NA
LmjF.28.T2780	LmjF.28.2780	GO:0006950
LmjF.28.T2780	LmjF.28.2780	GO:0005524
LmjF.16.T1370	LmjF.16.1370	NA
LmjF.36.T4170	LmjF.36.4170	GO:0008152
LmjF.36.T4170	LmjF.36.4170	GO:0055114
LmjF.36.T4170	LmjF.36.4170	GO:0008270
LmjF.36.T4170	LmjF.36.4170	GO:0016491
LmjF.36.T3080	LmjF.36.3080	GO:0006464
LmjF.36.T3080	LmjF.36.3080	GO:0009107
LmjF.36.T3080	LmjF.36.3080	GO:0005737
LmjF.36.T3080	LmjF.36.3080	GO:0003824
LmjF.36.T3080	LmjF.36.3080	GO:0016415
LmjF.30.T2900	LmjF.30.2900	GO:0008152
LmjF.30.T2900	LmjF.30.2900	GO:0055114
LmjF.30.T2900	LmjF.30.2900	GO:0016491
LmjF.36.T4300	LmjF.36.4300	NA
LmjF.21.T0055	LmjF.21.0055	NA
LmjF.36.T3900	LmjF.36.3900	NA
LmjF.21.T0050	LmjF.21.0050	GO:0005515
LmjF.36.T3657	LmjF.36.3657	NA
LmjF.36.T3650	LmjF.36.3650	GO:0005515
LmjF.36.T3653	LmjF.36.3653	NA
LmjF.36.T3300	LmjF.36.3300	NA
LmjF.35.T0460	LmjF.35.0460	NA
LmjF.26.T1020	LmjF.26.1020	GO:0005524
LmjF.26.T1020	LmjF.26.1020	GO:0017111
LmjF.26.T1020	LmjF.26.1020	GO:0000166
LmjF.26.T1020	LmjF.26.1020	GO:0003777
LmjF.26.T1020	LmjF.26.1020	GO:0007018
LmjF.26.T1020	LmjF.26.1020	GO:0030286
LmjF.26.T1020	LmjF.26.1020	GO:0016887
LmjF.04.T1080	LmjF.04.1080	NA
LmjF.30.T0210	LmjF.30.0210	GO:0000154
LmjF.30.T0210	LmjF.30.0210	GO:0006364
LmjF.30.T0210	LmjF.30.0210	GO:0000179
LmjF.30.T0210	LmjF.30.0210	GO:0008649
LmjF.30.T0210	LmjF.30.0210	GO:0016433
LmjF.33.T2620	LmjF.33.2620	NA
LmjF.36.T5430	LmjF.36.5430	NA
LmjF.08.T0520	LmjF.08.0520	GO:0006468
LmjF.08.T0520	LmjF.08.0520	GO:0005524
LmjF.08.T0520	LmjF.08.0520	GO:0004672
LmjF.12.T0290	LmjF.12.0290	NA
LmjF.08.T0250	LmjF.08.0250	NA
LmjF.25.T0210	LmjF.25.0210	GO:0006810
LmjF.25.T0210	LmjF.25.0210	GO:0005488
LmjF.25.T0210	LmjF.25.0210	GO:0016020
LmjF.34.T2050	LmjF.34.2050	GO:0005634
LmjF.34.T2050	LmjF.34.2050	GO:0003676
LmjF.34.T2050	LmjF.34.2050	GO:0003723
LmjF.34.T2050	LmjF.34.2050	GO:0004386
LmjF.34.T2050	LmjF.34.2050	GO:0005524
LmjF.34.T2050	LmjF.34.2050	GO:0008026
LmjF.20.T1400	LmjF.20.1400	GO:0006886
LmjF.20.T1400	LmjF.20.1400	GO:0005515
LmjF.20.T1400	LmjF.20.1400	GO:0030117
LmjF.20.T1400	LmjF.20.1400	GO:0005488
LmjF.20.T1400	LmjF.20.1400	GO:0016192
LmjF.14.T1240	LmjF.14.1240	NA
LmjF.04.T0680	LmjF.04.0680	GO:0043687
LmjF.04.T0680	LmjF.04.0680	GO:0051246
LmjF.04.T0680	LmjF.04.0680	GO:0016881
LmjF.04.T0680	LmjF.04.0680	GO:0019787
LmjF.22.T1280	LmjF.22.1280	NA
LmjF.18.T0840	LmjF.18.0840	NA
LmjF.01.T0820	LmjF.01.0820	GO:0006813
LmjF.01.T0820	LmjF.01.0820	GO:0008152
LmjF.01.T0820	LmjF.01.0820	GO:0016020
LmjF.01.T0820	LmjF.01.0820	GO:0003824
LmjF.01.T0820	LmjF.01.0820	GO:0005488
LmjF.01.T0820	LmjF.01.0820	GO:0015269
LmjF.13.T0760	LmjF.13.0760	GO:0005515
LmjF.16.T0770	LmjF.16.0770	GO:0045454
LmjF.16.T0770	LmjF.16.0770	GO:0009055
LmjF.16.T0770	LmjF.16.0770	GO:0015035
LmjF.31.T1190	LmjF.31.1190	GO:0020037
LmjF.04.T1220	LmjF.04.1220	NA
LmjF.33.T2190	LmjF.33.2190	NA
LmjF.34.T1970	LmjF.34.1970	NA
LmjF.36.T6465	LmjF.36.6465	NA
LmjF.06.T0630	LmjF.06.0630	NA
LmjF.10.T1000	LmjF.10.1000	NA
LmjF.34.T2480	LmjF.34.2480	NA
LmjF.31.T0020	LmjF.31.0020	GO:0006810
LmjF.31.T0020	LmjF.31.0020	GO:0010038
LmjF.31.T0020	LmjF.31.0020	GO:0016020
LmjF.31.T0020	LmjF.31.0020	GO:0016021
LmjF.31.T0020	LmjF.31.0020	GO:0005215
LmjF.31.T0020	LmjF.31.0020	GO:0015238
LmjF.31.T0020	LmjF.31.0020	GO:0046873
LmjF.32.T3150	LmjF.32.3150	GO:0005515
LmjF.09.T0280	LmjF.09.0280	NA
LmjF.22.T1460	LmjF.22.1460	NA
LmjF.32.T2680	LmjF.32.2680	NA
LmjF.35.T2125	LmjF.35.2125	NA
LmjF.16.T0590	LmjF.16.0590	GO:0006807
LmjF.16.T0590	LmjF.16.0590	GO:0004055
LmjF.16.T0590	LmjF.16.0590	GO:0003824
LmjF.16.T0590	LmjF.16.0590	GO:0004086
LmjF.16.T0590	LmjF.16.0590	GO:0008152
LmjF.16.T0590	LmjF.16.0590	GO:0006541
LmjF.16.T0590	LmjF.16.0590	GO:0070409
LmjF.16.T0590	LmjF.16.0590	GO:0006543
LmjF.16.T0590	LmjF.16.0590	GO:0006526
LmjF.16.T0590	LmjF.16.0590	GO:0005524
LmjF.16.T0590	LmjF.16.0590	GO:0046872
LmjF.28.T0200	LmjF.28.0200	GO:0008152
LmjF.35.T2120	LmjF.35.2120	GO:0006810
LmjF.35.T2120	LmjF.35.2120	GO:0016192
LmjF.35.T2120	LmjF.35.2120	GO:0016021
LmjF.29.T0940	LmjF.29.0940	GO:0010040
LmjF.29.T0940	LmjF.29.0940	GO:0018171
LmjF.29.T0940	LmjF.29.0940	GO:0008198
LmjF.34.T2440	LmjF.34.2440	NA
LmjF.25.T0060	LmjF.25.0060	GO:0016192
LmjF.30.T3740	LmjF.30.3740	NA
LmjF.32.T3480	LmjF.32.3480	NA
LmjF.17.T0630	LmjF.17.0630	NA
LmjF.32.T3370	LmjF.32.3370	GO:0006821
LmjF.32.T3370	LmjF.32.3370	GO:0055085
LmjF.32.T3370	LmjF.32.3370	GO:0016020
LmjF.32.T3370	LmjF.32.3370	GO:0005216
LmjF.32.T3370	LmjF.32.3370	GO:0005247
LmjF.32.T3370	LmjF.32.3370	GO:0005515
LmjF.17.T0320	LmjF.17.0320	NA
LmjF.08.T1120	LmjF.08.1120	NA
LmjF.31.T1690	LmjF.31.1690	NA
LmjF.33.T1710	LmjF.33.1710	GO:0006468
LmjF.33.T1710	LmjF.33.1710	GO:0004672
LmjF.33.T1710	LmjF.33.1710	GO:0004674
LmjF.33.T1710	LmjF.33.1710	GO:0004713
LmjF.33.T1710	LmjF.33.1710	GO:0005509
LmjF.33.T1710	LmjF.33.1710	GO:0005524
LmjF.05.T0590	LmjF.05.0590	GO:0003676
LmjF.05.T0590	LmjF.05.0590	GO:0004386
LmjF.05.T0590	LmjF.05.0590	GO:0005524
LmjF.05.T0590	LmjF.05.0590	GO:0008026
LmjF.05.T0040	LmjF.05.0040	NA
LmjF.18.T0710	LmjF.18.0710	NA
LmjF.23.T1240	LmjF.23.1240	NA
LmjF.20.T0440	LmjF.20.0440	NA
LmjF.13.T1410	LmjF.13.1410	NA
LmjF.36.T4930	LmjF.36.4930	GO:0044237
LmjF.36.T4930	LmjF.36.4930	GO:0044249
LmjF.34.T0510	LmjF.34.0510	NA
LmjF.21.T0780	LmjF.21.0780	NA
LmjF.11.T1260	LmjF.11.1260	NA
LmjF.09.T0820	LmjF.09.0820	GO:0017111
LmjF.09.T0820	LmjF.09.0820	GO:0000166
LmjF.19.T0700	LmjF.19.0700	GO:0003777
LmjF.19.T0700	LmjF.19.0700	GO:0007018
LmjF.19.T0700	LmjF.19.0700	GO:0005524
LmjF.31.T2560	LmjF.31.2560	NA
LmjF.09.T1410	LmjF.09.1410	GO:0005515
LmjF.03.T0390	LmjF.03.0390	GO:0016020
LmjF.03.T0820	LmjF.03.0820	NA
LmjF.21.T1150	LmjF.21.1150	NA
LmjF.35.T3650	LmjF.35.3650	NA
LmjF.30.T1480	LmjF.30.1480	GO:0006308
LmjF.30.T1480	LmjF.30.1480	GO:0003676
LmjF.30.T1480	LmjF.30.1480	GO:0004519
LmjF.36.T6680	LmjF.36.6680	NA
LmjF.06.T1270	LmjF.06.1270	GO:0055114
LmjF.06.T1270	LmjF.06.1270	GO:0004109
LmjF.06.T1270	LmjF.06.1270	GO:0006779
LmjF.34.T0740	LmjF.34.0740	NA
LmjF.26.T2410	LmjF.26.2410	NA
LmjF.10.T0060	LmjF.10.0060	GO:0005524
LmjF.32.T2420	LmjF.32.2420	NA
LmjF.32.T2350	LmjF.32.2350	GO:0005643
LmjF.32.T2350	LmjF.32.2350	GO:0017056
LmjF.34.T3150	LmjF.34.3150	NA
LmjF.27.T2335	LmjF.27.2335	NA
LmjF.27.T2330	LmjF.27.2330	GO:0005622
LmjF.27.T2330	LmjF.27.2330	GO:0005525
LmjF.35.T3380	LmjF.35.3380	GO:0006370
LmjF.35.T3380	LmjF.35.3380	GO:0004483
LmjF.34.T0160	LmjF.34.0160	GO:0005975
LmjF.34.T0160	LmjF.34.0160	GO:0006099
LmjF.34.T0160	LmjF.34.0160	GO:0006108
LmjF.34.T0160	LmjF.34.0160	GO:0044262
LmjF.34.T0160	LmjF.34.0160	GO:0055114
LmjF.34.T0160	LmjF.34.0160	GO:0005739
LmjF.34.T0160	LmjF.34.0160	GO:0003824
LmjF.34.T0160	LmjF.34.0160	GO:0005488
LmjF.34.T0160	LmjF.34.0160	GO:0016491
LmjF.34.T0160	LmjF.34.0160	GO:0030060
LmjF.35.T3470	LmjF.35.3470	GO:0008152
LmjF.30.T1660	LmjF.30.1660	NA
LmjF.05.T0250	LmjF.05.0250	NA
LmjF.12.T0450	LmjF.12.0450	NA
LmjF.12.T0905	LmjF.12.0905	NA
LmjF.36.T6420	LmjF.36.6420	NA
LmjF.36.T1430	LmjF.36.1430	GO:0006414
LmjF.36.T1430	LmjF.36.1430	GO:0005853
LmjF.36.T1430	LmjF.36.1430	GO:0003746
LmjF.27.T1580	LmjF.27.1580	NA
LmjF.27.T1600	LmjF.27.1600	NA
LmjF.07.T0440	LmjF.07.0440	GO:0008152
LmjF.07.T0440	LmjF.07.0440	GO:0016491
LmjF.07.T0440	LmjF.07.0440	GO:0019171
LmjF.07.T0440	LmjF.07.0440	GO:0031377
LmjF.18.T1000	LmjF.18.1000	GO:0005488
LmjF.18.T1000	LmjF.18.1000	GO:0006810
LmjF.18.T1000	LmjF.18.1000	GO:0016020
LmjF.34.T2600	LmjF.34.2600	GO:0000062
LmjF.19.T1070	LmjF.19.1070	GO:0007205
LmjF.19.T1070	LmjF.19.1070	GO:0004143
LmjF.05.T0620	LmjF.05.0620	NA
LmjF.16.T1560	LmjF.16.1560	NA
LmjF.06.T1150	LmjF.06.1150	NA
LmjF.18.T0190.2	LmjF.18.0190	GO:0003676
LmjF.18.T0190.1	LmjF.18.0190	GO:0003676
LmjF.18.T1140	LmjF.18.1140	NA
LmjF.29.T1790	LmjF.29.1790	GO:0005622
LmjF.31.T2800	LmjF.31.2800	NA
LmjF.09.T0152	LmjF.09.0152	NA
LmjF.34.T4510	LmjF.34.4510	GO:0008152
LmjF.34.T4510	LmjF.34.4510	GO:0005488
LmjF.34.T4510	LmjF.34.4510	GO:0016491
LmjF.34.T1740	LmjF.34.1740	NA
LmjF.27.T0180	LmjF.27.0180	NA
LmjF.20.T1230	LmjF.20.1230	NA
LmjF.06.T0380	LmjF.06.0380	GO:0003676
LmjF.06.T0380	LmjF.06.0380	GO:0003723
LmjF.06.T0380	LmjF.06.0380	GO:0008270
LmjF.14.T1010	LmjF.14.1010	NA
LmjF.07.T0030	LmjF.07.0030	NA
LmjF.32.T3970	LmjF.32.3970	NA
LmjF.32.T0890	LmjF.32.0890	GO:0006646
LmjF.32.T0890	LmjF.32.0890	GO:0008654
LmjF.32.T0890	LmjF.32.0890	GO:0009058
LmjF.32.T0890	LmjF.32.0890	GO:0046335
LmjF.32.T0890	LmjF.32.0890	GO:0005829
LmjF.32.T0890	LmjF.32.0890	GO:0003824
LmjF.32.T0890	LmjF.32.0890	GO:0004306
LmjF.32.T0890	LmjF.32.0890	GO:0016779
LmjF.36.T0740	LmjF.36.0740	GO:0003676
LmjF.36.T0740	LmjF.36.0740	GO:0008270
LmjF.27.T0230	LmjF.27.0230	NA
LmjF.28.T1660	LmjF.28.1660	NA
LmjF.35.T0190	LmjF.35.0190	GO:0005515
LmjF.32.T2990	LmjF.32.2990	NA
LmjF.28.T2860	LmjF.28.2860	GO:0005975
LmjF.28.T2860	LmjF.28.2860	GO:0006108
LmjF.28.T2860	LmjF.28.2860	GO:0044262
LmjF.28.T2860	LmjF.28.2860	GO:0055114
LmjF.28.T2860	LmjF.28.2860	GO:0005829
LmjF.28.T2860	LmjF.28.2860	GO:0003824
LmjF.28.T2860	LmjF.28.2860	GO:0005488
LmjF.28.T2860	LmjF.28.2860	GO:0016491
LmjF.28.T2860	LmjF.28.2860	GO:0016615
LmjF.22.T0830	LmjF.22.0830	NA
LmjF.28.T2640	LmjF.28.2640	GO:0006777
LmjF.28.T2310	LmjF.28.2310	GO:0005515
LmjF.29.T2310	LmjF.29.2310	GO:0008152
LmjF.29.T2310	LmjF.29.2310	GO:0003824
LmjF.26.T0700	LmjF.26.0700	NA
LmjF.26.T0250	LmjF.26.0250	NA
LmjF.22.T1610	LmjF.22.1610	NA
LmjF.24.T0552	LmjF.24.0552	NA
LmjF.32.T0440	LmjF.32.0440	GO:0005515
LmjF.24.T0550	LmjF.24.0550	GO:0008033
LmjF.24.T0550	LmjF.24.0550	GO:0008168
LmjF.10.T0990	LmjF.10.0990	GO:0000786
LmjF.10.T0990	LmjF.10.0990	GO:0046982
LmjF.10.T0990	LmjF.10.0990	GO:0003677
LmjF.10.T0990	LmjF.10.0990	GO:0005634
LmjF.10.T0990	LmjF.10.0990	GO:0006334
LmjF.35.T5230	LmjF.35.5230	GO:0006400
LmjF.35.T5230	LmjF.35.5230	GO:0008176
LmjF.32.T0110	LmjF.32.0110	GO:0006810
LmjF.32.T0110	LmjF.32.0110	GO:0016020
LmjF.32.T0110	LmjF.32.0110	GO:0005488
LmjF.26.T1250	LmjF.26.1250	GO:0005515
LmjF.29.T0440	LmjF.29.0440	GO:0016787
LmjF.30.T0040	LmjF.30.0040	NA
LmjF.30.T3240	LmjF.30.3240	GO:0006412
LmjF.30.T3240	LmjF.30.3240	GO:0006418
LmjF.30.T3240	LmjF.30.3240	GO:0006424
LmjF.30.T3240	LmjF.30.3240	GO:0043039
LmjF.30.T3240	LmjF.30.3240	GO:0005737
LmjF.30.T3240	LmjF.30.3240	GO:0000166
LmjF.30.T3240	LmjF.30.3240	GO:0004812
LmjF.30.T3240	LmjF.30.3240	GO:0004818
LmjF.30.T3240	LmjF.30.3240	GO:0005524
LmjF.31.T0370	LmjF.31.0370	NA
LmjF.30.T3530	LmjF.30.3530	NA
LmjF.36.T4440	LmjF.36.4440	NA
LmjF.31.T0340	LmjF.31.0340	NA
LmjF.29.T2170	LmjF.29.2170	NA
LmjF.36.T0350	LmjF.36.0350	GO:0005515
LmjF.17.T0400	LmjF.17.0400	GO:0005515
LmjF.17.T0400	LmjF.17.0400	GO:0008270
LmjF.04.T0540	LmjF.04.0540	GO:0005515
LmjF.04.T0540	LmjF.04.0540	GO:0008270
LmjF.33.T1520	LmjF.33.1520	NA
LmjF.10.T0660	LmjF.10.0660	NA
LmjF.15.T1010	LmjF.15.1010	GO:0005488
LmjF.15.T1010	LmjF.15.1010	GO:0004352
LmjF.15.T1010	LmjF.15.1010	GO:0006520
LmjF.15.T1010	LmjF.15.1010	GO:0019551
LmjF.15.T1010	LmjF.15.1010	GO:0055114
LmjF.15.T1010	LmjF.15.1010	GO:0016491
LmjF.14.T0630	LmjF.14.0630	GO:0016021
LmjF.36.T2000	LmjF.36.2000	GO:0005488
LmjF.20.T0940	LmjF.20.0940	GO:0006457
LmjF.20.T0940	LmjF.20.0940	GO:0003755
LmjF.03.T0630	LmjF.03.0630	NA
LmjF.35.T3290	LmjF.35.3290	GO:0006412
LmjF.35.T3290	LmjF.35.3290	GO:0005622
LmjF.35.T3290	LmjF.35.3290	GO:0005840
LmjF.35.T3290	LmjF.35.3290	GO:0003735
LmjF.31.T0900	LmjF.31.0900	NA
LmjF.19.T0130	LmjF.19.0130	NA
LmjF.09.T0345	LmjF.09.0345	NA
LmjF.09.T0340	LmjF.09.0340	NA
LmjF.09.T0610	LmjF.09.0610	NA
LmjF.15.T1330	LmjF.15.1330	GO:0005515
LmjF.10.T0520	LmjF.10.0520	NA
LmjF.27.T1340	LmjF.27.1340	NA
LmjF.35.T0810	LmjF.35.0810	NA
LmjF.34.T3630	LmjF.34.3630	NA
LmjF.31.T1500	LmjF.31.1500	NA
LmjF.31.T1050	LmjF.31.1050	NA
LmjF.35.T4120	LmjF.35.4120	NA
LmjF.35.T4125	LmjF.35.4125	NA
LmjF.24.T1200	LmjF.24.1200	GO:0006355
LmjF.24.T1200	LmjF.24.1200	GO:0003700
LmjF.24.T1200	LmjF.24.1200	GO:0005634
LmjF.24.T1970	LmjF.24.1970	NA
LmjF.35.T1910	LmjF.35.1910	GO:0006412
LmjF.35.T1910	LmjF.35.1910	GO:0005622
LmjF.35.T1910	LmjF.35.1910	GO:0005840
LmjF.35.T1910	LmjF.35.1910	GO:0003735
LmjF.24.T1750	LmjF.24.1750	GO:0005515
LmjF.12.T0330	LmjF.12.0330	NA
LmjF.17.T1190	LmjF.17.1190	NA
LmjF.34.T0980	LmjF.34.0980	NA
LmjF.36.T1560	LmjF.36.1560	GO:0005515
LmjF.36.T1950	LmjF.36.1950	GO:0006298
LmjF.36.T1950	LmjF.36.1950	GO:0005524
LmjF.36.T1950	LmjF.36.1950	GO:0030983
LmjF.32.T3740	LmjF.32.3740	NA
LmjF.26.T2620	LmjF.26.2620	NA
LmjF.10.T0290	LmjF.10.0290	GO:0055114
LmjF.10.T0290	LmjF.10.0290	GO:0006102
LmjF.10.T0290	LmjF.10.0290	GO:0004450
LmjF.10.T0290	LmjF.10.0290	GO:0051287
LmjF.10.T0290	LmjF.10.0290	GO:0000287
LmjF.30.T2110	LmjF.30.2110	NA
LmjF.15.T1480	LmjF.15.1480	GO:0003824
LmjF.15.T1480	LmjF.15.1480	GO:0004114
LmjF.15.T1480	LmjF.15.1480	GO:0007165
LmjF.15.T1480	LmjF.15.1480	GO:0005515
LmjF.29.T1150	LmjF.29.1150	GO:0042744
LmjF.29.T1150	LmjF.29.1150	GO:0045454
LmjF.29.T1150	LmjF.29.1150	GO:0005739
LmjF.36.T3460	LmjF.36.3460	NA
LmjF.32.T2160	LmjF.32.2160	GO:0016192
LmjF.32.T2160	LmjF.32.2160	GO:0016021
LmjF.34.T3980	LmjF.34.3980	NA
LmjF.17.T1200	LmjF.17.1200	NA
LmjF.36.T2845	LmjF.36.2845	NA
LmjF.11.T0410	LmjF.11.0410	GO:0051726
LmjF.11.T0410	LmjF.11.0410	GO:0006364
LmjF.11.T0410	LmjF.11.0410	GO:0005634
LmjF.11.T0410	LmjF.11.0410	GO:0005515
LmjF.36.T2470	LmjF.36.2470	GO:0003993
LmjF.36.T2840	LmjF.36.2840	NA
LmjF.13.T1310	LmjF.13.1310	NA
LmjF.08.T0750	LmjF.08.0750	NA
LmjF.36.T6160	LmjF.36.6160	NA
LmjF.33.T0720	LmjF.33.0720	GO:0006412
LmjF.33.T0720	LmjF.33.0720	GO:0005622
LmjF.33.T0720	LmjF.33.0720	GO:0005840
LmjF.33.T0720	LmjF.33.0720	GO:0003735
LmjF.33.T0050	LmjF.33.0050	NA
LmjF.05.T1050	LmjF.05.1050	NA
LmjF.30.T2370	LmjF.30.2370	GO:0006886
LmjF.30.T2370	LmjF.30.2370	GO:0007264
LmjF.30.T2370	LmjF.30.2370	GO:0005622
LmjF.30.T2370	LmjF.30.2370	GO:0005525
LmjF.07.T0630	LmjF.07.0630	GO:0005388
LmjF.07.T0630	LmjF.07.0630	GO:0070588
LmjF.07.T0630	LmjF.07.0630	GO:0016020
LmjF.07.T0630	LmjF.07.0630	GO:0000166
LmjF.07.T0630	LmjF.07.0630	GO:0006754
LmjF.07.T0630	LmjF.07.0630	GO:0006816
LmjF.07.T0630	LmjF.07.0630	GO:0006812
LmjF.07.T0630	LmjF.07.0630	GO:0008152
LmjF.07.T0630	LmjF.07.0630	GO:0005524
LmjF.07.T0630	LmjF.07.0630	GO:0046872
LmjF.07.T0630	LmjF.07.0630	GO:0003824
LmjF.26.T1820	LmjF.26.1820	NA
LmjF.01.T0120	LmjF.01.0120	NA
LmjF.13.T0400	LmjF.13.0400	NA
LmjF.05.T0450	LmjF.05.0450	NA
LmjF.16.T0900	LmjF.16.0900	NA
LmjF.33.T2380	LmjF.33.2380	NA
LmjF.11.T0675	LmjF.11.0675	GO:0016021
LmjF.11.T0675	LmjF.11.0675	GO:0055085
LmjF.11.T0673	LmjF.11.0673	GO:0016021
LmjF.11.T0673	LmjF.11.0673	GO:0055085
LmjF.27.T0430	LmjF.27.0430	GO:0003677
LmjF.11.T0670	LmjF.11.0670	GO:0055085
LmjF.11.T0670	LmjF.11.0670	GO:0016021
LmjF.06.T0400	LmjF.06.0400	GO:0006096
LmjF.06.T0400	LmjF.06.0400	GO:0004332
LmjF.34.T2850	LmjF.34.2850	GO:0006535
LmjF.34.T2850	LmjF.34.2850	GO:0009001
LmjF.34.T2850	LmjF.34.2850	GO:0016740
LmjF.15.T1160	LmjF.15.1160	GO:0016209
LmjF.15.T1160	LmjF.15.1160	GO:0055114
LmjF.15.T1160	LmjF.15.1160	GO:0016491
LmjF.15.T1160	LmjF.15.1160	GO:0051920
LmjF.15.T1160	LmjF.15.1160	GO:0045454
LmjF.10.T1210	LmjF.10.1210	NA
LmjF.15.T0820	LmjF.15.0820	GO:0043087
LmjF.31.T2350	LmjF.31.2350	NA
LmjF.35.T2710	LmjF.35.2710	NA
LmjF.34.T1175	LmjF.34.1175	NA
LmjF.28.T0010	LmjF.28.0010	NA
LmjF.34.T1170	LmjF.34.1170	NA
LmjF.35.T2240	LmjF.35.2240	NA
LmjF.23.T1580	LmjF.23.1580	GO:0009159
LmjF.23.T1580	LmjF.23.1580	GO:0050144
LmjF.23.T1580	LmjF.23.1580	GO:0070694
LmjF.27.T0750	LmjF.27.0750	NA
LmjF.36.T4145	LmjF.36.4145	GO:0006354
LmjF.36.T4145	LmjF.36.4145	GO:0006355
LmjF.36.T4145	LmjF.36.4145	GO:0005634
LmjF.36.T4145	LmjF.36.4145	GO:0003676
LmjF.36.T4145	LmjF.36.4145	GO:0003677
LmjF.36.T4145	LmjF.36.4145	GO:0003700
LmjF.36.T4145	LmjF.36.4145	GO:0008270
LmjF.29.T0200	LmjF.29.0200	GO:0003676
LmjF.29.T0200	LmjF.29.0200	GO:0003677
LmjF.29.T0200	LmjF.29.0200	GO:0004386
LmjF.29.T0200	LmjF.29.0200	GO:0005524
LmjF.30.T1870	LmjF.30.1870	NA
LmjF.33.T1895	LmjF.33.1895	GO:0034453
LmjF.33.T1895	LmjF.33.1895	GO:0005813
LmjF.33.T1895	LmjF.33.1895	GO:0005815
LmjF.33.T1895	LmjF.33.1895	GO:0005515
LmjF.36.T0910	LmjF.36.0910	GO:0006468
LmjF.36.T0910	LmjF.36.0910	GO:0009190
LmjF.36.T0910	LmjF.36.0910	GO:0035556
LmjF.36.T0910	LmjF.36.0910	GO:0004672
LmjF.36.T0910	LmjF.36.0910	GO:0004674
LmjF.36.T0910	LmjF.36.0910	GO:0004713
LmjF.36.T0910	LmjF.36.0910	GO:0005524
LmjF.36.T0910	LmjF.36.0910	GO:0016849
LmjF.33.T1890	LmjF.33.1890	NA
LmjF.05.T0900	LmjF.05.0900	GO:0005515
LmjF.23.T1055	LmjF.23.1055	GO:0003824
LmjF.29.T0140	LmjF.29.0140	GO:0006351
LmjF.29.T0140	LmjF.29.0140	GO:0003677
LmjF.29.T0140	LmjF.29.0140	GO:0003899
LmjF.29.T0140	LmjF.29.0140	GO:0046983
LmjF.23.T1720	LmjF.23.1720	NA
LmjF.23.T1050	LmjF.23.1050	NA
LmjF.18.T0520	LmjF.18.0520	NA
LmjF.25.T1510	LmjF.25.1510	NA
LmjF.21.T1520	LmjF.21.1520	GO:0005515
LmjF.35.T0800	LmjF.35.0800	NA
LmjF.33.T3030	LmjF.33.3030	NA
LmjF.36.T5940	LmjF.36.5940	GO:0003723
LmjF.36.T5940	LmjF.36.5940	GO:0003824
LmjF.11.T1100	LmjF.11.1100	GO:0008398
LmjF.11.T1100	LmjF.11.1100	GO:0044091
LmjF.11.T1100	LmjF.11.1100	GO:0055114
LmjF.11.T1100	LmjF.11.1100	GO:0009055
LmjF.11.T1100	LmjF.11.1100	GO:0020037
LmjF.11.T1100	LmjF.11.1100	GO:0005506
LmjF.33.T1090	LmjF.33.1090	GO:0006163
LmjF.33.T1090	LmjF.33.1090	GO:0004385
LmjF.33.T1090	LmjF.33.1090	GO:0005515
LmjF.32.T0320	LmjF.32.0320	NA
LmjF.25.T1630	LmjF.25.1630	GO:0046467
LmjF.25.T1630	LmjF.25.1630	GO:0004144
LmjF.25.T1630	LmjF.25.1630	GO:0005829
LmjF.36.T2210	LmjF.36.2210	NA
LmjF.36.T0300	LmjF.36.0300	GO:0016787
LmjF.35.T3040	LmjF.35.3040	GO:0016020
LmjF.35.T3040	LmjF.35.3040	GO:0008137
LmjF.35.T3040	LmjF.35.3040	GO:0009055
LmjF.30.T1290	LmjF.30.1290	NA
LmjF.27.T1100	LmjF.27.1100	NA
LmjF.10.T0850	LmjF.10.0850	GO:0006810
LmjF.10.T0850	LmjF.10.0850	GO:0005622
LmjF.12.T0620	LmjF.12.0620	NA
LmjF.09.T1190	LmjF.09.1190	NA
LmjF.03.T0020	LmjF.03.0020	NA
LmjF.27.T2100	LmjF.27.2100	GO:0008270
LmjF.27.T2100	LmjF.27.2100	GO:0003676
LmjF.05.T0740	LmjF.05.0740	NA
LmjF.05.T0210	LmjF.05.0210	NA
LmjF.28.T2410	LmjF.28.2410	GO:0006869
LmjF.28.T2410	LmjF.28.2410	GO:0015772
LmjF.28.T2410	LmjF.28.2410	GO:0005789
LmjF.28.T2410	LmjF.28.2410	GO:0016021
LmjF.28.T2410	LmjF.28.2410	GO:0005319
LmjF.28.T2410	LmjF.28.2410	GO:0015157
LmjF.22.T0130	LmjF.22.0130	GO:0008270
LmjF.22.T0130	LmjF.22.0130	GO:0003676
LmjF.22.T0130	LmjF.22.0130	GO:0003723
LmjF.30.T1120	LmjF.30.1120	GO:0005488
LmjF.30.T1120	LmjF.30.1120	GO:0005515
LmjF.28.T2415	LmjF.28.2415	NA
LmjF.33.T0860	LmjF.33.0860	NA
LmjF.32.T1635	LmjF.32.1635	NA
LmjF.36.T4390	LmjF.36.4390	GO:0000226
LmjF.36.T4390	LmjF.36.4390	GO:0000922
LmjF.36.T4390	LmjF.36.4390	GO:0005815
LmjF.21.T0690	LmjF.21.0690	NA
LmjF.21.T0920	LmjF.21.0920	GO:0000786
LmjF.21.T0920	LmjF.21.0920	GO:0003677
LmjF.21.T0920	LmjF.21.0920	GO:0046982
LmjF.21.T0920	LmjF.21.0920	GO:0005634
LmjF.21.T0920	LmjF.21.0920	GO:0006334
LmjF.32.T1180	LmjF.32.1180	GO:0005515
LmjF.26.T0060	LmjF.26.0060	NA
LmjF.29.T1630	LmjF.29.1630	GO:0008270
LmjF.24.T0960	LmjF.24.0960	NA
LmjF.32.T0580	LmjF.32.0580	NA
LmjF.32.T0850	LmjF.32.0850	GO:0003676
LmjF.28.T1850	LmjF.28.1850	GO:0007018
LmjF.28.T1850	LmjF.28.1850	GO:0003777
LmjF.28.T1850	LmjF.28.1850	GO:0005524
LmjF.26.T1620	LmjF.26.1620	GO:0004605
LmjF.26.T1620	LmjF.26.1620	GO:0016020
LmjF.26.T1620	LmjF.26.1620	GO:0016772
LmjF.35.T0660	LmjF.35.0660	GO:0005515
LmjF.35.T0660	LmjF.35.0660	GO:0008270
LmjF.30.T0450	LmjF.30.0450	GO:0006413
LmjF.30.T0450	LmjF.30.0450	GO:0005737
LmjF.30.T0450	LmjF.30.0450	GO:0000339
LmjF.30.T0450	LmjF.30.0450	GO:0003723
LmjF.30.T0450	LmjF.30.0450	GO:0003743
LmjF.28.T1500	LmjF.28.1500	NA
LmjF.30.T0180	LmjF.30.0180	GO:0006098
LmjF.30.T0180	LmjF.30.0180	GO:0055114
LmjF.30.T0180	LmjF.30.0180	GO:0004616
LmjF.30.T0180	LmjF.30.0180	GO:0005488
LmjF.32.T2985	LmjF.32.2985	NA
LmjF.36.T5630	LmjF.36.5630	GO:0008270
LmjF.32.T2980	LmjF.32.2980	NA
LmjF.35.T4710	LmjF.35.4710	GO:0005524
LmjF.33.T0520	LmjF.33.0520	GO:0008152
LmjF.33.T0520	LmjF.33.0520	GO:0055114
LmjF.33.T0520	LmjF.33.0520	GO:0008270
LmjF.33.T0520	LmjF.33.0520	GO:0016491
LmjF.33.T2810	LmjF.33.2810	GO:0006351
LmjF.33.T2810	LmjF.33.2810	GO:0006355
LmjF.33.T2810	LmjF.33.2810	GO:0005634
LmjF.33.T2810	LmjF.33.2810	GO:0003676
LmjF.33.T2810	LmjF.33.2810	GO:0003677
LmjF.33.T2810	LmjF.33.2810	GO:0008270
LmjF.33.T2810	LmjF.33.2810	GO:0030528
LmjF.25.T1320	LmjF.25.1320	GO:0016787
LmjF.16.T1350	LmjF.16.1350	GO:0003677
LmjF.16.T1350	LmjF.16.1350	GO:0003899
LmjF.16.T1350	LmjF.16.1350	GO:0006351
LmjF.36.T1740	LmjF.36.1740	NA
LmjF.12.T0100	LmjF.12.0100	GO:0016570
LmjF.12.T0100	LmjF.12.0100	GO:0008270
LmjF.12.T0100	LmjF.12.0100	GO:0005515
LmjF.12.T0100	LmjF.12.0100	GO:0003677
LmjF.12.T0100	LmjF.12.0100	GO:0005634
LmjF.12.T0100	LmjF.12.0100	GO:0006352
LmjF.25.T0580	LmjF.25.0580	NA
LmjF.06.T0240	LmjF.06.0240	NA
LmjF.20.T1390	LmjF.20.1390	NA
LmjF.29.T2780	LmjF.29.2780	GO:0006810
LmjF.29.T2780	LmjF.29.2780	GO:0005743
LmjF.29.T2780	LmjF.29.2780	GO:0005488
LmjF.32.T1450	LmjF.32.1450	NA
LmjF.30.T2960	LmjF.30.2960	NA
LmjF.32.T1980	LmjF.32.1980	NA
LmjF.21.T0070	LmjF.21.0070	NA
LmjF.03.T0940	LmjF.03.0940	NA
LmjF.26.T0390	LmjF.26.0390	GO:0016779
LmjF.26.T0390	LmjF.26.0390	GO:0031019
LmjF.26.T0390	LmjF.26.0390	GO:0050265
LmjF.07.T0190	LmjF.07.0190	GO:0019211
LmjF.04.T0370	LmjF.04.0370	NA
LmjF.01.T0460	LmjF.01.0460	NA
LmjF.20.T0310	LmjF.20.0310	NA
LmjF.36.T3675	LmjF.36.3675	GO:0005509
LmjF.30.T0230	LmjF.30.0230	GO:0006810
LmjF.30.T0230	LmjF.30.0230	GO:0016020
LmjF.30.T0230	LmjF.30.0230	GO:0005488
LmjF.30.T0980	LmjF.30.0980	GO:0006914
LmjF.30.T0980	LmjF.30.0980	GO:0005515
LmjF.33.T2600	LmjF.33.2600	GO:0006631
LmjF.33.T2600	LmjF.33.2600	GO:0008152
LmjF.33.T2600	LmjF.33.2600	GO:0055114
LmjF.33.T2600	LmjF.33.2600	GO:0003824
LmjF.33.T2600	LmjF.33.2600	GO:0003857
LmjF.33.T2600	LmjF.33.2600	GO:0005488
LmjF.33.T2600	LmjF.33.2600	GO:0016491
LmjF.36.T5450	LmjF.36.5450	NA
LmjF.36.T5980	LmjF.36.5980	GO:0003723
LmjF.36.T5980	LmjF.36.5980	GO:0005515
LmjF.11.T1060-1070	LmjF.11.1070	NA
LmjF.24.T1690	LmjF.24.1690	GO:0005515
LmjF.08.T0500	LmjF.08.0500	NA
LmjF.34.T2070	LmjF.34.2070	GO:0006810
LmjF.34.T2070	LmjF.34.2070	GO:0016020
LmjF.34.T2070	LmjF.34.2070	GO:0005215
LmjF.20.T0640	LmjF.20.0640	GO:0005524
LmjF.20.T0640	LmjF.20.0640	GO:0007018
LmjF.20.T0640	LmjF.20.0640	GO:0003777
LmjF.14.T1220	LmjF.14.1220	NA
LmjF.07.T0990	LmjF.07.0990	GO:0003676
LmjF.31.T0590	LmjF.31.0590	GO:0006633
LmjF.31.T0590	LmjF.31.0590	GO:0055114
LmjF.31.T0590	LmjF.31.0590	GO:0005783
LmjF.31.T0590	LmjF.31.0590	GO:0005506
LmjF.31.T0590	LmjF.31.0590	GO:0016491
LmjF.22.T1260	LmjF.22.1260	NA
LmjF.31.T0220	LmjF.31.0220	NA
LmjF.04.T0150	LmjF.04.0150	NA
LmjF.09.T0110	LmjF.09.0110	NA
LmjF.01.T0800	LmjF.01.0800	GO:0005622
LmjF.01.T0800	LmjF.01.0800	GO:0008270
LmjF.16.T0020	LmjF.16.0020	GO:0006139
LmjF.16.T0020	LmjF.16.0020	GO:0005524
LmjF.16.T0020	LmjF.16.0020	GO:0017111
LmjF.16.T0020	LmjF.16.0020	GO:0019205
LmjF.16.T0020	LmjF.16.0020	GO:0000166
LmjF.16.T0750	LmjF.16.0750	NA
LmjF.04.T1200	LmjF.04.1200	NA
LmjF.11.T0080	LmjF.11.0080	GO:0003676
LmjF.34.T1910	LmjF.34.1910	NA
LmjF.35.T1530	LmjF.35.1530	NA
LmjF.06.T0650	LmjF.06.0650	GO:0003824
LmjF.06.T0650	LmjF.06.0650	GO:0016866
LmjF.35.T1280	LmjF.35.1280	GO:0055114
LmjF.35.T1280	LmjF.35.1280	GO:0016491
LmjF.10.T1020	LmjF.10.1020	GO:0006810
LmjF.10.T1020	LmjF.10.1020	GO:0016020
LmjF.10.T1020	LmjF.10.1020	GO:0005488
LmjF.30.T3180	LmjF.30.3180	GO:0003676
LmjF.36.T4580	LmjF.36.4580	GO:0005515
LmjF.32.T3170	LmjF.32.3170	GO:0006120
LmjF.32.T3170	LmjF.32.3170	GO:0005739
LmjF.26.T0930	LmjF.26.0930	NA
LmjF.34.T1430	LmjF.34.1430	GO:0006470
LmjF.34.T1430	LmjF.34.1430	GO:0005515
LmjF.34.T1430	LmjF.34.1430	GO:0008138
LmjF.22.T1400	LmjF.22.1400	NA
LmjF.31.T0040	LmjF.31.0040	NA
LmjF.34.T4400	LmjF.34.4400	GO:0051603
LmjF.34.T4400	LmjF.34.4400	GO:0005839
LmjF.34.T4400	LmjF.34.4400	GO:0004298
LmjF.05.T0690	LmjF.05.0690	NA
LmjF.10.T1060	LmjF.10.1060	NA
LmjF.11.T0880	LmjF.11.0880	NA
LmjF.35.T1750	LmjF.35.1750	NA
LmjF.29.T0920	LmjF.29.0920	GO:0006851
LmjF.29.T0920	LmjF.29.0920	GO:0005743
LmjF.29.T0920	LmjF.29.0920	GO:0016021
LmjF.29.T0920	LmjF.29.0920	GO:0005432
LmjF.29.T0920	LmjF.29.0920	GO:0005509
LmjF.35.T1755	LmjF.35.1755	NA
LmjF.34.T2460	LmjF.34.2460	GO:0003924
LmjF.34.T2460	LmjF.34.2460	GO:0005525
LmjF.35.T5190	LmjF.35.5190	GO:0006468
LmjF.35.T5190	LmjF.35.5190	GO:0004672
LmjF.35.T5190	LmjF.35.5190	GO:0004674
LmjF.35.T5190	LmjF.35.5190	GO:0004713
LmjF.35.T5190	LmjF.35.5190	GO:0005515
LmjF.35.T5190	LmjF.35.5190	GO:0005524
LmjF.35.T5190	LmjF.35.5190	GO:0005543
LmjF.32.T3350	LmjF.32.3350	GO:0005622
LmjF.32.T3350	LmjF.32.3350	GO:0008270
LmjF.17.T0340	LmjF.17.0340	NA
LmjF.08.T1100	LmjF.08.1100	NA
LmjF.08.T1101	LmjF.08.1101	GO:0008270
LmjF.08.T1101	LmjF.08.1101	GO:0005515
LmjF.17.T0610	LmjF.17.0610	GO:0000062
LmjF.30.T2580	LmjF.30.2580	GO:0005783
LmjF.33.T1770	LmjF.33.1770	GO:0008152
LmjF.33.T1770	LmjF.33.1770	GO:0055114
LmjF.33.T1770	LmjF.33.1770	GO:0008270
LmjF.33.T1770	LmjF.33.1770	GO:0016491
LmjF.24.T0610	LmjF.24.0610	GO:0003677
LmjF.24.T0610	LmjF.24.0610	GO:0016568
LmjF.24.T0610	LmjF.24.0610	GO:0004386
LmjF.24.T0610	LmjF.24.0610	GO:0005524
LmjF.24.T0610	LmjF.24.0610	GO:0005634
LmjF.24.T0610	LmjF.24.0610	GO:0003676
LmjF.36.T3580	LmjF.36.3580	NA
LmjF.14.T0170	LmjF.14.0170	NA
LmjF.18.T0860	LmjF.18.0860	NA
LmjF.23.T1260	LmjF.23.1260	NA
LmjF.23.T1263	LmjF.23.1263	NA
LmjF.23.T1267	LmjF.23.1267	NA
LmjF.36.T2180	LmjF.36.2180	GO:0006470
LmjF.36.T2180	LmjF.36.2180	GO:0016311
LmjF.36.T2180	LmjF.36.2180	GO:0004725
LmjF.36.T2180	LmjF.36.2180	GO:0016791
LmjF.20.T0130	LmjF.20.0130	NA
LmjF.20.T0420	LmjF.20.0420	GO:0008168
LmjF.36.T4910	LmjF.36.4910	NA
LmjF.06.T0610	LmjF.06.0610	GO:0015976
LmjF.06.T0610	LmjF.06.0610	GO:0004089
LmjF.06.T0610	LmjF.06.0610	GO:0008270
LmjF.36.T1190	LmjF.36.1190	NA
LmjF.25.T1940	LmjF.25.1940	NA
LmjF.31.T2500	LmjF.31.2500	GO:0009055
LmjF.31.T2500	LmjF.31.2500	GO:0051536
LmjF.31.T2500	LmjF.31.2500	GO:0051537
LmjF.05.T1190	LmjF.05.1190	NA
LmjF.09.T0800	LmjF.09.0800	NA
LmjF.28.T0220	LmjF.28.0220	GO:0018345
LmjF.28.T0220	LmjF.28.0220	GO:0016021
LmjF.28.T0220	LmjF.28.0220	GO:0006810
LmjF.28.T0220	LmjF.28.0220	GO:0006897
LmjF.28.T0220	LmjF.28.0220	GO:0008270
LmjF.31.T1310	LmjF.31.1310	NA
LmjF.34.T3840	LmjF.34.3840	NA
LmjF.35.T3670	LmjF.35.3670	GO:0005739
LmjF.35.T3670	LmjF.35.3670	GO:0003954
LmjF.35.T3670	LmjF.35.3670	GO:0008137
LmjF.30.T1460	LmjF.30.1460	GO:0006308
LmjF.30.T1460	LmjF.30.1460	GO:0003676
LmjF.30.T1460	LmjF.30.1460	GO:0004519
LmjF.17.T0960	LmjF.17.0960	NA
LmjF.36.T1980	LmjF.36.1980	GO:0016787
LmjF.26.T2470	LmjF.26.2470	NA
LmjF.10.T0080	LmjF.10.0080	NA
LmjF.06.T1290	LmjF.06.1290	GO:0020037
LmjF.03.T0720	LmjF.03.0720	NA
LmjF.05.T0020	LmjF.05.0020	NA
LmjF.32.T2400	LmjF.32.2400	NA
LmjF.35.T3450	LmjF.35.3450	GO:0006289
LmjF.35.T3450	LmjF.35.3450	GO:0005634
LmjF.35.T3450	LmjF.35.3450	GO:0003677
LmjF.35.T3450	LmjF.35.3450	GO:0003684
LmjF.35.T4480	LmjF.35.4480	NA
LmjF.35.T3900	LmjF.35.3900	NA
LmjF.30.T1600	LmjF.30.1600	NA
LmjF.12.T0920	LmjF.12.0920	GO:0005515
LmjF.36.T6400	LmjF.36.6400	GO:0005622
LmjF.33.T0550	LmjF.33.0550	NA
LmjF.18.T1020	LmjF.18.1020	NA
LmjF.07.T0460	LmjF.07.0460	GO:0008152
LmjF.07.T0460	LmjF.07.0460	GO:0003995
LmjF.07.T0460	LmjF.07.0460	GO:0055114
LmjF.19.T1050	LmjF.19.1050	NA
LmjF.02.T0380	LmjF.02.0380	GO:0032259
LmjF.02.T0380	LmjF.02.0380	GO:0003676
LmjF.02.T0380	LmjF.02.0380	GO:0008168
LmjF.16.T1500	LmjF.16.1500	NA
LmjF.15.T0030	LmjF.15.0030	GO:0009897
LmjF.15.T0030	LmjF.15.0030	GO:0016787
LmjF.15.T0030	LmjF.15.0030	GO:0047693
LmjF.15.T0030	LmjF.15.0030	GO:0017110
LmjF.15.T0030	LmjF.15.0030	GO:0032473
LmjF.21.T0260	LmjF.21.0260	NA
LmjF.15.T0780	LmjF.15.0780	NA
LmjF.01.T0250	LmjF.01.0250	NA
LmjF.35.T2500	LmjF.35.2500	NA
LmjF.31.T2470-2480	LmjF.31.2470	GO:0009055
LmjF.31.T2470-2480	LmjF.31.2470	GO:0051536
LmjF.31.T2470-2480	LmjF.31.2470	GO:0051537
LmjF.34.T4530	LmjF.34.4530	GO:0030036
LmjF.34.T4530	LmjF.34.4530	GO:0005739
LmjF.34.T4530	LmjF.34.4530	GO:0005783
LmjF.34.T4530	LmjF.34.4530	GO:0005829
LmjF.34.T4530	LmjF.34.4530	GO:0031932
LmjF.34.T4530	LmjF.34.4530	GO:0005488
LmjF.34.T4530	LmjF.34.4530	GO:0005515
LmjF.34.T4530	LmjF.34.4530	GO:0016773
LmjF.34.T2260	LmjF.34.2260	GO:0003676
LmjF.34.T2260	LmjF.34.2260	GO:0004386
LmjF.34.T2260	LmjF.34.2260	GO:0005524
LmjF.34.T2260	LmjF.34.2260	GO:0008026
LmjF.32.T0910	LmjF.32.0910	GO:0004091
LmjF.15.T0250	LmjF.15.0250	NA
LmjF.35.T0010	LmjF.35.0010	NA
LmjF.07.T0050	LmjF.07.0050	GO:0008565
LmjF.07.T0050	LmjF.07.0050	GO:0030117
LmjF.07.T0050	LmjF.07.0050	GO:0006886
LmjF.07.T0050	LmjF.07.0050	GO:0015031
LmjF.07.T0050	LmjF.07.0050	GO:0005515
LmjF.07.T0050	LmjF.07.0050	GO:0005488
LmjF.07.T0050	LmjF.07.0050	GO:0016020
LmjF.07.T0050	LmjF.07.0050	GO:0016192
LmjF.01.T0780	LmjF.01.0780	GO:0006412
LmjF.01.T0780	LmjF.01.0780	GO:0005737
LmjF.01.T0780	LmjF.01.0780	GO:0003676
LmjF.01.T0780	LmjF.01.0780	GO:0004004
LmjF.01.T0780	LmjF.01.0780	GO:0004386
LmjF.01.T0780	LmjF.01.0780	GO:0005524
LmjF.01.T0780	LmjF.01.0780	GO:0008026
LmjF.01.T0780	LmjF.01.0780	GO:0008186
LmjF.27.T0110	LmjF.27.0110	NA
LmjF.32.T3910	LmjF.32.3910	NA
LmjF.36.T0760	LmjF.36.0760	GO:0005515
LmjF.36.T0760	LmjF.36.0760	GO:0031072
LmjF.35.T0015	LmjF.35.0015	GO:0006334
LmjF.35.T0015	LmjF.35.0015	GO:0000786
LmjF.35.T0015	LmjF.35.0015	GO:0005634
LmjF.35.T0015	LmjF.35.0015	GO:0003677
LmjF.35.T0015	LmjF.35.0015	GO:0046982
LmjF.33.T1170	LmjF.33.1170	NA
LmjF.12.T1190	LmjF.12.1190	GO:0016887
LmjF.12.T1190	LmjF.12.1190	GO:0017111
LmjF.12.T1190	LmjF.12.1190	GO:0000166
LmjF.12.T1190	LmjF.12.1190	GO:0005524
LmjF.36.T0240	LmjF.36.0240	NA
LmjF.36.T1200	LmjF.36.1200	GO:0006506
LmjF.36.T1200	LmjF.36.1200	GO:0031227
LmjF.36.T1200	LmjF.36.1200	GO:0000026
LmjF.28.T2620	LmjF.28.2620	GO:0006886
LmjF.28.T2620	LmjF.28.2620	GO:0016192
LmjF.28.T2620	LmjF.28.2620	GO:0005798
LmjF.28.T2620	LmjF.28.2620	GO:0030117
LmjF.28.T2620	LmjF.28.2620	GO:0005198
LmjF.28.T2620	LmjF.28.2620	GO:0005488
LmjF.28.T2620	LmjF.28.2620	GO:0005515
LmjF.29.T2370	LmjF.29.2370	GO:0006412
LmjF.29.T2370	LmjF.29.2370	GO:0005622
LmjF.29.T2370	LmjF.29.2370	GO:0005840
LmjF.29.T2370	LmjF.29.2370	GO:0003735
LmjF.21.T0480	LmjF.21.0480	NA
LmjF.32.T1840	LmjF.32.1840	GO:0006184
LmjF.32.T1840	LmjF.32.1840	GO:0006886
LmjF.32.T1840	LmjF.32.1840	GO:0006913
LmjF.32.T1840	LmjF.32.1840	GO:0007165
LmjF.32.T1840	LmjF.32.1840	GO:0007264
LmjF.32.T1840	LmjF.32.1840	GO:0015031
LmjF.32.T1840	LmjF.32.1840	GO:0005622
LmjF.32.T1840	LmjF.32.1840	GO:0016020
LmjF.32.T1840	LmjF.32.1840	GO:0003924
LmjF.32.T1840	LmjF.32.1840	GO:0005515
LmjF.32.T1840	LmjF.32.1840	GO:0005525
LmjF.26.T0230	LmjF.26.0230	NA
LmjF.26.T0720	LmjF.26.0720	GO:0005488
LmjF.23.T0730	LmjF.23.0730	GO:0003676
LmjF.31.T0690	LmjF.31.0690	NA
LmjF.22.T1670	LmjF.22.1670	NA
LmjF.23.T0080	LmjF.23.0080	NA
LmjF.19.T0870	LmjF.19.0870	NA
LmjF.32.T0460	LmjF.32.0460	GO:0055114
LmjF.32.T0460	LmjF.32.0460	GO:0016491
LmjF.18.T0290	LmjF.18.0290	GO:0005524
LmjF.18.T0290	LmjF.18.0290	GO:0015937
LmjF.18.T0290	LmjF.18.0290	GO:0004140
LmjF.09.T1030	LmjF.09.1030	NA
LmjF.29.T0460	LmjF.29.0460	NA
LmjF.27.T0760	LmjF.27.0760	GO:0005622
LmjF.27.T0760	LmjF.27.0760	GO:0016020
LmjF.27.T0760	LmjF.27.0760	GO:0006886
LmjF.27.T0760	LmjF.27.0760	GO:0007165
LmjF.27.T0760	LmjF.27.0760	GO:0007264
LmjF.27.T0760	LmjF.27.0760	GO:0006913
LmjF.27.T0760	LmjF.27.0760	GO:0015031
LmjF.27.T0760	LmjF.27.0760	GO:0005515
LmjF.27.T0760	LmjF.27.0760	GO:0006184
LmjF.27.T0760	LmjF.27.0760	GO:0005525
LmjF.27.T0760	LmjF.27.0760	GO:0003924
LmjF.29.T2190	LmjF.29.2190	NA
LmjF.36.T4460	LmjF.36.4460	NA
LmjF.32.T0480	LmjF.32.0480	NA
LmjF.17.T0420	LmjF.17.0420	NA
LmjF.04.T0520	LmjF.04.0520	GO:0006810
LmjF.04.T0520	LmjF.04.0520	GO:0006897
LmjF.04.T0520	LmjF.04.0520	GO:0018345
LmjF.04.T0520	LmjF.04.0520	GO:0016021
LmjF.04.T0520	LmjF.04.0520	GO:0005515
LmjF.04.T0520	LmjF.04.0520	GO:0008270
LmjF.36.T0370	LmjF.36.0370	GO:0046488
LmjF.36.T0370	LmjF.36.0370	GO:0016307
LmjF.33.T1540	LmjF.33.1540	GO:0005515
LmjF.10.T0640	LmjF.10.0640	GO:0003676
LmjF.10.T0640	LmjF.10.0640	GO:0003723
LmjF.10.T0640	LmjF.10.0640	GO:0008270
LmjF.14.T0610	LmjF.14.0610	NA
LmjF.14.T0180	LmjF.14.0180	GO:0004181
LmjF.14.T0180	LmjF.14.0180	GO:0006508
LmjF.15.T1070	LmjF.15.1070	NA
LmjF.14.T0340	LmjF.14.0340	GO:0008440
LmjF.03.T0610	LmjF.03.0610	NA
LmjF.20.T0960	LmjF.20.0960	GO:0004672
LmjF.20.T0960	LmjF.20.0960	GO:0005524
LmjF.20.T0960	LmjF.20.0960	GO:0006468
LmjF.20.T0960	LmjF.20.0960	GO:0004713
LmjF.20.T0960	LmjF.20.0960	GO:0004674
LmjF.27.T0340	LmjF.27.0340	NA
LmjF.22.T0850	LmjF.22.0850	NA
LmjF.28.T2330	LmjF.28.2330	GO:0005515
LmjF.22.T0670	LmjF.22.0670	GO:0006457
LmjF.22.T0670	LmjF.22.0670	GO:0016272
LmjF.22.T0670	LmjF.22.0670	GO:0051082
LmjF.36.T4660	LmjF.36.4660	NA
LmjF.32.T2155	LmjF.32.2155	NA
LmjF.09.T0630	LmjF.09.0630	GO:0005543
LmjF.09.T0630	LmjF.09.0630	GO:0005515
LmjF.22.T1090	LmjF.22.1090	NA
LmjF.10.T0500	LmjF.10.0500	NA
LmjF.09.T0320	LmjF.09.0320	NA
LmjF.36.T3180	LmjF.36.3180	GO:0009190
LmjF.36.T3180	LmjF.36.3180	GO:0035556
LmjF.36.T3180	LmjF.36.3180	GO:0016849
LmjF.15.T1310	LmjF.15.1310	GO:0015095
LmjF.15.T1310	LmjF.15.1310	GO:0046583
LmjF.15.T1310	LmjF.15.1310	GO:0046873
LmjF.15.T1310	LmjF.15.1310	GO:0005783
LmjF.15.T1310	LmjF.15.1310	GO:0015087
LmjF.15.T1310	LmjF.15.1310	GO:0006812
LmjF.15.T1310	LmjF.15.1310	GO:0030001
LmjF.15.T1310	LmjF.15.1310	GO:0055085
LmjF.15.T1310	LmjF.15.1310	GO:0016020
LmjF.35.T0340	LmjF.35.0340	NA
LmjF.35.T0830	LmjF.35.0830	GO:0009228
LmjF.35.T0830	LmjF.35.0830	GO:0055114
LmjF.35.T0830	LmjF.35.0830	GO:0000104
LmjF.35.T0830	LmjF.35.0830	GO:0009055
LmjF.35.T0830	LmjF.35.0830	GO:0016491
LmjF.31.T1070	LmjF.31.1070	GO:0006464
LmjF.31.T1070	LmjF.31.1070	GO:0003824
LmjF.31.T1070	LmjF.31.1070	GO:0004077
LmjF.34.T3610	LmjF.34.3610	NA
LmjF.36.T5845	LmjF.36.5845	GO:0005634
LmjF.36.T5845	LmjF.36.5845	GO:0003677
LmjF.36.T5845	LmjF.36.5845	GO:0005515
LmjF.36.T5840	LmjF.36.5840	GO:0005515
LmjF.35.T4100	LmjF.35.4100	NA
LmjF.24.T1730	LmjF.24.1730	GO:0004713
LmjF.24.T1730	LmjF.24.1730	GO:0004674
LmjF.24.T1730	LmjF.24.1730	GO:0004672
LmjF.24.T1730	LmjF.24.1730	GO:0006468
LmjF.24.T1730	LmjF.24.1730	GO:0008270
LmjF.24.T1730	LmjF.24.1730	GO:0005524
LmjF.24.T1730	LmjF.24.1730	GO:0005515
LmjF.24.T1220	LmjF.24.1220	NA
LmjF.08.T0190	LmjF.08.0190	NA
LmjF.12.T0310	LmjF.12.0310	NA
LmjF.30.T3510	LmjF.30.3510	GO:0008270
LmjF.25.T0390	LmjF.25.0390	NA
LmjF.36.T1170	LmjF.36.1170	NA
LmjF.32.T3720	LmjF.32.3720	NA
LmjF.17.T0280	LmjF.17.0280	GO:0000786
LmjF.17.T0280	LmjF.17.0280	GO:0005634
LmjF.17.T0280	LmjF.17.0280	GO:0003677
LmjF.17.T0280	LmjF.17.0280	GO:0006334
LmjF.17.T0280	LmjF.17.0280	GO:0046982
LmjF.30.T2170	LmjF.30.2170	GO:0003676
LmjF.30.T2170	LmjF.30.2170	GO:0005515
LmjF.30.T2170	LmjF.30.2170	GO:0008270
LmjF.26.T2640	LmjF.26.2640	NA
LmjF.36.T6800	LmjF.36.6800	NA
LmjF.36.T3440	LmjF.36.3440	GO:0015031
LmjF.36.T3110	LmjF.36.3110	NA
LmjF.24.T1420	LmjF.24.1420	GO:0030983
LmjF.24.T1420	LmjF.24.1420	GO:0006298
LmjF.24.T1420	LmjF.24.1420	GO:0005524
LmjF.33.T2010	LmjF.33.2010	GO:0006508
LmjF.33.T2010	LmjF.33.2010	GO:0005622
LmjF.33.T2010	LmjF.33.2010	GO:0004198
LmjF.11.T0470	LmjF.11.0470	GO:0005488
LmjF.11.T0470	LmjF.11.0470	GO:0003723
LmjF.11.T0475	LmjF.11.0475	NA
LmjF.08.T0990	LmjF.08.0990	GO:0031072
LmjF.08.T0770	LmjF.08.0770	NA
LmjF.13.T1330	LmjF.13.1330	NA
LmjF.25.T0020	LmjF.25.0020	GO:0008152
LmjF.25.T0020	LmjF.25.0020	GO:0008080
LmjF.20.T1610	LmjF.20.1610	NA
LmjF.07.T0340.3	LmjF.07.0340	GO:0005524
LmjF.07.T0340.3	LmjF.07.0340	GO:0003676
LmjF.07.T0340.3	LmjF.07.0340	GO:0004386
LmjF.07.T0340.3	LmjF.07.0340	GO:0008026
LmjF.05.T1030	LmjF.05.1030	NA
LmjF.33.T0700	LmjF.33.0700	GO:0005515
LmjF.30.T2390	LmjF.30.2390	NA
LmjF.32.T2370	LmjF.32.2370	GO:0006810
LmjF.32.T2370	LmjF.32.2370	GO:0016020
LmjF.32.T2370	LmjF.32.2370	GO:0005215
LmjF.07.T0615	LmjF.07.0615	NA
LmjF.31.T3040	LmjF.31.3040	NA
LmjF.07.T0610	LmjF.07.0610	NA
LmjF.16.T1030	LmjF.16.1030	NA
LmjF.25.T2080	LmjF.25.2080	GO:0042254
LmjF.25.T2080	LmjF.25.2080	GO:0005737
LmjF.25.T2080	LmjF.25.2080	GO:0005525
LmjF.25.T2080	LmjF.25.2080	GO:0003924
LmjF.13.T0420	LmjF.13.0420	GO:0003824
LmjF.13.T0420	LmjF.13.0420	GO:0008152
LmjF.16.T0920	LmjF.16.0920	GO:0001539
LmjF.16.T0920	LmjF.16.0920	GO:0009288
LmjF.16.T0920	LmjF.16.0920	GO:0005509
LmjF.19.T1600	LmjF.19.1600	GO:0006614
LmjF.19.T1600	LmjF.19.1600	GO:0048500
LmjF.19.T1600	LmjF.19.1600	GO:0008312
LmjF.16.T0250	LmjF.16.0250	GO:0016311
LmjF.16.T0250	LmjF.16.0250	GO:0006470
LmjF.16.T0250	LmjF.16.0250	GO:0008138
LmjF.16.T0250	LmjF.16.0250	GO:0016791
LmjF.05.T0060	LmjF.05.0060	NA
LmjF.27.T0410	LmjF.27.0410	GO:0051082
LmjF.27.T0410	LmjF.27.0410	GO:0031072
LmjF.27.T0410	LmjF.27.0410	GO:0006457
LmjF.11.T0690	LmjF.11.0690	GO:0005515
LmjF.34.T2870	LmjF.34.2870	GO:0006412
LmjF.34.T2870	LmjF.34.2870	GO:0005622
LmjF.34.T2870	LmjF.34.2870	GO:0005840
LmjF.34.T2870	LmjF.34.2870	GO:0003735
LmjF.10.T1270	LmjF.10.1270	NA
LmjF.06.T0460	LmjF.06.0460	GO:0006741
LmjF.06.T0460	LmjF.06.0460	GO:0008152
LmjF.06.T0460	LmjF.06.0460	GO:0003951
LmjF.15.T0800	LmjF.15.0800	NA
LmjF.36.T6150	LmjF.36.6150	GO:0005515
LmjF.35.T5270	LmjF.35.5270	GO:0005515
LmjF.31.T2330	LmjF.31.2330	GO:0008152
LmjF.31.T2330	LmjF.31.2330	GO:0003824
LmjF.28.T0070	LmjF.28.0070	NA
LmjF.35.T2260	LmjF.35.2260	GO:0003824
LmjF.35.T2260	LmjF.35.2260	GO:0005524
LmjF.35.T2260	LmjF.35.2260	GO:0046872
LmjF.36.T4260	LmjF.36.4260	NA
LmjF.36.T2230	LmjF.36.2230	GO:0006904
LmjF.36.T2230	LmjF.36.2230	GO:0016192
LmjF.27.T0730	LmjF.27.0730	GO:0055114
LmjF.27.T0730	LmjF.27.0730	GO:0009055
LmjF.27.T0730	LmjF.27.0730	GO:0016491
LmjF.34.T1110	LmjF.34.1110	GO:0042254
LmjF.29.T0260	LmjF.29.0260	GO:0006464
LmjF.29.T0260	LmjF.29.0260	GO:0004835
LmjF.12.T1200	LmjF.12.1200	NA
LmjF.29.T0700	LmjF.29.0700	NA
LmjF.13.T1590	LmjF.13.1590	GO:0031966
LmjF.30.T1850	LmjF.30.1850	GO:0008270
LmjF.30.T1850	LmjF.30.1850	GO:0016773
LmjF.30.T1850	LmjF.30.1850	GO:0046872
LmjF.36.T0970	LmjF.36.0970	NA
LmjF.05.T0920	LmjF.05.0920	GO:0009434
LmjF.05.T0920	LmjF.05.0920	GO:0005516
LmjF.27.T0080	LmjF.27.0080	NA
LmjF.18.T0500	LmjF.18.0500	NA
LmjF.29.T0120	LmjF.29.0120	GO:0042176
LmjF.29.T0120	LmjF.29.0120	GO:0000502
LmjF.29.T0120	LmjF.29.0120	GO:0005488
LmjF.29.T0120	LmjF.29.0120	GO:0030234
LmjF.23.T1700	LmjF.23.1700	NA
LmjF.25.T1570	LmjF.25.1570	NA
LmjF.21.T1050	LmjF.21.1050	GO:0006412
LmjF.21.T1050	LmjF.21.1050	GO:0019843
LmjF.21.T1050	LmjF.21.1050	GO:0003735
LmjF.21.T1050	LmjF.21.1050	GO:0005840
LmjF.34.T2500	LmjF.34.2500	GO:0003824
LmjF.21.T1500	LmjF.21.1500	NA
LmjF.33.T3050	LmjF.33.3050	GO:0006281
LmjF.33.T3050	LmjF.33.3050	GO:0005634
LmjF.33.T3050	LmjF.33.3050	GO:0020023
LmjF.33.T3050	LmjF.33.3050	GO:0008081
LmjF.33.T3050	LmjF.33.3050	GO:0017005
LmjF.11.T1120	LmjF.11.1120	NA
LmjF.20.T0460	LmjF.20.0460	NA
LmjF.36.T3060	LmjF.36.3060	GO:0006511
LmjF.36.T3060	LmjF.36.3060	GO:0031461
LmjF.36.T3060	LmjF.36.3060	GO:0031625
LmjF.15.T1490	LmjF.15.1490	NA
LmjF.13.T0960	LmjF.13.0960	GO:0005524
LmjF.13.T0960	LmjF.13.0960	GO:0000166
LmjF.13.T0960	LmjF.13.0960	GO:0005515
LmjF.13.T0960	LmjF.13.0960	GO:0017111
LmjF.02.T0170	LmjF.02.0170	NA
LmjF.29.T0690	LmjF.29.0690	NA
LmjF.34.T3050	LmjF.34.3050	GO:0020037
LmjF.09.T1200	LmjF.09.1200	GO:0005515
LmjF.25.T1610	LmjF.25.1610	NA
LmjF.35.T3020	LmjF.35.3020	GO:0016042
LmjF.35.T3020	LmjF.35.3020	GO:0005576
LmjF.35.T3020	LmjF.35.3020	GO:0003847
LmjF.35.T3020	LmjF.35.3020	GO:0008970
LmjF.34.T0640	LmjF.34.0640	NA
LmjF.12.T0550	LmjF.12.0550	NA
LmjF.06.T0880	LmjF.06.0880	GO:0008152
LmjF.06.T0880	LmjF.06.0880	GO:0055114
LmjF.06.T0880	LmjF.06.0880	GO:0003995
LmjF.27.T1420	LmjF.27.1420	GO:0004305
LmjF.27.T1420	LmjF.27.1420	GO:0006646
LmjF.27.T1420	LmjF.27.1420	GO:0005829
LmjF.10.T0870	LmjF.10.0870	GO:0005634
LmjF.10.T0870	LmjF.10.0870	GO:0006334
LmjF.10.T0870	LmjF.10.0870	GO:0046982
LmjF.10.T0870	LmjF.10.0870	GO:0000786
LmjF.10.T0870	LmjF.10.0870	GO:0003677
LmjF.22.T0110	LmjF.22.0110	GO:0006164
LmjF.22.T0110	LmjF.22.0110	GO:0016462
LmjF.22.T0110	LmjF.22.0110	GO:0009058
LmjF.22.T0110	LmjF.22.0110	GO:0006541
LmjF.22.T0110	LmjF.22.0110	GO:0006177
LmjF.22.T0110	LmjF.22.0110	GO:0003922
LmjF.22.T0110	LmjF.22.0110	GO:0005524
LmjF.30.T1140	LmjF.30.1140	NA
LmjF.31.T3000	LmjF.31.3000	NA
LmjF.22.T0440	LmjF.22.0440	NA
LmjF.28.T2430	LmjF.28.2430	GO:0015986
LmjF.28.T2430	LmjF.28.2430	GO:0015991
LmjF.28.T2430	LmjF.28.2430	GO:0015992
LmjF.28.T2430	LmjF.28.2430	GO:0046034
LmjF.28.T2430	LmjF.28.2430	GO:0000331
LmjF.28.T2430	LmjF.28.2430	GO:0033180
LmjF.28.T2430	LmjF.28.2430	GO:0046611
LmjF.28.T2430	LmjF.28.2430	GO:0005524
LmjF.28.T2430	LmjF.28.2430	GO:0008553
LmjF.28.T2430	LmjF.28.2430	GO:0046933
LmjF.28.T2430	LmjF.28.2430	GO:0046961
LmjF.25.T0620	LmjF.25.0620	GO:0003899
LmjF.25.T0620	LmjF.25.0620	GO:0003677
LmjF.25.T0620	LmjF.25.0620	GO:0006351
LmjF.25.T0620	LmjF.25.0620	GO:0005634
LmjF.21.T0901	LmjF.21.0901	NA
LmjF.32.T1610	LmjF.32.1610	NA
LmjF.21.T0905	LmjF.21.0905	NA
LmjF.21.T0670	LmjF.21.0670	GO:0016787
LmjF.29.T1610	LmjF.29.1610	NA
LmjF.26.T0005	LmjF.26.0005	GO:0016070
LmjF.26.T0005	LmjF.26.0005	GO:0000290
LmjF.26.T0005	LmjF.26.0005	GO:0008380
LmjF.26.T0005	LmjF.26.0005	GO:0008248
LmjF.26.T0005	LmjF.26.0005	GO:0000932
LmjF.28.T1520	LmjF.28.1520	NA
LmjF.26.T1350	LmjF.26.1350	GO:0005524
LmjF.26.T1350	LmjF.26.1350	GO:0003910
LmjF.26.T1350	LmjF.26.1350	GO:0006281
LmjF.26.T1350	LmjF.26.1350	GO:0006260
LmjF.26.T1350	LmjF.26.1350	GO:0006310
LmjF.35.T0130	LmjF.35.0130	GO:0000910
LmjF.35.T0130	LmjF.35.0130	GO:0006886
LmjF.35.T0130	LmjF.35.0130	GO:0007264
LmjF.35.T0130	LmjF.35.0130	GO:0005622
LmjF.35.T0130	LmjF.35.0130	GO:0005737
LmjF.35.T0130	LmjF.35.0130	GO:0005525
LmjF.26.T1600	LmjF.26.1600	NA
LmjF.30.T0430	LmjF.30.0430	GO:0006457
LmjF.30.T0430	LmjF.30.0430	GO:0045454
LmjF.30.T0430	LmjF.30.0430	GO:0055114
LmjF.30.T0430	LmjF.30.0430	GO:0016971
LmjF.30.T0430	LmjF.30.0430	GO:0016972
LmjF.35.T4730	LmjF.35.4730	NA
LmjF.24.T1500	LmjF.24.1500	GO:0005737
LmjF.24.T1500	LmjF.24.1500	GO:0005739
LmjF.24.T1500	LmjF.24.1500	GO:0006412
LmjF.33.T2830	LmjF.33.2830	NA
LmjF.12.T0120	LmjF.12.0120	NA
LmjF.33.T2835	LmjF.33.2835	NA
LmjF.16.T1330	LmjF.16.1330	NA
LmjF.31.T2890	LmjF.31.2890	GO:0006886
LmjF.31.T2890	LmjF.31.2890	GO:0016192
LmjF.31.T2890	LmjF.31.2890	GO:0005515
LmjF.31.T2890	LmjF.31.2890	GO:0008270
LmjF.06.T0260	LmjF.06.0260	GO:0005622
LmjF.06.T0260	LmjF.06.0260	GO:0003676
LmjF.06.T0260	LmjF.06.0260	GO:0004527
LmjF.20.T1370	LmjF.20.1370	GO:0005488
[truncated: 15,875 more rows]
